# Supplementary material for: MINI BODY1, encoding a MATE/DTX family transporter, affects plant architecture in mungbean (Vigna radiata L.)
Source: Front Plant Sci. 2022 Nov 17;13:1064685. doi: 10.3389/fpls.2022.1064685 (PMC9714821; doi:10.3389/fpls.2022.1064685)
Supplement: Supplementary Table 1 — Primer list used in this study. [file Table_1.xlsx]

## Sheet:  
For mapping MIB1 gene	Primer (5'-3')
ID244	GTTGGGGGGTAGGGGAGTGGATG
	ACGTGGCTAATGGTAGAACACGA
ID201	ACTTCAACCTTTCTTCCAATTCAT
	CGCAATACACCGCGGATAAG
ID218	GGTTTACCGTCTACATTGGATTC
	CTTCTTTTTCTTCTTCTTCTTC
ID230	CCCATAGAGATCATTGAAGAACG
	ATCTATAATGTGAATTTTGGGTT
ID171	CAATCCTCAACGTGTAACCAGAATT
	GGATGTTGATATCATCATCAAC
for Arabidopsis transformation and selection	Primer (5'-3')
OEMIB1-F	accatggtagatctgactagtATGGGAGACAACAAAGATCAGGA
OEMIB1-R	aagttcttctcctttactagtGCAAATGTCATCTTTGTTGTTCCT
WA16I7-F	ACCTTTGATGTATTGCTCCC
ArOX-JP-R	AAGTGTTGGCCACGGAACAG
LP	ATGTCGGGCTTTAAATCATTG
RP	CATTGATTTTCTCAGGTTGGG
P745	AACGTCCGCAATGTGTTATTAAGTTGTC
For E. coli Complementation assays	Primer (5'-3')
p32MIB1-F	gccatggctgatatcggatccATGGGAGACAACAAAGATCAGGA
p32MIB1-R	ctcgagtgcggccgcaagcttGCAAATGTCATCTTTGTTGTTCCT
pET32a-CX3-F	GATGCCATTCCTGTTATGG
S-Tag	CGAACGCCAGCACATGGACA
T7-Term	GCTAGTTATTGCTCAGCGG
S-Tag	CGAACGCCAGCACATGGACA
For qRT-PCR	Primer (5'-3')
EIF4A-F	TGACCACACAGTCTCTGCAA
EIF4A-R	ACCAGGGAGACTTGTTGGAC
MIB1-F1	CACCGATGATGAGCCAGTC
MIB1-R1	GAATGCCCACGAAGTAGAAT
TUB-F	CACCTAGCTTTGGCGATC
TUB-R	CTCTGGGACCGTAAGGGAGA
MIB1-F2	GGTGGTACGAGATTGTGACT
MIB1-R2	CTTTGCCTTGTATGGTTTTC
LOC106761734	CGTTGTCATGGGAGTGGCTT
	CCAAGGAGGGCAGGTTCTTT
LOC106767323	TGGGTTTGTGCTGGAAGTGT
	CCAGACATGGAGCTACCGAC
LOC106758337	AGGACGCTAGTGGAAGTGGA
	CGTAGTCAACCCGACACCTT
LOC106764471	AGTTCTGCGAGCTTCCCTTG
	GAACCTGGGGTGGATGTTGA
LOC106761746	TGCCCTTCCCTCACCATTTC
	AGCCACGGGGAAATGTACTG
LOC106760087	CCTACGCTTGTGCTCTTGGA
	GGCCATTCCTGTCCCTGTTT
LOC106765209	GAATGCTGGTGTTGGCTGTG
	TTCCTATGCACGGGTTGCTT
LOC106779425	GATTTTCCGCTTCCTGCGTC
	CCCTTCCAGCAACTTCGGAT
LOC106776141	GCCTGGAATGGAGGTTTCGT
	GAACCTTTCAACTGGGCTGC
LOC106778614	GTCCCAAGCAGATGCAAACC
	CCGTGCCTGCATCATTGTTC
LOC106769314	ACACGGGACTGGTTTTAGGC
	CAAGGGCAGGTGGATAGTGG
LOC106756958	ATGAATGCTTCCGTCCCCTG
	TAGCAAGTGTCGTTTCGGCT
LOC106760834	GGCAGATTACACAGCTCCCA
	AGGCCATTGACACCAGGAAA
Loc106758337	AGGACGCTAGTGGAAGTGGA
	CGTAGTCAACCCGACACCTT
Loc106780238	AATGTTTTCGCCTTCGGGTC
	CCCCTGCGGTATGGTAGTTC
Loc106761294	CAACAGGGGACAAGGAGACA
	TACAGGATCTTCGACACCTTCA
Loc106770716	TGGCTTTGTTGTTTCTTTACAGG
	TCTTTTCCATCCTTCCCGCC
Loc106778822	CCAAAAGATGGACCGTTCGC
	AACTCAACCGTCTTGCCCTC
Loc106766825	CCTGCTTGTGCCATCTCCTA
	TGTTTATGATCGGTGGCCGT
Loc106770849	ACCAATCCTACCGCTGGAAC
	TGGTGGACGGTGGTTCCTTA
Loc106759647	GTGGAACCCTATCCAACGCA
	AGCAATTCGAGCCCTTGTGA
Loc106764037	GGAGGGAGCATTGGGTTGAT
	GAGCCATTTCTGCTTTGCGT
