# Supplementary material for: MINI BODY1, encoding a MATE/DTX family transporter, affects plant architecture in mungbean (Vigna radiata L.)
Source: Front Plant Sci. 2022 Nov 17;13:1064685. doi: 10.3389/fpls.2022.1064685 (PMC9714821; doi:10.3389/fpls.2022.1064685)
Supplement: Supplementary Table 3 — DEGs in shoot buds between WT and mib1 mutants. [file Table_3.xlsx]

## Sheet:  
Gene ID	WT SB-1_fpkm	WT SB-2_fpkm	WT SB-3_fpkm	Mut SB-1_fpkm	Mut SB-2_fpkm	Mut SB-3_fpkm	WT_mean	Mut_mean	log2(FC)	PValue	FDR	Symbol	KEGG_A_class	KEGG_B_class	K_ID	Description	Pathway	GO Component	GO Function	GO Process
LOC106779090	1.78	3.72	2.86	0.84	1.37	1.06	2.78667	1.09	-1.35421	0.000804558	0.00303153	ZUP1	-	-	-	zinc finger with UFM1-specific peptidase domain protein isoform X1 [Vigna radiata var. radiata] [Vigna radiata]	-	-	-	-
MSTRG.10460	4.37	5.74	5.16	1.27	2.96	2.02	5.09	2.08333	-1.28877	0.00103093	0.00378393	ZPR1	-	-	-	Protein LITTLE ZIPPER 2, partial [Mucuna pruriens]	-	-	GO:0005488//binding	-
LOC106754563	9.45	11.06	8.89	4.28	4.37	4.27	9.8	4.30667	-1.18621	1.49e-08	1.25e-07	Zmynd15	-	-	-	zinc finger MYND domain-containing protein 15-like isoform X1 [Vigna radiata var. radiata] [Vigna radiata]	-	-	-	-
LOC106760828	5.62	5.96	5.1	2.45	2.71	2.32	5.56	2.49333	-1.15701	3.25e-06	2e-05	ZIP4	-	-	-	zinc transporter 4, chloroplastic [Vigna radiata var. radiata] [Vigna radiata]	-	GO:0009507//chloroplast;GO:0031090//organelle membrane;GO:0031224//intrinsic component of membrane;GO:0044446//intracellular organelle part	GO:0016628//oxidoreductase activity, acting on the CH-CH group of donors, NAD or NADP as acceptor;GO:0046915//transition metal ion transmembrane transporter activity	GO:0006829//zinc II ion transport;GO:0009267//cellular response to starvation;GO:0010038//response to metal ion;GO:0042044//fluid transport;GO:0044710//single-organism metabolic process;GO:0051707//response to other organism
LOC106762227	4.38	6.11	4.32	1.38	1.52	1.53	4.93667	1.47667	-1.74119	1.05e-08	9e-08	ZIP1	-	-	-	zinc transporter 1 [Vigna radiata var. radiata] [Vigna radiata]	-	GO:0031224//intrinsic component of membrane	GO:0016628//oxidoreductase activity, acting on the CH-CH group of donors, NAD or NADP as acceptor;GO:0046915//transition metal ion transmembrane transporter activity	GO:0006829//zinc II ion transport;GO:0009267//cellular response to starvation;GO:0010038//response to metal ion;GO:0042044//fluid transport;GO:0044710//single-organism metabolic process
LOC106770769	22.38	39.48	40.56	2.19	2.88	3.36	34.14	2.81	-3.60282	4.76e-27	1.91e-25	ZIFL1	-	-	-	protein ZINC INDUCED FACILITATOR-LIKE 1 [Vigna radiata var. radiata] [Vigna radiata]	-	GO:0005774//vacuolar membrane;GO:0031224//intrinsic component of membrane	GO:0015079//potassium ion transmembrane transporter activity	GO:0006950//response to stress;GO:0009606//tropism;GO:0009628//response to abiotic stimulus;GO:0009926//auxin polar transport;GO:0010119//regulation of stomatal movement;GO:0034220//ion transmembrane transport;GO:0044767//single-organism developmental process
LOC106755224	9.3	14.04	11.66	3.32	3.65	3.41	11.6667	3.46	-1.75355	2.78e-21	7.52e-20	ZIFL1	-	-	-	protein ZINC INDUCED FACILITATOR-LIKE 1 isoform X1 [Vigna radiata var. radiata] [Vigna radiata]	-	GO:0005774//vacuolar membrane;GO:0031224//intrinsic component of membrane	GO:0015079//potassium ion transmembrane transporter activity	GO:0006950//response to stress;GO:0009606//tropism;GO:0009628//response to abiotic stimulus;GO:0009926//auxin polar transport;GO:0010119//regulation of stomatal movement;GO:0034220//ion transmembrane transport;GO:0044767//single-organism developmental process
LOC106771058	12.79	21.01	17.03	1.32	1.16	2.44	16.9433	1.64	-3.36895	3.36e-45	3.95e-43	ZIF1	-	-	-	protein ZINC INDUCED FACILITATOR 1 isoform X1 [Vigna radiata var. radiata] [Vigna radiata]	-	GO:0005774//vacuolar membrane;GO:0031224//intrinsic component of membrane	GO:0015079//potassium ion transmembrane transporter activity	GO:0006950//response to stress;GO:0009606//tropism;GO:0009628//response to abiotic stimulus;GO:0009926//auxin polar transport;GO:0010119//regulation of stomatal movement;GO:0034220//ion transmembrane transport;GO:0044767//single-organism developmental process
LOC106756768	12.87	10.93	11.26	5.48	4.38	5.76	11.6867	5.20667	-1.16643	4.02e-08	3.21e-07	ZFP4	-	-	-	zinc finger protein 4 [Vigna radiata var. radiata] [Vigna radiata]	-	-	-	-
LOC106763020	12.7	8.94	10.63	5.29	4.6	5.46	10.7567	5.11667	-1.07195	4.52e-08	3.59e-07	ZFP4	-	-	-	zinc finger protein 4 [Vigna radiata var. radiata] [Vigna radiata]	-	-	-	-
LOC106757531	1.19	1.34	0.69	0.42	0.18	0.26	1.07333	0.286667	-1.90465	0.00538296	0.0162677	ZFP10	-	-	-	probable transcriptional regulator RABBIT EARS [Vigna radiata var. radiata] [Vigna radiata]	-	-	-	-
LOC106765955	0.41	0.84	0.97	0.05	0	0.19	0.74	0.08	-3.20945	8.19e-05	0.00038752	ZAT2	-	-	-	zinc finger protein ZAT1-like [Vigna radiata var. radiata] [Vigna radiata]	-	-	-	-
LOC106771374	2.16	3.49	4.88	0.45	0.26	0.93	3.51	0.546667	-2.68274	5.79e-07	3.98e-06	ZAT11	-	-	-	zinc finger protein ZAT11 [Vigna radiata var. radiata] [Vigna radiata]	-	-	GO:0046872//metal ion binding	GO:0002252//immune effector process;GO:0007165//signal transduction;GO:0010243//response to organonitrogen compound;GO:0010468//regulation of gene expression
LOC106757142	2.17	0.84	5.39	0.28	0.49	0.62	2.8	0.463333	-2.5953	0.000287999	0.00120837	ZAT11	-	-	-	zinc finger protein ZAT11 [Vigna radiata var. radiata] [Vigna radiata]	-	-	-	-
LOC106763855	13.39	19.15	26.7	3.67	2.16	2.94	19.7467	2.92333	-2.75592	2.66e-26	1.02e-24	ZAT10	-	-	-	zinc finger protein ZAT6 [Vigna radiata var. radiata] [Vigna radiata]	-	GO:0043231//intracellular membrane-bounded organelle	GO:0003677//DNA binding	GO:0001101//response to acid chemical;GO:0006355//regulation of transcription, DNA-templated;GO:0006970//response to osmotic stress;GO:0009605//response to external stimulus;GO:0009642//response to light intensity;GO:0009755//hormone-mediated signaling pathway;GO:0010243//response to organonitrogen compound;GO:0035556//intracellular signal transduction;GO:0040007//growth;GO:0044710//single-organi…
LOC106764337	0.59	0.29	0.33	1.61	1.79	0.96	0.403333	1.45333	1.84932	4.19e-06	2.55e-05	YUC6	Metabolism;Metabolism	Global and overview maps;Amino acid metabolism	K11816;K11816	indole-3-pyruvate monooxygenase YUCCA6 [Vigna radiata var. radiata] [Vigna radiata]	ko01100//Metabolic pathways;ko00380//Tryptophan metabolism	GO:0044424//intracellular part	GO:0000166//nucleotide binding;GO:0016709//oxidoreductase activity, acting on paired donors, with incorporation or reduction of molecular oxygen, NAD(P)H as one donor, and incorporation of one atom of oxygen	GO:0009850//auxin metabolic process;GO:0044710//single-organism metabolic process
LOC106761746	7.82	6.97	8.31	2.18	1.83	3.03	7.7	2.34667	-1.71425	1.46e-12	1.92e-11	YUC4	Metabolism;Metabolism	Global and overview maps;Amino acid metabolism	K11816;K11816	probable indole-3-pyruvate monooxygenase YUCCA4 [Vigna radiata var. radiata] [Vigna radiata]	ko01100//Metabolic pathways;ko00380//Tryptophan metabolism	GO:0009536//plastid;GO:0031090//organelle membrane;GO:0031981//nuclear lumen	GO:0000166//nucleotide binding;GO:0016709//oxidoreductase activity, acting on paired donors, with incorporation or reduction of molecular oxygen, NAD(P)H as one donor, and incorporation of one atom of oxygen;GO:0016831//carboxy-lyase activity	GO:0009653//anatomical structure morphogenesis;GO:0009793//embryo development ending in seed dormancy;GO:0009850//auxin metabolic process;GO:0009909//regulation of flower development;GO:0044710//single-organism metabolic process;GO:0048366//leaf development
LOC106764471	5.2	3.96	3.39	1.37	1.17	1.42	4.18333	1.32	-1.66412	1.89e-08	1.57e-07	YUC4	Metabolism;Metabolism	Global and overview maps;Amino acid metabolism	K11816;K11816	probable indole-3-pyruvate monooxygenase YUCCA4 [Vigna radiata var. radiata] [Vigna radiata]	ko01100//Metabolic pathways;ko00380//Tryptophan metabolism	GO:0009536//plastid;GO:0031090//organelle membrane;GO:0031981//nuclear lumen	GO:0000166//nucleotide binding;GO:0016709//oxidoreductase activity, acting on paired donors, with incorporation or reduction of molecular oxygen, NAD(P)H as one donor, and incorporation of one atom of oxygen;GO:0016831//carboxy-lyase activity	GO:0009653//anatomical structure morphogenesis;GO:0009793//embryo development ending in seed dormancy;GO:0009850//auxin metabolic process;GO:0009909//regulation of flower development;GO:0044710//single-organism metabolic process;GO:0048366//leaf development
LOC106770152	0.66	0.4	0.77	1.13	1.52	1.67	0.61	1.44	1.23919	0.000214252	0.000922415	YUC3	Metabolism;Metabolism	Global and overview maps;Amino acid metabolism	K11816;K11816	probable indole-3-pyruvate monooxygenase YUCCA3 [Vigna radiata var. radiata] [Vigna radiata]	ko01100//Metabolic pathways;ko00380//Tryptophan metabolism	GO:0043231//intracellular membrane-bounded organelle	GO:0000166//nucleotide binding;GO:0016709//oxidoreductase activity, acting on paired donors, with incorporation or reduction of molecular oxygen, NAD(P)H as one donor, and incorporation of one atom of oxygen	GO:0006950//response to stress;GO:0009683//indoleacetic acid metabolic process;GO:0043401//steroid hormone mediated signaling pathway
LOC106767860	0.27	0.36	0.59	0.54	1.25	1.09	0.406667	0.96	1.23919	0.00547956	0.0165205	YUC2	Metabolism;Metabolism	Global and overview maps;Amino acid metabolism	K11816;K11816	indole-3-pyruvate monooxygenase YUCCA2 [Vigna radiata var. radiata] [Vigna radiata]	ko01100//Metabolic pathways;ko00380//Tryptophan metabolism	GO:0043231//intracellular membrane-bounded organelle	GO:0000166//nucleotide binding;GO:0016709//oxidoreductase activity, acting on paired donors, with incorporation or reduction of molecular oxygen, NAD(P)H as one donor, and incorporation of one atom of oxygen	GO:0009850//auxin metabolic process;GO:0044710//single-organism metabolic process
LOC106764181	2.4	2.36	2.16	0.76	0.33	0.51	2.30667	0.533333	-2.1127	3.99e-10	4.05e-09	YSL3	-	-	-	metal-nicotianamine transporter YSL3-like isoform X1 [Vigna radiata var. radiata] [Vigna radiata]	-	GO:0031224//intrinsic component of membrane	GO:0015197//peptide transporter activity;GO:0015603//iron chelate transmembrane transporter activity	GO:0009791//post-embryonic development;GO:0015833//peptide transport;GO:0022414//reproductive process;GO:0044763//single-organism cellular process;GO:0051707//response to other organism;GO:0055076//transition metal ion homeostasis;GO:1901678//iron coordination entity transport
LOC106776261	0.6	0.79	1.12	0.11	0.02	0.09	0.836667	0.0733333	-3.51211	9.46e-07	6.31e-06	YSL1	-	-	-	metal-nicotianamine transporter YSL1 [Vigna radiata var. radiata] [Vigna radiata]	-	GO:0031224//intrinsic component of membrane	GO:0015197//peptide transporter activity;GO:0015603//iron chelate transmembrane transporter activity	GO:0009791//post-embryonic development;GO:0015833//peptide transport;GO:0022414//reproductive process;GO:0044763//single-organism cellular process;GO:0051707//response to other organism;GO:0055076//transition metal ion homeostasis;GO:1901678//iron coordination entity transport
LOC106771932	3.01	3.28	3.01	1.11	1.42	1.67	3.1	1.4	-1.14684	3.45e-05	0.000177117	YSL1	-	-	-	metal-nicotianamine transporter YSL1-like [Vigna radiata var. radiata] [Vigna radiata]	-	GO:0031224//intrinsic component of membrane	GO:0015197//peptide transporter activity;GO:0015603//iron chelate transmembrane transporter activity	GO:0009791//post-embryonic development;GO:0015833//peptide transport;GO:0022414//reproductive process;GO:0044763//single-organism cellular process;GO:0051707//response to other organism;GO:0055076//transition metal ion homeostasis;GO:1901678//iron coordination entity transport
LOC106777345	1.79	2.22	2.37	0.2	0.19	0.37	2.12667	0.253333	-3.06949	1.68e-09	1.58e-08	YPQ1	-	-	-	seven transmembrane protein 1 isoform X1 [Vigna radiata var. radiata] [Vigna radiata]	-	-	-	-
LOC106755907	0.5	0.93	0.59	2.22	4.14	2.86	0.673333	3.07333	2.19041	1.79e-09	1.68e-08	YLS8	Genetic Information Processing	Transcription	K12859	thioredoxin-like protein YLS8 [Vigna radiata var. radiata] [Vigna radiata]	ko03040//Spliceosome	GO:0030529//intracellular ribonucleoprotein complex;GO:0044423//virion part;GO:0044428//nuclear part	-	GO:0000280//nuclear division;GO:0006605//protein targeting;GO:0016192//vesicle-mediated transport;GO:0032989//cellular component morphogenesis;GO:0040007//growth;GO:0061024//membrane organization
LOC106778279	7.13	7.2	6.9	3.11	2.56	2.87	7.07667	2.84667	-1.3138	7.19e-07	4.87e-06	YLS3	-	-	-	protein YLS3 isoform X1 [Vigna radiata var. radiata] [Vigna radiata]	-	GO:0031224//intrinsic component of membrane;GO:0043231//intracellular membrane-bounded organelle	GO:0005488//binding	GO:0000097//sulfur amino acid biosynthetic process;GO:0007275//multicellular organism development;GO:0042546//cell wall biogenesis;GO:0044765//single-organism transport;GO:0071555//cell wall organization
LOC106764897	88.74	90.75	90.34	39.95	43.91	44.1	89.9433	42.6533	-1.07636	5.68e-29	2.64e-27	YKT61	Genetic Information Processing	Folding, sorting and degradation	K08516	VAMP-like protein YKT61 [Vigna radiata var. radiata] [Vigna radiata]	ko04130//SNARE interactions in vesicular transport	GO:0031224//intrinsic component of membrane;GO:0043231//intracellular membrane-bounded organelle;GO:0043232//intracellular non-membrane-bounded organelle;GO:0044444//cytoplasmic part	GO:0003676//nucleic acid binding;GO:0046983//protein dimerization activity	GO:0000280//nuclear division;GO:0006605//protein targeting;GO:0016192//vesicle-mediated transport;GO:0061024//membrane organization
MSTRG.1524	0.3	0.34	0.25	1.73	1.9	2.03	0.296667	1.88667	2.66892	3.65e-07	2.57e-06	ycf15-A	-	-	-	hypothetical chloroplast RF15 [Glycine soja]	-	GO:0043231//intracellular membrane-bounded organelle;GO:0044391//ribosomal subunit	-	GO:0010467//gene expression
LOC106774299	12.34	16.11	14.07	2.64	2.3	2.54	14.1733	2.49333	-2.50703	5.97e-58	1.11e-55	Xyl2	Metabolism;Metabolism	Global and overview maps;Carbohydrate metabolism	K15920;K15920	beta-xylosidase/alpha-L-arabinofuranosidase 2 [Vigna radiata var. radiata] [Vigna radiata]	ko01100//Metabolic pathways;ko00520//Amino sugar and nucleotide sugar metabolism	GO:0005576//extracellular region;GO:0005618//cell wall;GO:0031012//extracellular matrix	GO:0015926//glucosidase activity;GO:0097599//xylanase activity	GO:0000272//polysaccharide catabolic process;GO:0009814//defense response, incompatible interaction
LOC106753948	6.65	8.21	6.57	0.86	0.45	1.05	7.14333	0.786667	-3.18277	4.71e-21	1.25e-19	XTHB	-	-	-	probable xyloglucan endotransglucosylase/hydrolase protein B precursor [Vigna radiata]	-	GO:0005576//extracellular region;GO:0005618//cell wall;GO:0005911//cell-cell junction;GO:0009536//plastid	GO:0016758//transferase activity, transferring hexosyl groups;GO:0016798//hydrolase activity, acting on glycosyl bonds	GO:0006694//steroid biosynthetic process;GO:0007275//multicellular organism development;GO:0009642//response to light intensity;GO:0009725//response to hormone;GO:0009826//unidimensional cell growth;GO:0032535//regulation of cellular component size;GO:0043479//pigment accumulation in tissues in response to UV light;GO:0044042//glucan metabolic process;GO:0045229//external encapsulating structure …
LOC106772874	28.56	18.46	19.02	10.45	5.42	7.62	22.0133	7.83	-1.49129	1.37e-10	1.46e-09	XTHA	-	-	-	xyloglucan endotransglucosylase/hydrolase protein A [Vigna radiata var. radiata] [Vigna radiata]	-	GO:0005576//extracellular region;GO:0005618//cell wall;GO:0005911//cell-cell junction;GO:0009536//plastid	GO:0016758//transferase activity, transferring hexosyl groups;GO:0016798//hydrolase activity, acting on glycosyl bonds	GO:0006694//steroid biosynthetic process;GO:0007275//multicellular organism development;GO:0009642//response to light intensity;GO:0009725//response to hormone;GO:0009826//unidimensional cell growth;GO:0032535//regulation of cellular component size;GO:0043479//pigment accumulation in tissues in response to UV light;GO:0044042//glucan metabolic process;GO:0045229//external encapsulating structure …
LOC106780484	228.37	189.01	189.77	96.58	79.98	85.99	202.383	87.5167	-1.20946	8.83e-29	4.01e-27	XTH9	-	-	-	xyloglucan endotransglucosylase/hydrolase protein 9 [Vigna radiata var. radiata] [Vigna radiata]	-	GO:0005576//extracellular region;GO:0030312//external encapsulating structure	GO:0016758//transferase activity, transferring hexosyl groups;GO:0016787//hydrolase activity	GO:0044042//glucan metabolic process;GO:0045229//external encapsulating structure organization;GO:0048509//regulation of meristem development
LOC106779901	3.18	6.52	4.01	1.16	1.12	1.28	4.57	1.18667	-1.94528	7.39e-09	6.44e-08	XTH33	-	-	-	probable xyloglucan endotransglucosylase/hydrolase protein 33 [Vigna radiata var. radiata] [Vigna radiata]	-	GO:0005576//extracellular region;GO:0016021//integral component of membrane;GO:0030312//external encapsulating structure	GO:0016758//transferase activity, transferring hexosyl groups;GO:0016787//hydrolase activity	GO:0009827//plant-type cell wall modification;GO:0009888//tissue development;GO:0044042//glucan metabolic process;GO:0048608//reproductive structure development
LOC106754330	0.59	0.3	0.22	0.49	2.21	1.02	0.37	1.24	1.74474	0.00208101	0.00706484	XTH31	-	-	-	xyloglucan endotransglucosylase/hydrolase protein 31 [Vigna radiata var. radiata] [Vigna radiata]	-	GO:0005576//extracellular region;GO:0030312//external encapsulating structure	GO:0016758//transferase activity, transferring hexosyl groups;GO:0052736//beta-glucanase activity	GO:0044036//cell wall macromolecule metabolic process;GO:0044042//glucan metabolic process;GO:0044085//cellular component biogenesis;GO:0045229//external encapsulating structure organization
LOC106776359	14.3	15.24	15.58	5.07	5.97	6.06	15.04	5.7	-1.39977	4.39e-21	1.17e-19	XTH27	-	-	-	probable xyloglucan endotransglucosylase/hydrolase protein 27 [Vigna radiata var. radiata] [Vigna radiata]	-	GO:0005576//extracellular region;GO:0030312//external encapsulating structure	GO:0016758//transferase activity, transferring hexosyl groups;GO:0016787//hydrolase activity	GO:0009888//tissue development;GO:0044042//glucan metabolic process;GO:0045229//external encapsulating structure organization;GO:0048608//reproductive structure development
LOC106766625	0	0.15	0.29	1.1	0.5	0.54	0.146667	0.713333	2.28204	0.011334	0.0310231	XTH26	-	-	-	probable xyloglucan endotransglucosylase/hydrolase protein 26 [Vigna radiata var. radiata] [Vigna radiata]	-	GO:0005576//extracellular region;GO:0030312//external encapsulating structure	GO:0016758//transferase activity, transferring hexosyl groups;GO:0016787//hydrolase activity	GO:0044042//glucan metabolic process;GO:0045229//external encapsulating structure organization
LOC106768744	0.71	1.46	4.97	0.32	0.23	0.13	2.38	0.226667	-3.39232	1.18e-06	7.79e-06	XTH23	Environmental Information Processing	Signal transduction	K14504	probable xyloglucan endotransglucosylase/hydrolase protein 23 [Vigna radiata var. radiata] [Vigna radiata]	ko04075//Plant hormone signal transduction	GO:0005576//extracellular region;GO:0030312//external encapsulating structure;GO:0043231//intracellular membrane-bounded organelle	GO:0016758//transferase activity, transferring hexosyl groups;GO:0016787//hydrolase activity	GO:0044042//glucan metabolic process;GO:0045229//external encapsulating structure organization
LOC106766748	0.4	0.42	0.18	2.06	1.12	1.71	0.333333	1.63	2.28983	1.56e-05	8.56e-05	XTH23	Environmental Information Processing	Signal transduction	K14504	probable xyloglucan endotransglucosylase/hydrolase protein 23 [Vigna radiata var. radiata] [Vigna radiata]	ko04075//Plant hormone signal transduction	GO:0005576//extracellular region;GO:0030312//external encapsulating structure;GO:0043231//intracellular membrane-bounded organelle	GO:0016787//hydrolase activity;GO:0046527//glucosyltransferase activity	GO:0044042//glucan metabolic process;GO:0048364//root development;GO:0071555//cell wall organization
LOC106768890	0.1	0.58	2.47	0	0.05	0.13	1.05	0.06	-4.12928	0.000320205	0.00132992	XTH22	Environmental Information Processing	Signal transduction	K14504	xyloglucan endotransglucosylase/hydrolase protein 22 [Vigna radiata var. radiata] [Vigna radiata]	ko04075//Plant hormone signal transduction	GO:0005576//extracellular region;GO:0009536//plastid;GO:0030312//external encapsulating structure	GO:0016758//transferase activity, transferring hexosyl groups;GO:0016787//hydrolase activity	GO:0006950//response to stress;GO:0009605//response to external stimulus;GO:0009725//response to hormone;GO:0010243//response to organonitrogen compound;GO:0044042//glucan metabolic process;GO:0071555//cell wall organization
LOC106768904	1.61	4.1	4.65	0.54	0.39	1.34	3.45333	0.756667	-2.19026	1.32e-05	7.27e-05	XTH22	Environmental Information Processing	Signal transduction	K14504	xyloglucan endotransglucosylase/hydrolase protein 22 [Vigna radiata var. radiata] [Vigna radiata]	ko04075//Plant hormone signal transduction	GO:0005576//extracellular region;GO:0030312//external encapsulating structure	GO:0016758//transferase activity, transferring hexosyl groups;GO:0016787//hydrolase activity	GO:0044042//glucan metabolic process;GO:0045229//external encapsulating structure organization
MSTRG.1511	4.98	5.19	5.91	2.22	2.38	2.27	5.36	2.29	-1.22689	1.21e-05	6.71e-05	XRCC1	Genetic Information Processing	Replication and repair	K10803	PREDICTED: DNA-repair protein XRCC1 isoform X2 [Vigna angularis]	ko03410//Base excision repair	GO:0005622//intracellular	GO:0003690//double-stranded DNA binding	GO:0000726//non-recombinational repair;GO:0010604//positive regulation of macromolecule metabolic process;GO:0019219//regulation of nucleobase-containing compound metabolic process;GO:0035510//DNA dealkylation;GO:1901971//regulation of DNA-5-methylcytosine glycosylase activity
LOC106755602	0.38	0.22	0.34	0.02	0.05	0.03	0.313333	0.0333333	-3.23266	0.000479822	0.00191605	XLG1	-	-	-	extra-large guanine nucleotide-binding protein 1 [Vigna radiata var. radiata] [Vigna radiata]	-	-	-	-
LOC106778054	1	0.88	2.58	0.32	0.36	0.71	1.48667	0.463333	-1.68196	0.000263885	0.00111549	XLG1	-	-	-	extra-large guanine nucleotide-binding protein 1 isoform X1 [Vigna radiata var. radiata] [Vigna radiata]	-	-	-	-
LOC106765432	2.55	2.07	2.5	5.23	6.4	6.21	2.37333	5.94667	1.32517	2.17e-12	2.8e-11	XGD1	-	-	-	probable glycosyltransferase At3g42180 [Vigna radiata var. radiata] [Vigna radiata]	-	GO:0016020//membrane	GO:0016757//transferase activity, transferring glycosyl groups	-
LOC106777986	30.3	31.26	31.97	14.45	13.2	14.65	31.1767	14.1	-1.14477	6.74e-23	2.04e-21	WSD1	-	-	-	O-acyltransferase WSD1-like [Vigna radiata var. radiata] [Vigna radiata]	-	-	GO:0016740//transferase activity	GO:0008152//metabolic process
LOC106767941	3.14	4.24	1.07	0	0	0	2.81667	0.001	-11.4598	3.43e-08	2.76e-07	WRKY75	-	-	-	PREDICTED: probable WRKY transcription factor 43 [Vigna angularis]	-	-	-	-
LOC106780101	2.17	3.36	4.62	1.26	1.09	1.56	3.38333	1.30333	-1.37624	0.00116835	0.00422749	WRKY75	-	-	-	probable WRKY transcription factor 75 [Vigna radiata var. radiata] [Vigna radiata]	-	GO:0043231//intracellular membrane-bounded organelle	GO:0000976//transcription regulatory region sequence-specific DNA binding;GO:0001071//nucleic acid binding transcription factor activity	GO:0006357//regulation of transcription from RNA polymerase II promoter;GO:0009247//glycolipid biosynthetic process;GO:0009267//cellular response to starvation;GO:0009414//response to water deprivation;GO:0009725//response to hormone;GO:0010053//root epidermal cell differentiation;GO:0032104//regulation of response to extracellular stimulus;GO:0048528//post-embryonic root development
LOC106761050	9.18	6.93	10.73	2.83	3.62	4.19	8.94667	3.54667	-1.33489	2.4e-07	1.73e-06	WRKY70	-	-	-	LOW QUALITY PROTEIN: probable WRKY transcription factor 70 [Vigna radiata var. radiata] [Vigna radiata]	-	-	GO:0001071//nucleic acid binding transcription factor activity;GO:0003677//DNA binding	GO:0002218//activation of innate immune response;GO:0002252//immune effector process;GO:0006355//regulation of transcription, DNA-templated;GO:0009617//response to bacterium;GO:0009620//response to fungus;GO:0009755//hormone-mediated signaling pathway;GO:0009814//defense response, incompatible interaction;GO:0009863//salicylic acid mediated signaling pathway;GO:0010243//response to organonitrogen…
LOC106778551	2.07	1.51	2.57	0.73	0.69	0.81	2.05	0.743333	-1.46354	0.00104512	0.00383137	WRKY69	-	-	-	probable WRKY transcription factor 69 [Vigna radiata var. radiata] [Vigna radiata]	-	-	GO:0003677//DNA binding	GO:0006811//ion transport;GO:0009987//cellular process;GO:0010468//regulation of gene expression;GO:0016129//phytosteroid biosynthetic process
LOC106778338	0.72	0.77	0.44	0.14	0.06	0	0.643333	0.0666667	-3.27053	0.000350972	0.00144613	WRKY6	-	-	-	WRKY transcription factor 6 [Vigna radiata var. radiata] [Vigna radiata]	-	-	-	GO:0006355//regulation of transcription, DNA-templated
LOC106776203	6.59	7.76	14.15	3.52	3.33	5.73	9.5	4.19333	-1.17983	0.0121449	0.0329044	WRKY6	-	-	-	probable WRKY transcription factor 31 [Vigna radiata var. radiata] [Vigna radiata]	-	-	GO:0000975//regulatory region DNA binding;GO:0001071//nucleic acid binding transcription factor activity	GO:0002252//immune effector process;GO:0006355//regulation of transcription, DNA-templated;GO:0006865//amino acid transport;GO:0007165//signal transduction;GO:0009267//cellular response to starvation;GO:0009404//toxin metabolic process;GO:0010243//response to organonitrogen compound;GO:0014070//response to organic cyclic compound
LOC106778894	0.32	0.36	0.47	0	0	0	0.383333	0.001	-8.58246	1.88e-05	0.000100967	WRKY53	-	-	-	probable WRKY transcription factor 53 [Vigna radiata var. radiata] [Vigna radiata]	-	-	-	-
LOC106754125	3.61	2.73	15.68	0.97	1.85	1.41	7.34	1.41	-2.38008	0.00632844	0.0187326	WRKY53	-	-	-	probable WRKY transcription factor 30 [Vigna radiata var. radiata] [Vigna radiata]	-	-	GO:0003677//DNA binding	GO:0010468//regulation of gene expression
LOC106768747	1.91	1.44	8.02	0.55	0.96	0.81	3.79	0.773333	-2.29304	0.00749778	0.0217271	WRKY53	-	-	-	probable WRKY transcription factor 41 [Vigna radiata var. radiata] [Vigna radiata]	-	-	GO:0003677//DNA binding	GO:0001101//response to acid chemical;GO:0010468//regulation of gene expression
LOC106769367	0.31	0.65	0.36	1.23	1.03	0.83	0.44	1.03	1.22707	4.99e-05	0.000247212	WRKY53	-	-	-	PREDICTED: disease resistance protein At4g27190-like [Vigna angularis]	-	-	-	-
LOC106767122	7.37	3.86	6.99	0.05	0	0	6.07333	0.0166667	-8.50938	6.6e-11	7.35e-10	WRKY51	-	-	-	probable WRKY transcription factor 51 [Vigna radiata var. radiata] [Vigna radiata]	-	-	GO:0001071//nucleic acid binding transcription factor activity;GO:0003677//DNA binding	GO:0010468//regulation of gene expression;GO:0034645//cellular macromolecule biosynthetic process;GO:0050794//regulation of cellular process;GO:0051707//response to other organism
LOC106752734	5.48	5.55	6.4	0.32	0.13	0.06	5.81	0.17	-5.09493	9.16e-18	1.92e-16	WRKY51	-	-	-	probable WRKY transcription factor 51 [Vigna radiata var. radiata] [Vigna radiata]	-	-	GO:0001071//nucleic acid binding transcription factor activity;GO:0003677//DNA binding	GO:0010468//regulation of gene expression;GO:0034645//cellular macromolecule biosynthetic process;GO:0050794//regulation of cellular process;GO:0051707//response to other organism
LOC106761736	3.99	3.14	3.82	0.27	0.31	0.65	3.65	0.41	-3.1542	4.4e-10	4.44e-09	WRKY50	-	-	-	probable WRKY transcription factor 50 isoform X1 [Vigna radiata var. radiata] [Vigna radiata]	-	-	GO:0001071//nucleic acid binding transcription factor activity;GO:0003677//DNA binding	GO:0009987//cellular process;GO:0010468//regulation of gene expression;GO:0050896//response to stimulus
LOC106754543	0.61	0.57	0.5	1.62	2.38	1.66	0.56	1.88667	1.75234	2.25e-05	0.000119705	WRKY49	-	-	-	probable WRKY transcription factor 49 [Vigna radiata var. radiata] [Vigna radiata]	-	-	-	GO:0010467//gene expression
LOC106775490	2.08	3.91	3.21	0.47	0.47	0.95	3.06667	0.63	-2.28325	3.39e-10	3.46e-09	WRKY48	-	-	-	probable WRKY transcription factor 48 [Vigna radiata var. radiata] [Vigna radiata]	-	GO:0043231//intracellular membrane-bounded organelle	GO:0003677//DNA binding	GO:0002252//immune effector process;GO:0006355//regulation of transcription, DNA-templated;GO:0006812//cation transport;GO:0006952//defense response;GO:0007165//signal transduction;GO:0009617//response to bacterium;GO:0010243//response to organonitrogen compound;GO:0046942//carboxylic acid transport
LOC106767002	1.28	2.49	3.71	0.4	0.46	1.3	2.49333	0.72	-1.79201	0.000237755	0.00101219	WRKY48	-	-	-	probable WRKY transcription factor 23 [Vigna radiata var. radiata] [Vigna radiata]	-	-	GO:0003677//DNA binding	GO:0006355//regulation of transcription, DNA-templated;GO:0006952//defense response;GO:0009617//response to bacterium;GO:0044699//single-organism process;GO:0051179//localization
LOC106759467	3.55	3.04	2.72	1.15	1.01	1.61	3.10333	1.25667	-1.30422	3.35e-06	2.06e-05	WRKY46	Organismal Systems	Environmental adaptation	K18835	probable WRKY transcription factor 33 isoform X1 [Vigna radiata var. radiata] [Vigna radiata]	ko04626//Plant-pathogen interaction	-	-	-
LOC106754840	0.14	0.09	0.12	0.63	0.43	1.22	0.116667	0.76	2.70361	0.000435864	0.00175935	WRKY42	-	-	-	WRKY transcription factor 42 [Vigna radiata var. radiata] [Vigna radiata]	-	-	GO:0003677//DNA binding	GO:0006355//regulation of transcription, DNA-templated
LOC106764377	2.54	1.92	3.15	0.1	0.04	0.08	2.53667	0.0733333	-5.11232	1.3e-12	1.72e-11	WRKY40	-	-	-	probable WRKY transcription factor 40 [Vigna radiata var. radiata] [Vigna radiata]	-	-	GO:0003677//DNA binding	GO:0002682//regulation of immune system process;GO:0007165//signal transduction;GO:0009617//response to bacterium;GO:0009725//response to hormone;GO:0010468//regulation of gene expression;GO:0031347//regulation of defense response;GO:0044237//cellular metabolic process;GO:0044710//single-organism metabolic process;GO:0071229//cellular response to acid chemical;GO:0071310//cellular response to org…
LOC106764381	3.98	3.45	6.84	0.08	0.15	0.69	4.75667	0.306667	-3.95521	2.39e-14	3.76e-13	WRKY40	-	-	-	probable WRKY transcription factor 40 [Vigna radiata var. radiata] [Vigna radiata]	-	GO:0043231//intracellular membrane-bounded organelle	GO:0001071//nucleic acid binding transcription factor activity;GO:0003677//DNA binding;GO:0005515//protein binding	GO:0006725//cellular aromatic compound metabolic process;GO:0009617//response to bacterium;GO:0009620//response to fungus;GO:0009628//response to abiotic stimulus;GO:0009755//hormone-mediated signaling pathway;GO:0009863//salicylic acid mediated signaling pathway;GO:0010243//response to organonitrogen compound;GO:0010467//gene expression;GO:0019222//regulation of metabolic process;GO:0032787//mon…
LOC106761244	3.27	3.73	10.42	0.67	0.83	0.69	5.80667	0.73	-2.99174	1.35e-10	1.44e-09	WRKY40	-	-	-	probable WRKY transcription factor 40 [Vigna radiata var. radiata] [Vigna radiata]	-	GO:0043231//intracellular membrane-bounded organelle	GO:0001071//nucleic acid binding transcription factor activity;GO:0003677//DNA binding;GO:0005515//protein binding	GO:0006725//cellular aromatic compound metabolic process;GO:0009617//response to bacterium;GO:0009620//response to fungus;GO:0009628//response to abiotic stimulus;GO:0009755//hormone-mediated signaling pathway;GO:0009863//salicylic acid mediated signaling pathway;GO:0010243//response to organonitrogen compound;GO:0010467//gene expression;GO:0019222//regulation of metabolic process;GO:0032787//mon…
LOC106772952	3.11	2.15	3.83	0.3	0.31	1.23	3.03	0.613333	-2.30457	6.9e-07	4.69e-06	WRKY40	-	-	-	probable WRKY transcription factor 40 isoform X1 [Vigna radiata var. radiata] [Vigna radiata]	-	GO:0000942//condensed nuclear chromosome outer kinetochore;GO:0005819//spindle	GO:0001071//nucleic acid binding transcription factor activity;GO:0003677//DNA binding;GO:0005515//protein binding	GO:0000160//phosphorelay signal transduction system;GO:0006605//protein targeting;GO:0009617//response to bacterium;GO:0009620//response to fungus;GO:0009642//response to light intensity;GO:0009694//jasmonic acid metabolic process;GO:0009696//salicylic acid metabolic process;GO:0009755//hormone-mediated signaling pathway;GO:0009863//salicylic acid mediated signaling pathway;GO:0010243//response t…
LOC106755105	1	0.78	1.83	0.21	0.36	0.49	1.20333	0.353333	-1.76793	0.00129713	0.00464014	WRKY33	Organismal Systems;Environmental Information Processing	Environmental adaptation;Signal transduction	K13424;K13424	probable WRKY transcription factor 33 [Vigna radiata var. radiata] [Vigna radiata]	ko04626//Plant-pathogen interaction;ko04016//MAPK signaling pathway - plant	-	GO:0003677//DNA binding	GO:0010468//regulation of gene expression
LOC106755495	7.88	6.82	14.14	2.66	3.59	4.38	9.61333	3.54333	-1.43993	2.85e-08	2.31e-07	WRKY33	Organismal Systems;Environmental Information Processing	Environmental adaptation;Signal transduction	K13424;K13424	probable WRKY transcription factor 33 isoform X1 [Vigna radiata var. radiata] [Vigna radiata]	ko04626//Plant-pathogen interaction;ko04016//MAPK signaling pathway - plant	-	GO:0003677//DNA binding	GO:0010468//regulation of gene expression
LOC106767403	1.1	1.26	1.56	0.21	0.33	0.13	1.30667	0.223333	-2.54862	1.17e-05	6.54e-05	WRKY3	-	-	-	probable WRKY transcription factor 3 isoform X1 [Vigna radiata var. radiata] [Vigna radiata]	-	GO:0043231//intracellular membrane-bounded organelle	GO:0000975//regulatory region DNA binding	GO:0001101//response to acid chemical;GO:0002832//negative regulation of response to biotic stimulus;GO:0009725//response to hormone;GO:0010467//gene expression
LOC106766668	0.76	0.33	0.58	0.94	1.14	1.65	0.556667	1.24333	1.15933	0.01172	0.0319354	WRKY29	Organismal Systems;Environmental Information Processing	Environmental adaptation;Signal transduction	K13426;K13426	probable WRKY transcription factor 29 [Vigna radiata var. radiata] [Vigna radiata]	ko04626//Plant-pathogen interaction;ko04016//MAPK signaling pathway - plant	-	-	GO:0010243//response to organonitrogen compound
LOC106757666	4.58	4.97	5.8	1.86	1.97	3.41	5.11667	2.41333	-1.08418	0.000297035	0.00124198	WRKY28	-	-	-	probable WRKY transcription factor 23 [Vigna radiata var. radiata] [Vigna radiata]	-	-	-	GO:0050896//response to stimulus
LOC106752427	0.6	1.28	2.74	0	0	0.18	1.54	0.06	-4.68182	0.00779317	0.0224356	WRKY24	Organismal Systems;Environmental Information Processing	Environmental adaptation;Signal transduction	K13424;K13424	WRKY transcription factor WRKY24 [Vigna radiata var. radiata] [Vigna radiata]	ko04626//Plant-pathogen interaction;ko04016//MAPK signaling pathway - plant	-	GO:0003677//DNA binding	GO:0010468//regulation of gene expression
LOC106764873	13.8	16.41	23.16	3.73	4.39	5.28	17.79	4.46667	-1.9938	7.99e-26	2.99e-24	WRKY24	Organismal Systems;Environmental Information Processing	Environmental adaptation;Signal transduction	K13424;K13424	WRKY transcription factor WRKY24 [Vigna radiata var. radiata] [Vigna radiata]	ko04626//Plant-pathogen interaction;ko04016//MAPK signaling pathway - plant	-	GO:0001071//nucleic acid binding transcription factor activity;GO:0003677//DNA binding	GO:0010468//regulation of gene expression
LOC106772171	17.31	19.6	19.71	4.02	3.67	5.27	18.8733	4.32	-2.12725	1.1e-35	7.77e-34	WRKY23	-	-	-	probable WRKY transcription factor 23 [Vigna radiata var. radiata] [Vigna radiata]	-	-	-	GO:0009725//response to hormone;GO:0010467//gene expression;GO:0051707//response to other organism
LOC106773888	0.2	0.32	0.44	0.61	1.28	0.88	0.32	0.923333	1.52878	0.00738852	0.0214566	WRKY22	Organismal Systems;Environmental Information Processing	Environmental adaptation;Signal transduction	K13425;K13425	WRKY transcription factor 22 [Vigna radiata var. radiata] [Vigna radiata]	ko04626//Plant-pathogen interaction;ko04016//MAPK signaling pathway - plant	-	GO:0003677//DNA binding	GO:0007165//signal transduction;GO:0010243//response to organonitrogen compound;GO:0010260//organ senescence;GO:0010468//regulation of gene expression
LOC106774857	1.69	1.75	1.73	0.39	0.39	0.52	1.72333	0.433333	-1.99165	4.41e-08	3.5e-07	WRKY14	-	-	-	probable WRKY transcription factor 14 [Vigna radiata var. radiata] [Vigna radiata]	-	GO:0043231//intracellular membrane-bounded organelle	-	GO:0003006//developmental process involved in reproduction;GO:0006811//ion transport;GO:0044238//primary metabolic process;GO:0044260//cellular macromolecule metabolic process;GO:0044763//single-organism cellular process;GO:0048229//gametophyte development;GO:0050896//response to stimulus
LOC106767171	2.27	3.09	2.98	0.56	0.45	1.19	2.78	0.733333	-1.92254	3.27e-05	0.000168636	WRKY13	-	-	-	probable WRKY transcription factor 13 [Vigna radiata var. radiata] [Vigna radiata]	-	GO:0043231//intracellular membrane-bounded organelle	GO:0001071//nucleic acid binding transcription factor activity;GO:0003677//DNA binding	GO:0010468//regulation of gene expression;GO:0034645//cellular macromolecule biosynthetic process
LOC106773678	3.08	3.35	4.49	1.52	1.02	1.15	3.64	1.23	-1.56528	2.22e-05	0.000117848	WRKY12	-	-	-	probable WRKY transcription factor 12 [Vigna radiata var. radiata] [Vigna radiata]	-	GO:0043231//intracellular membrane-bounded organelle	GO:0001071//nucleic acid binding transcription factor activity;GO:0003677//DNA binding	GO:0009813//flavonoid biosynthetic process;GO:0010468//regulation of gene expression;GO:0034645//cellular macromolecule biosynthetic process
LOC106754673	0.27	0.5	0.13	1.35	1.03	1.12	0.3	1.16667	1.95936	1.4e-05	7.71e-05	WRI1	-	-	-	AP2-like ethylene-responsive transcription factor At1g79700 [Vigna radiata var. radiata] [Vigna radiata]	-	GO:0043231//intracellular membrane-bounded organelle	GO:0001071//nucleic acid binding transcription factor activity;GO:0003676//nucleic acid binding	GO:0006641//triglyceride metabolic process;GO:0009118//regulation of nucleoside metabolic process;GO:0010468//regulation of gene expression;GO:0010557//positive regulation of macromolecule biosynthetic process;GO:0034285//response to disaccharide;GO:0034645//cellular macromolecule biosynthetic process
LOC106771135	1.81	4.34	3.38	5.95	6.87	7.72	3.17667	6.84667	1.10789	2.62e-06	1.64e-05	WOX8	-	-	-	WUSCHEL-related homeobox 13 [Vigna radiata var. radiata] [Vigna radiata]	-	GO:0043231//intracellular membrane-bounded organelle	GO:0001071//nucleic acid binding transcription factor activity;GO:0003677//DNA binding	GO:0010468//regulation of gene expression;GO:0034645//cellular macromolecule biosynthetic process;GO:0044707//single-multicellular organism process
LOC106757015	0.85	1.28	1.39	0.25	0	0.06	1.17333	0.103333	-3.50524	0.000212368	0.000915765	WOX5	-	-	-	WUSCHEL-related homeobox 5 [Vigna radiata var. radiata] [Vigna radiata]	-	GO:0043231//intracellular membrane-bounded organelle	GO:0001071//nucleic acid binding transcription factor activity;GO:0003677//DNA binding	GO:0003002//regionalization;GO:0009793//embryo development ending in seed dormancy;GO:0009798//axis specification;GO:0010468//regulation of gene expression;GO:0034645//cellular macromolecule biosynthetic process;GO:0048366//leaf development;GO:0048869//cellular developmental process;GO:0090567//reproductive shoot system development
LOC106778654	0	0.03	0	0.09	0.26	0.35	0.01	0.233333	4.54432	0.00522911	0.0158682	WOX2	-	-	-	WUSCHEL-related homeobox 5 [Vigna radiata var. radiata] [Vigna radiata]	-	GO:0043231//intracellular membrane-bounded organelle	-	GO:0009790//embryo development;GO:0009987//cellular process;GO:0048731//system development
LOC106779724	1.02	0.65	1.14	0.47	0.32	0.36	0.936667	0.383333	-1.28894	0.00670304	0.0196985	WNK7	-	-	-	probable serine/threonine-protein kinase WNK7 isoform X1 [Vigna radiata var. radiata] [Vigna radiata]	-	GO:0016020//membrane;GO:0043231//intracellular membrane-bounded organelle	GO:0004674//protein serine/threonine kinase activity;GO:0032550//purine ribonucleoside binding	GO:0006468//protein phosphorylation
LOC106753088	3.03	2.85	4.03	0.96	0.94	1.41	3.30333	1.10333	-1.58205	5.67e-09	5.02e-08	WNK5	-	-	-	probable serine/threonine-protein kinase WNK5 [Vigna radiata var. radiata] [Vigna radiata]	-	GO:0044464//cell part	GO:0004674//protein serine/threonine kinase activity;GO:0019901//protein kinase binding;GO:0032550//purine ribonucleoside binding	GO:0006468//protein phosphorylation;GO:0007154//cell communication;GO:0009648//photoperiodism;GO:0051716//cellular response to stimulus
LOC106752432	0.7	0.89	0.87	0.27	0.16	0.3	0.82	0.243333	-1.75269	0.000233456	0.000995721	WNK4	-	-	-	probable serine/threonine-protein kinase WNK4 isoform X1 [Vigna radiata var. radiata] [Vigna radiata]	-	GO:0016020//membrane;GO:0043231//intracellular membrane-bounded organelle	GO:0004674//protein serine/threonine kinase activity;GO:0019901//protein kinase binding;GO:0032550//purine ribonucleoside binding	GO:0006468//protein phosphorylation;GO:0007568//aging;GO:0009247//glycolipid biosynthetic process;GO:0009267//cellular response to starvation;GO:0009414//response to water deprivation;GO:0009648//photoperiodism
LOC106767531	0.3	0.2	0.17	0.87	0.7	0.48	0.223333	0.683333	1.61339	0.00834424	0.0238116	WLIN2A	-	-	-	LIM domain-containing protein WLIM2a-like [Vigna radiata var. radiata] [Vigna radiata]	-	-	GO:0046914//transition metal ion binding	-
LOC106765035	47.9	45.82	45.59	16.83	12.29	16.3	46.4367	15.14	-1.6169	1.58e-32	9.36e-31	WLIM1	-	-	-	LIM domain-containing protein WLIM1 [Vigna radiata var. radiata] [Vigna radiata]	-	GO:0016020//membrane;GO:0043232//intracellular non-membrane-bounded organelle	GO:0003779//actin binding;GO:0046914//transition metal ion binding	GO:0022607//cellular component assembly;GO:0061024//membrane organization
LOC106761178	6.59	7.24	6.97	2.31	3.51	3.26	6.93333	3.02667	-1.19582	8.79e-06	5.03e-05	WLIM1	-	-	-	LIM domain-containing protein WLIM1-like [Vigna radiata var. radiata] [Vigna radiata]	-	GO:0016020//membrane;GO:0043232//intracellular non-membrane-bounded organelle	GO:0003779//actin binding;GO:0046914//transition metal ion binding	GO:0022607//cellular component assembly;GO:0061024//membrane organization
LOC106771283	2.14	2.29	2.58	1.26	0.96	0.82	2.33667	1.01333	-1.20534	6.91e-05	0.000332446	WIP2	-	-	-	zinc finger protein WIP2-like [Vigna radiata var. radiata] [Vigna radiata]	-	GO:0043231//intracellular membrane-bounded organelle	GO:0046872//metal ion binding	GO:0000904//cell morphogenesis involved in differentiation;GO:0009664//plant-type cell wall organization;GO:0010468//regulation of gene expression;GO:0048467//gynoecium development
LOC106754583	8.64	13.05	8.39	0.16	0	0.23	10.0267	0.13	-6.26919	1.16e-23	3.72e-22	WIN2	-	-	-	pathogenesis-related protein PR-4 [Vigna radiata var. radiata] [Vigna radiata]	-	GO:0005773//vacuole	GO:0004518//nuclease activity;GO:0004553//hydrolase activity, hydrolyzing O-glycosyl compounds;GO:0097367//carbohydrate derivative binding	GO:0001101//response to acid chemical;GO:0006970//response to osmotic stress;GO:0009617//response to bacterium;GO:0009725//response to hormone;GO:0009814//defense response, incompatible interaction;GO:0015698//inorganic anion transport;GO:0016070//RNA metabolic process;GO:0050832//defense response to fungus
LOC106767993	0.61	0.72	1.06	0.07	0	0	0.796667	0.0233333	-5.09351	0.00123537	0.00444415	WER	-	-	-	transcription factor WER-like [Vigna radiata var. radiata] [Vigna radiata]	-	GO:0043231//intracellular membrane-bounded organelle	GO:0001071//nucleic acid binding transcription factor activity;GO:0003676//nucleic acid binding	GO:0000904//cell morphogenesis involved in differentiation;GO:0003002//regionalization;GO:0006355//regulation of transcription, DNA-templated;GO:0010053//root epidermal cell differentiation;GO:0030855//epithelial cell differentiation
LOC106763143	0.36	0.35	0.6	0.03	0.02	0.02	0.436667	0.0233333	-4.22607	7.4e-06	4.28e-05	WEB1	-	-	-	protein WEAK CHLOROPLAST MOVEMENT UNDER BLUE LIGHT 1 [Vigna radiata var. radiata] [Vigna radiata]	-	-	-	GO:0000904//cell morphogenesis involved in differentiation;GO:0009664//plant-type cell wall organization
LOC106764074	2.83	3.09	3.85	1.24	1.13	0.55	3.25667	0.973333	-1.74239	1.62e-07	1.19e-06	WAV3	-	-	-	E3 ubiquitin-protein ligase WAV3-like [Vigna unguiculata]	-	GO:0005911//cell-cell junction;GO:0016020//membrane	-	GO:0000741//karyogamy
LOC106761527	0.64	0.28	0.59	0	0	0.04	0.503333	0.0133333	-5.2384	3.12e-05	0.000161183	WAK5	-	-	-	wall-associated receptor kinase 5-like [Vigna radiata var. radiata] [Vigna radiata]	-	-	GO:0004672//protein kinase activity;GO:0005488//binding	GO:0006796//phosphate-containing compound metabolic process
LOC106757479	0.1	0.12	0.3	0	0.02	0.02	0.173333	0.0133333	-3.70044	0.0179077	0.0460281	WAK2	-	-	-	interleukin-1 receptor-associated kinase 4 [Vigna unguiculata]	-	-	GO:0004672//protein kinase activity;GO:0005488//binding	GO:0016310//phosphorylation;GO:0044267//cellular protein metabolic process
LOC106765166	27.14	14.82	19.85	5.53	5.8	6.95	20.6033	6.09333	-1.75757	4.02e-24	1.35e-22	WAK2	-	-	-	interleukin-1 receptor-associated kinase 4 [Vigna unguiculata]	-	-	GO:0004672//protein kinase activity;GO:0005488//binding	GO:0016310//phosphorylation;GO:0044267//cellular protein metabolic process
LOC106778832	0.5	0.77	0.82	0.21	0.32	0.26	0.696667	0.263333	-1.40358	0.0115193	0.0314591	WAK2	-	-	-	Wall-associated receptor kinase [Vigna unguiculata]	-	-	GO:0004672//protein kinase activity;GO:0036094//small molecule binding;GO:0043167//ion binding;GO:0097159//organic cyclic compound binding;GO:1901363//heterocyclic compound binding	GO:0006464//cellular protein modification process;GO:0016310//phosphorylation
LOC106778831	0.99	1.38	0.91	0.48	0.38	0.5	1.09333	0.453333	-1.27009	0.00336066	0.0107328	WAK2	-	-	-	wall-associated receptor kinase 3-like [Vigna radiata var. radiata] [Vigna radiata]	-	-	GO:0004672//protein kinase activity;GO:0036094//small molecule binding;GO:0043167//ion binding;GO:0097159//organic cyclic compound binding;GO:1901363//heterocyclic compound binding	GO:0006464//cellular protein modification process;GO:0016310//phosphorylation
LOC106773702	617.44	565.32	590.12	201.95	183.39	242.23	590.96	209.19	-1.49825	3.01e-56	5.28e-54	VSPB	-	-	-	stem 31 kDa glycoprotein [Vigna radiata var. radiata] [Vigna radiata]	-	-	GO:0016787//hydrolase activity	GO:0008152//metabolic process
LOC106773787	144.03	131.69	142.54	42.37	41.02	58.27	139.42	47.22	-1.56197	1.87e-38	1.54e-36	VSPA	-	-	-	stem 28 kDa glycoprotein-like [Vigna radiata var. radiata] [Vigna radiata]	-	-	GO:0016787//hydrolase activity	GO:0008152//metabolic process
LOC106773588	57.4	104.11	62.38	182.71	229.48	457.76	74.63	289.983	1.95814	2.37e-05	0.000125154	VSPA	-	-	-	stem 28 kDa glycoprotein [Vigna radiata var. radiata] [Vigna radiata]	-	GO:0031090//organelle membrane;GO:0043231//intracellular membrane-bounded organelle;GO:0044444//cytoplasmic part	GO:0016787//hydrolase activity	GO:0008152//metabolic process
LOC106773707	62.26	49.55	71.19	223.66	246.42	270.52	61	246.867	2.01685	2.54e-90	1.19e-87	VSPA	-	-	-	stem 28 kDa glycoprotein-like [Vigna radiata var. radiata] [Vigna radiata]	-	GO:0031090//organelle membrane;GO:0043231//intracellular membrane-bounded organelle;GO:0044444//cytoplasmic part	GO:0016787//hydrolase activity	GO:0008152//metabolic process
LOC106779639	1.04	0.87	1.06	0.2	0.28	0.4	0.99	0.293333	-1.75489	0.0100982	0.028094	VRN1	-	-	-	B3 domain-containing protein At4g01580 [Vigna radiata var. radiata] [Vigna radiata]	-	-	-	-
LOC106754441	12.93	13.22	14.45	6.37	5.5	6.19	13.5333	6.02	-1.16868	4.52e-13	6.27e-12	VQ4	-	-	-	VQ motif-containing protein 19 [Vigna radiata var. radiata] [Vigna radiata]	-	-	-	-
LOC106767876	1.99	1.63	2.28	0	0	0.14	1.96667	0.0466667	-5.39722	5.02e-06	3e-05	VQ29	-	-	-	VQ motif-containing protein 29-like [Vigna unguiculata]	-	-	-	-
LOC106777421	0.99	0.59	0.46	0	0	0.06	0.68	0.02	-5.08746	0.00102766	0.0037742	VQ29	-	-	-	VQ motif-containing protein 29-like [Vigna radiata var. radiata] [Vigna radiata]	-	-	-	GO:0009411//response to UV
LOC106766227	0.14	0.8	1.23	0	0	0	0.723333	0.001	-9.49852	0.000134607	0.000608252	VQ22	-	-	-	PREDICTED: VQ motif-containing protein 22-like [Vigna angularis]	-	-	-	-
LOC106764067	5.71	7.36	11.03	0.16	0.33	1.04	8.03333	0.51	-3.97743	1.05e-07	7.95e-07	VQ22	-	-	-	VQ motif-containing protein 22-like [Vigna radiata var. radiata] [Vigna radiata]	-	-	-	-
LOC106761591	0.64	0.23	1.65	0.04	0	0.13	0.84	0.0566667	-3.88982	0.000372601	0.00152765	VQ22	-	-	-	VQ motif-containing protein 22 [Spatholobus suberectus]	-	GO:0043231//intracellular membrane-bounded organelle	-	-
LOC106779964	3.37	4.24	4.25	1.05	1.22	1.43	3.95333	1.23333	-1.68051	1.67e-07	1.23e-06	VQ22	-	-	-	calmodulin-binding protein 25-like [Vigna radiata var. radiata] [Vigna radiata]	-	GO:0043231//intracellular membrane-bounded organelle	-	-
LOC106757780	0	0	0	4.15	4.16	3.17	0.001	3.82667	11.9019	2.51e-15	4.28e-14	VPS35B	Cellular Processes	Transport and catabolism	K18468	vacuolar protein sorting-associated protein 35B [Vigna radiata var. radiata] [Vigna radiata]	ko04144//Endocytosis	GO:0010008//endosome membrane	GO:0032550//purine ribonucleoside binding	GO:0008104//protein localization;GO:0016192//vesicle-mediated transport;GO:0035556//intracellular signal transduction
LOC106777074	9.81	13.17	12.6	5.3	5.26	5.77	11.86	5.44333	-1.12354	4.79e-22	1.37e-20	vps13A	-	-	-	Vacuolar protein sorting-associated protein 13 [Vigna unguiculata]	-	GO:0005911//cell-cell junction;GO:0043231//intracellular membrane-bounded organelle	-	GO:0000904//cell morphogenesis involved in differentiation;GO:0007015//actin filament organization;GO:0010053//root epidermal cell differentiation;GO:0022610//biological adhesion;GO:0045229//external encapsulating structure organization
LOC106765427	3.2	2.74	2.16	6.3	6.08	5.91	2.7	6.09667	1.17506	5.44e-16	9.86e-15	VLN4	-	-	-	villin-4 [Vigna radiata var. radiata] [Vigna radiata]	-	GO:0043232//intracellular non-membrane-bounded organelle;GO:0044444//cytoplasmic part	GO:0003779//actin binding	GO:0001101//response to acid chemical;GO:0022607//cellular component assembly;GO:0030835//negative regulation of actin filament depolymerization;GO:0046907//intracellular transport;GO:0048588//developmental cell growth
LOC106753988	3.64	3.74	6.86	0	0	0	4.74667	0.001	-12.2127	1.3e-15	2.28e-14	VIT_19s0014g04930	Metabolism	Metabolism of terpenoids and polyketides	K15803	probable terpene synthase 2 isoform X1 [Vigna radiata var. radiata] [Vigna radiata]	ko00909//Sesquiterpenoid and triterpenoid biosynthesis	-	GO:0010333//terpene synthase activity	GO:0006644//phospholipid metabolic process
LOC106755815	0.24	0.44	0.37	0	0	0	0.35	0.001	-8.45121	7.75e-05	0.000369197	VIT_19s0014g04930	Metabolism	Metabolism of terpenoids and polyketides	K15803	probable terpene synthase 2 isoform X1 [Vigna radiata var. radiata] [Vigna radiata]	ko00909//Sesquiterpenoid and triterpenoid biosynthesis	-	GO:0010333//terpene synthase activity	GO:0006644//phospholipid metabolic process
LOC106753099	3.45	3.91	2.64	0.33	0.78	0.84	3.33333	0.65	-2.35845	6.08e-05	0.00029592	VIT_19s0014g04930	Metabolism	Metabolism of terpenoids and polyketides	K15803	probable terpene synthase 2 [Vigna radiata var. radiata] [Vigna radiata]	ko00909//Sesquiterpenoid and triterpenoid biosynthesis	-	GO:0016838//carbon-oxygen lyase activity, acting on phosphates	-
LOC106755739	4.78	2.48	3.17	1.15	1.51	1.22	3.47667	1.29333	-1.42661	1.3e-05	7.2e-05	VIT_19s0014g04930	Metabolism	Metabolism of terpenoids and polyketides	K15803	(-)-germacrene D synthase-like [Vigna radiata var. radiata] [Vigna radiata]	ko00909//Sesquiterpenoid and triterpenoid biosynthesis	-	GO:0010333//terpene synthase activity;GO:0043169//cation binding	GO:0006644//phospholipid metabolic process
LOC106755628	53.08	37.5	48.83	23.26	19.33	23.74	46.47	22.11	-1.0716	5.38e-14	8.17e-13	VIT_19s0014g04930	Metabolism	Metabolism of terpenoids and polyketides	K15803	(-)-germacrene D synthase [Vigna radiata var. radiata] [Vigna radiata]	ko00909//Sesquiterpenoid and triterpenoid biosynthesis	-	GO:0010333//terpene synthase activity;GO:0043169//cation binding	GO:0006644//phospholipid metabolic process
LOC106755056	1.09	1.89	1.27	2.9	4.54	3.72	1.41667	3.72	1.3928	3.06e-06	1.9e-05	VIP6	-	-	-	protein CTR9 homolog [Vigna radiata var. radiata] [Vigna radiata]	-	-	-	GO:0000338//protein deneddylation;GO:0000377//RNA splicing, via transesterification reactions with bulged adenosine as nucleophile;GO:0000904//cell morphogenesis involved in differentiation;GO:0006305//DNA alkylation;GO:0006342//chromatin silencing;GO:0009606//tropism;GO:0009639//response to red or far red light;GO:0009909//regulation of flower development;GO:0022402//cell cycle process;GO:003244…
MSTRG.17322	0.39	0.24	0.53	1.91	2.68	1.34	0.386667	1.97667	2.35391	0.00115733	0.00419391	VHA-a1	Metabolism;Metabolism;Cellular Processes	Global and overview maps;Energy metabolism;Transport and catabolism	K02154;K02154;K02154	V-type proton ATPase subunit a1 [Spatholobus suberectus]	ko01100//Metabolic pathways;ko00190//Oxidative phosphorylation;ko04145//Phagosome	GO:0030658//transport vesicle membrane;GO:0031224//intrinsic component of membrane;GO:0031984//organelle subcompartment;GO:0033179//proton-transporting V-type ATPase, V0 domain	GO:0015077//monovalent inorganic cation transmembrane transporter activity;GO:0017111//nucleoside-triphosphatase activity	GO:0015988//energy coupled proton transmembrane transport, against electrochemical gradient;GO:0070071//proton-transporting two-sector ATPase complex assembly
LOC106778753	3.05	3.21	4.38	8.21	9.01	8.01	3.54667	8.41	1.24564	3.05e-11	3.51e-10	VDAC1	-	-	-	mitochondrial outer membrane protein porin 1 [Vigna radiata var. radiata] [Vigna radiata]	-	GO:0009536//plastid;GO:0031090//organelle membrane;GO:0031967//organelle envelope	GO:0015267//channel activity	GO:0006820//anion transport;GO:0044763//single-organism cellular process;GO:0050896//response to stimulus
MSTRG.4874	0	0	0	3	3.26	4.55	0.001	3.60333	11.8151	3.27e-10	3.34e-09	VAMP726	-	-	-	vesicle-mediated transport [Spatholobus suberectus]	-	GO:0005911//cell-cell junction;GO:0009536//plastid;GO:0012505//endomembrane system;GO:0031090//organelle membrane;GO:0031224//intrinsic component of membrane	GO:0005488//binding	GO:0000919//cell plate assembly;GO:0006405//RNA export from nucleus;GO:0006464//cellular protein modification process;GO:0006612//protein targeting to membrane;GO:0009725//response to hormone;GO:0019827//stem cell population maintenance;GO:0048449//floral organ formation;GO:0048580//regulation of post-embryonic development
LOC106752421	0.3	0.34	0.54	0	0.05	0.05	0.393333	0.0333333	-3.56071	0.0183227	0.0469404	VAMP721	-	-	-	vesicle-associated membrane protein 722 [Vigna radiata var. radiata] [Vigna radiata]	-	GO:0005911//cell-cell junction;GO:0009536//plastid;GO:0012505//endomembrane system;GO:0031090//organelle membrane;GO:0031224//intrinsic component of membrane	GO:0005488//binding	GO:0000919//cell plate assembly;GO:0006405//RNA export from nucleus;GO:0006464//cellular protein modification process;GO:0006612//protein targeting to membrane;GO:0009725//response to hormone;GO:0019827//stem cell population maintenance;GO:0048449//floral organ formation;GO:0048580//regulation of post-embryonic development
MSTRG.13551	0	0	0.06	4.32	5.21	6.04	0.02	5.19	8.01959	5.38e-11	6.04e-10	VAMP721	-	-	-	synaptobrevin-like protein [Medicago truncatula]	-	GO:0005911//cell-cell junction;GO:0009536//plastid;GO:0012505//endomembrane system;GO:0031090//organelle membrane;GO:0031224//intrinsic component of membrane	GO:0005488//binding	GO:0000919//cell plate assembly;GO:0006405//RNA export from nucleus;GO:0006464//cellular protein modification process;GO:0006612//protein targeting to membrane;GO:0006996//organelle organization;GO:0009725//response to hormone;GO:0016192//vesicle-mediated transport;GO:0019827//stem cell population maintenance;GO:0048449//floral organ formation;GO:0048580//regulation of post-embryonic development
LOC106780058	24.55	31.88	31.96	6.89	8.69	10.22	29.4633	8.6	-1.77651	9.54e-29	4.32e-27	UVR8	-	-	-	ultraviolet-B receptor UVR8 [Vigna radiata var. radiata] [Vigna radiata]	-	GO:0032991//macromolecular complex;GO:0043231//intracellular membrane-bounded organelle;GO:0044444//cytoplasmic part	GO:0038023//signaling receptor activity;GO:0046983//protein dimerization activity	GO:0006006//glucose metabolic process;GO:0006464//cellular protein modification process;GO:0009411//response to UV;GO:0009605//response to external stimulus;GO:0043087//regulation of GTPase activity
LOC106771934	34.31	32.59	32.41	86.83	110.48	57.61	33.1033	84.9733	1.36003	4.28e-08	3.42e-07	UVR8	-	-	-	ultraviolet-B receptor UVR8 isoform X1 [Vigna radiata var. radiata] [Vigna radiata]	-	-	-	-
LOC106755016	34.79	36.74	40.11	52.86	84.18	95.44	37.2133	77.4933	1.05825	1.21e-06	7.96e-06	UTR3	-	-	-	UDP-galactose/UDP-glucose transporter 3 [Vigna radiata var. radiata] [Vigna radiata]	-	GO:0031227//intrinsic component of endoplasmic reticulum membrane;GO:0031228//intrinsic component of Golgi membrane	GO:0008514//organic anion transmembrane transporter activity;GO:0015165//pyrimidine nucleotide-sugar transmembrane transporter activity	GO:0000302//response to reactive oxygen species;GO:0007165//signal transduction;GO:0009642//response to light intensity;GO:0009814//defense response, incompatible interaction;GO:0015711//organic anion transport;GO:0015781//pyrimidine nucleotide-sugar transport;GO:0033554//cellular response to stress;GO:0044267//cellular protein metabolic process;GO:0048229//gametophyte development
LOC106753539	1.7	0.51	0.44	0	0	0	0.883333	0.001	-9.78681	8.29e-06	4.76e-05	USP	-	-	-	embryonic abundant protein USP92 [Vigna radiata var. radiata] [Vigna radiata]	-	-	-	-
LOC106765214	4.71	4.32	4.94	2.46	2.54	1.21	4.65667	2.07	-1.16967	0.00264481	0.00871052	UREF	-	-	-	urease accessory protein F [Vigna radiata var. radiata] [Vigna radiata]	-	-	GO:0005515//protein binding;GO:0046914//transition metal ion binding	GO:0043085//positive regulation of catalytic activity
LOC106755293	0.95	0.62	0.95	0.14	0.1	0.51	0.84	0.25	-1.74846	0.0101755	0.0282667	UPS2	-	-	-	ureide permease 1 [Vigna radiata var. radiata] [Vigna radiata]	-	GO:0031224//intrinsic component of membrane	GO:0015210//uracil transmembrane transporter activity	GO:0006812//cation transport;GO:0055085//transmembrane transport;GO:0071702//organic substance transport
MSTRG.6027	4.5	5.12	4.48	0	0	0	4.7	0.001	-12.1984	9.02e-14	1.34e-12	UPL6	Genetic Information Processing	Folding, sorting and degradation	K10589	E3 ubiquitin-protein ligase UPL6 isoform X4 [Vigna radiata var. radiata] [Vigna radiata]	ko04120//Ubiquitin mediated proteolysis	-	-	-
LOC106764739	24.87	20.8	26.62	6.95	7.63	7.97	24.0967	7.51667	-1.68067	2.59e-55	4.36e-53	UNI	-	-	-	disease resistance protein At4g27190 isoform X5 [Vigna radiata var. radiata] [Vigna radiata]	-	-	-	-
LOC106753050	11.58	10.21	11.37	3.92	4.89	6.2	11.0533	5.00333	-1.14352	4.16e-08	3.32e-07	UNE10	-	-	-	transcription factor UNE10 isoform X1 [Vigna radiata var. radiata] [Vigna radiata]	-	-	-	GO:0009416//response to light stimulus;GO:0009987//cellular process;GO:0044699//single-organism process
LOC106776075	14.84	17.17	17.58	8.58	7.47	7.68	16.53	7.91	-1.06334	2.07e-16	3.9e-15	ULP2B	-	-	-	probable ubiquitin-like-specific protease 2A isoform X1 [Vigna radiata var. radiata] [Vigna radiata]	-	-	GO:0016787//hydrolase activity	GO:0044238//primary metabolic process;GO:0044260//cellular macromolecule metabolic process
LOC106752733	8.17	9.83	8.39	4.78	3.41	3.28	8.79667	3.82333	-1.20213	1.24e-06	8.17e-06	ULP2A	-	-	-	ubiquitin-like-specific protease 1D [Vigna radiata var. radiata] [Vigna radiata]	-	-	GO:0070011//peptidase activity, acting on L-amino acid peptides	-
LOC106758189	1.85	2.2	3.89	0.89	1.07	1.27	2.64667	1.07667	-1.2976	0.000923527	0.00343075	UGT92A1	-	-	-	UDP-glycosyltransferase 92A1 [Vigna radiata var. radiata] [Vigna radiata]	-	-	GO:0035251//UDP-glucosyltransferase activity	-
LOC106758778	2.7	2.27	2.9	0.87	0.74	1.1	2.62333	0.903333	-1.53807	1.86e-05	0.000100346	UGT90A1	-	-	-	UDP-glycosyltransferase 90A1-like [Vigna radiata var. radiata] [Vigna radiata]	-	-	GO:0016758//transferase activity, transferring hexosyl groups	-
LOC106779841	9	8	9.28	4.26	4.98	3.53	8.76	4.25667	-1.04121	2.86e-08	2.32e-07	UGT89A2	-	-	-	UDP-glycosyltransferase 89A2 [Vigna radiata var. radiata] [Vigna radiata]	-	-	-	-
LOC106775319	0.81	1.18	1.52	0.33	0.22	0.21	1.17	0.253333	-2.2074	9.35e-05	0.000436823	UGT85K5	-	-	-	linamarin synthase 1 [Vigna radiata var. radiata] [Vigna radiata]	-	-	GO:0035251//UDP-glucosyltransferase activity	-
LOC106774388	1.7	2.63	2.66	0	0	0	2.33	0.001	-11.1861	4.35e-12	5.45e-11	UGT85K4	-	-	-	linamarin synthase 1 [Vigna radiata var. radiata] [Vigna radiata]	-	-	GO:0035251//UDP-glucosyltransferase activity	-
LOC106778358	2.2	3.02	7.46	0.17	0.17	0.74	4.22667	0.36	-3.55345	5.41e-05	0.000265607	UGT85A24	-	-	-	7-deoxyloganetin glucosyltransferase-like [Vigna radiata var. radiata] [Vigna radiata]	-	-	GO:0035251//UDP-glucosyltransferase activity	GO:0016099//monoterpenoid biosynthetic process
LOC111240484	5.9	4.94	4.4	2.26	1.87	1.28	5.08	1.80333	-1.49416	3.49e-08	2.81e-07	UGT85A24	-	-	-	7-deoxyloganetin glucosyltransferase-like [Vigna radiata var. radiata] [Vigna radiata]	-	-	GO:0035251//UDP-glucosyltransferase activity	-
LOC106775605	34.78	32.3	30.3	141.95	162.79	132.69	32.46	145.81	2.16735	2.81e-134	4.54e-131	UGT85A24	-	-	-	7-deoxyloganetin glucosyltransferase-like isoform X1 [Vigna radiata var. radiata] [Vigna radiata]	-	-	GO:0035251//UDP-glucosyltransferase activity	-
LOC106771154	0.24	0.8	0.53	0	0	0.03	0.523333	0.01	-5.70966	7.83e-05	0.000372559	UGT84A13	-	-	-	gallate 1-beta-glucosyltransferase [Vigna radiata var. radiata] [Vigna radiata]	-	-	-	-
LOC106758764	2.29	4.65	2.92	0	0	0.11	3.28667	0.0366667	-6.48601	1.38e-12	1.82e-11	UGT83A1	-	-	-	UDP-glycosyltransferase 83A1 isoform X1 [Vigna radiata var. radiata] [Vigna radiata]	-	-	GO:0016757//transferase activity, transferring glycosyl groups	-
LOC106758938	10.35	22.57	20.58	0.3	0.43	0.78	17.8333	0.503333	-5.14692	2.65e-20	6.75e-19	UGT83A1	-	-	-	UDP-glycosyltransferase 83A1-like isoform X1 [Vigna radiata var. radiata] [Vigna radiata]	-	-	GO:0016757//transferase activity, transferring glycosyl groups	-
LOC106758752	2.09	2.73	2.96	0.19	0	0.03	2.59333	0.0733333	-5.14419	3.57e-15	6.01e-14	UGT83A1	-	-	-	UDP-glycosyltransferase 83A1 isoform X1 [Vigna radiata var. radiata] [Vigna radiata]	-	-	GO:0016757//transferase activity, transferring glycosyl groups	-
LOC106768638	0.52	0.78	0.59	0.02	0.03	0.22	0.63	0.09	-2.80735	0.000432023	0.00174588	UGT83A1	-	-	-	UDP-glycosyltransferase 83A1 [Vigna radiata var. radiata] [Vigna radiata]	-	-	GO:0016757//transferase activity, transferring glycosyl groups	-
LOC106766309	2.33	3.27	1.96	0.86	0.59	0.69	2.52	0.713333	-1.82078	4.36e-06	2.64e-05	UGT83A1	-	-	-	UDP-glycosyltransferase 83A1 [Vigna radiata var. radiata] [Vigna radiata]	-	-	GO:0016757//transferase activity, transferring glycosyl groups	-
LOC106758603	12.74	18.05	16.12	5.55	5.65	5.82	15.6367	5.67333	-1.46266	1.14e-17	2.38e-16	UGT83A1	-	-	-	UDP-glycosyltransferase 83A1 [Vigna radiata var. radiata] [Vigna radiata]	-	-	GO:0016757//transferase activity, transferring glycosyl groups	-
LOC106755625	1.56	0.87	1.61	0.2	0.2	0.45	1.34667	0.283333	-2.24882	5.93e-05	0.000289241	UGT76A2	-	-	-	UDP-glucose iridoid glucosyltransferase [Vigna radiata var. radiata] [Vigna radiata]	-	-	GO:0008194//UDP-glycosyltransferase activity;GO:0016758//transferase activity, transferring hexosyl groups	GO:0016099//monoterpenoid biosynthetic process
LOC106765945	11	10.05	7.38	1.17	1.22	1.73	9.47667	1.37333	-2.7867	8.94e-28	3.76e-26	UGT74G1	-	-	-	UDP-glycosyltransferase 74G1 [Vigna radiata var. radiata] [Vigna radiata]	-	-	GO:0016757//transferase activity, transferring glycosyl groups	-
LOC106764548	0.4	0.89	0.62	2.79	2.81	2.47	0.636667	2.69	2.079	4.04e-11	4.6e-10	UGT74G1	-	-	-	UDP-glycosyltransferase 74G1-like [Vigna radiata var. radiata] [Vigna radiata]	-	-	GO:0016758//transferase activity, transferring hexosyl groups	-
LOC106780145	1.66	1.83	2.63	0.44	0.58	0.49	2.04	0.503333	-2.01898	2.9e-06	1.81e-05	UGT74F2	-	-	-	UDP-glycosyltransferase 74F2 [Vigna radiata var. radiata] [Vigna radiata]	-	-	GO:0016758//transferase activity, transferring hexosyl groups	-
LOC106754697	5.13	5.36	5.38	1.28	1.22	1.89	5.29	1.46333	-1.85401	2.9e-12	3.69e-11	UGT74B1	Metabolism;Metabolism;Metabolism;Metabolism;Metabolism	Global and overview maps;Global and overview maps;Global and overview maps;Amino acid metabolism;Biosynthesis of other secondary metabolites	K11820;K11820;K11820;K11820;K11820	UDP-glycosyltransferase 74B1 [Vigna radiata var. radiata] [Vigna radiata]	ko01100//Metabolic pathways;ko01110//Biosynthesis of secondary metabolites;ko01210//2-Oxocarboxylic acid metabolism;ko00380//Tryptophan metabolism;ko00966//Glucosinolate biosynthesis	-	GO:0035251//UDP-glucosyltransferase activity	GO:0006568//tryptophan metabolic process;GO:0009617//response to bacterium;GO:0009683//indoleacetic acid metabolic process;GO:0019758//glycosinolate biosynthetic process;GO:0048588//developmental cell growth
LOC106758013	4.87	5.48	6.39	0.7	1.11	1.03	5.58	0.946667	-2.55934	8.07e-23	2.41e-21	UGT73C6	Metabolism;Metabolism	Global and overview maps;Metabolism of terpenoids and polyketides	K13496;K13496	UDP-glycosyltransferase 73C6 [Vigna radiata var. radiata] [Vigna radiata]	ko01110//Biosynthesis of secondary metabolites;ko00908//Zeatin biosynthesis	-	-	-
LOC106757988	4.23	3.4	5.08	9.3	9.99	7.68	4.23667	8.99	1.08539	2.86e-11	3.3e-10	UGT73C6	Metabolism;Metabolism	Global and overview maps;Metabolism of terpenoids and polyketides	K13496;K13496	UDP-glycosyltransferase 73C6-like [Vigna radiata var. radiata] [Vigna radiata]	ko01110//Biosynthesis of secondary metabolites;ko00908//Zeatin biosynthesis	-	-	-
LOC106756730	10.68	18.08	10.84	1.75	2.1	3.37	13.2	2.40667	-2.45543	3.09e-23	9.68e-22	UGT73C5	Metabolism;Metabolism	Global and overview maps;Metabolism of terpenoids and polyketides	K13496;K13496	UDP-glycosyltransferase 73C1-like [Vigna radiata var. radiata] [Vigna radiata]	ko01110//Biosynthesis of secondary metabolites;ko00908//Zeatin biosynthesis	-	-	-
LOC106756732	10.68	18.08	10.84	1.75	2.1	3.37	13.2	2.40667	-2.45543	3.09e-23	9.68e-22	UGT73C5	Metabolism;Metabolism	Global and overview maps;Metabolism of terpenoids and polyketides	K13496;K13496	UDP-glycosyltransferase 73C1-like [Vigna radiata var. radiata] [Vigna radiata]	ko01110//Biosynthesis of secondary metabolites;ko00908//Zeatin biosynthesis	-	-	-
LOC106757073	1.93	3.73	2.84	0	0	0	2.83333	0.001	-11.4683	1.1e-12	1.47e-11	UGT73C3	Metabolism;Metabolism	Global and overview maps;Metabolism of terpenoids and polyketides	K13496;K13496	UDP-glycosyltransferase 73C1-like [Vigna radiata var. radiata] [Vigna radiata]	ko01110//Biosynthesis of secondary metabolites;ko00908//Zeatin biosynthesis	-	-	-
LOC106759350	3.38	4.7	3.47	0.73	0.36	0.81	3.85	0.633333	-2.60382	3.07e-14	4.77e-13	UGT73C3	Metabolism;Metabolism	Global and overview maps;Metabolism of terpenoids and polyketides	K13496;K13496	UDP-glycosyltransferase 73C3 [Vigna radiata var. radiata] [Vigna radiata]	ko01110//Biosynthesis of secondary metabolites;ko00908//Zeatin biosynthesis	-	GO:0016757//transferase activity, transferring glycosyl groups	-
LOC106757870	1.79	2.9	2.83	1.61	1.2	0.48	2.50667	1.09667	-1.19265	0.0063162	0.018701	UGT73C2	Metabolism;Metabolism	Global and overview maps;Metabolism of terpenoids and polyketides	K13496;K13496	UDP-glycosyltransferase 73C2-like [Vigna radiata var. radiata] [Vigna radiata]	ko01110//Biosynthesis of secondary metabolites;ko00908//Zeatin biosynthesis	-	-	-
LOC106776643	1.55	1.41	1.71	0.52	0.46	0.81	1.55667	0.596667	-1.38346	0.00155672	0.00545448	UGT72E1	Metabolism	Biosynthesis of other secondary metabolites	K12356	UDP-glycosyltransferase 72E2 [Vigna radiata var. radiata] [Vigna radiata]	ko00940//Phenylpropanoid biosynthesis	-	-	-
LOC106758831	15.88	29.39	28.99	0.83	1.23	1.23	24.7533	1.09667	-4.49643	1.41e-76	4.9e-74	UGT72B1	-	-	-	UDP-glycosyltransferase 72B1-like [Vigna radiata var. radiata] [Vigna radiata]	-	-	GO:0035251//UDP-glucosyltransferase activity	GO:0006605//protein targeting;GO:0006805//xenobiotic metabolic process;GO:0006970//response to osmotic stress;GO:0009699//phenylpropanoid biosynthetic process;GO:0009891//positive regulation of biosynthetic process;GO:0043067//regulation of programmed cell death
LOC106763357	11.33	10.59	11.31	3.39	4.96	4.28	11.0767	4.21	-1.39563	4e-13	5.56e-12	UGT2	-	-	-	UDP-glycosyltransferase 2 [Vigna radiata var. radiata] [Vigna radiata]	-	-	GO:0016757//transferase activity, transferring glycosyl groups	-
LOC106774039	15	18.26	16.01	5.57	7.19	6.65	16.4233	6.47	-1.34391	1.59e-16	3.01e-15	UGT1	-	-	-	UDP-glycosyltransferase 1 [Vigna radiata var. radiata] [Vigna radiata]	-	-	GO:0016757//transferase activity, transferring glycosyl groups	-
LOC106766799	3.7	5.39	6.22	1.65	1.45	2.21	5.10333	1.77	-1.52769	1.2e-07	9.02e-07	UGD1	Metabolism;Metabolism;Metabolism;Metabolism	Global and overview maps;Carbohydrate metabolism;Carbohydrate metabolism;Carbohydrate metabolism	K00012;K00012;K00012;K00012	UDP-glucose 6-dehydrogenase 1 [Vigna radiata var. radiata] [Vigna radiata]	ko01100//Metabolic pathways;ko00520//Amino sugar and nucleotide sugar metabolism;ko00040//Pentose and glucuronate interconversions;ko00053//Ascorbate and aldarate metabolism	-	GO:0000166//nucleotide binding;GO:0016614//oxidoreductase activity, acting on CH-OH group of donors	GO:0009226//nucleotide-sugar biosynthetic process
LOC106758177	3.83	2.97	3.68	0.81	0.53	1.17	3.49333	0.836667	-2.06188	5.93e-10	5.89e-09	UFD1	Genetic Information Processing	Folding, sorting and degradation	K14016	ubiquitin recognition factor in ER-associated degradation protein 1-like [Vigna radiata var. radiata] [Vigna radiata]	ko04141//Protein processing in endoplasmic reticulum	GO:0009536//plastid	-	GO:0019941//modification-dependent protein catabolic process
LOC106759805	2.67	1.67	2.02	0.64	1.18	1.05	2.12	0.956667	-1.14798	0.0121602	0.0329423	Ufd1	Genetic Information Processing	Folding, sorting and degradation	K14016	ubiquitin recognition factor in ER-associated degradation protein 1 isoform X1 [Vigna radiata var. radiata] [Vigna radiata]	ko04141//Protein processing in endoplasmic reticulum	GO:0009536//plastid	-	GO:0019941//modification-dependent protein catabolic process
LOC106771696	1.86	1.94	3.27	1.22	0.97	1.15	2.35667	1.11333	-1.08186	0.00656458	0.0193489	UFC	-	-	-	protein UPSTREAM OF FLC-like [Vigna radiata var. radiata] [Vigna radiata]	-	GO:0016020//membrane	-	-
LOC106771542	3.31	2.46	3.31	0.26	0.26	0.11	3.02667	0.21	-3.84927	2.94e-15	4.99e-14	UBP13	-	-	-	MATH domain and coiled-coil domain-containing protein At3g58270 [Vigna radiata var. radiata] [Vigna radiata]	-	-	-	-
MSTRG.16850	11.99	13.48	11.81	0	0	0	12.4267	0.001	-13.6012	7.72e-17	1.5e-15	UBP12	-	-	-	PREDICTED: ubiquitin carboxyl-terminal hydrolase 12-like isoform X1 [Vigna angularis]	-	-	GO:0070011//peptidase activity, acting on L-amino acid peptides	GO:0019941//modification-dependent protein catabolic process
LOC106777512	279.89	238.71	264.34	806.83	961.65	606.32	260.98	791.6	1.60083	5.9e-17	1.16e-15	UBI11	-	-	-	polyubiquitin 11 [Vigna radiata var. radiata] [Vigna radiata]	-	GO:0043231//intracellular membrane-bounded organelle	-	GO:0006605//protein targeting;GO:0009411//response to UV;GO:0016567//protein ubiquitination;GO:0019941//modification-dependent protein catabolic process
LOC106766893	12.41	12.23	13.96	5.52	4.41	5.63	12.8667	5.18667	-1.31076	3.39e-09	3.07e-08	UBC5	Genetic Information Processing	Folding, sorting and degradation	K10576	ubiquitin-conjugating enzyme E2-23 kDa isoform X1 [Vigna radiata var. radiata] [Vigna radiata]	ko04120//Ubiquitin mediated proteolysis	-	-	-
LOC106775244	11.76	14.66	16.97	7.2	6.85	7.49	14.4633	7.18	-1.01034	2.74e-12	3.49e-11	UBC24	Genetic Information Processing	Folding, sorting and degradation	K10581	probable ubiquitin-conjugating enzyme E2 24 [Vigna radiata var. radiata] [Vigna radiata]	ko04120//Ubiquitin mediated proteolysis	GO:0043231//intracellular membrane-bounded organelle	GO:0005488//binding;GO:0016874//ligase activity;GO:0019787//ubiquitin-like protein transferase activity	GO:0006281//DNA repair;GO:0009267//cellular response to starvation;GO:0009639//response to red or far red light;GO:0010966//regulation of phosphate transport;GO:0030163//protein catabolic process;GO:0044267//cellular protein metabolic process;GO:0072505//divalent inorganic anion homeostasis
LOC106752400	21.04	19.96	18.15	10.53	8.24	9.76	19.7167	9.51	-1.0519	5.6e-12	6.92e-11	UBA2A	Genetic Information Processing	Transcription	K12741	UBP1-associated protein 2A [Vigna radiata var. radiata] [Vigna radiata]	ko03040//Spliceosome	GO:0043231//intracellular membrane-bounded organelle;GO:0044444//cytoplasmic part	GO:0003723//RNA binding	GO:0006950//response to stress;GO:0009692//ethylene metabolic process;GO:0009755//hormone-mediated signaling pathway;GO:0010260//organ senescence;GO:0016265//death
LOC106756196	0.29	0.59	0.77	0	0	0	0.55	0.001	-9.10329	5.63e-07	3.88e-06	U2AF35A	Genetic Information Processing	Transcription	K12836	splicing factor U2af small subunit B [Vigna radiata var. radiata] [Vigna radiata]	ko03040//Spliceosome	GO:0044428//nuclear part	GO:0003676//nucleic acid binding	GO:0003006//developmental process involved in reproduction;GO:0006396//RNA processing;GO:0009409//response to cold;GO:0009639//response to red or far red light;GO:0009648//photoperiodism;GO:0009756//carbohydrate mediated signaling;GO:0032446//protein modification by small protein conjugation;GO:0048507//meristem development;GO:0048580//regulation of post-embryonic development;GO:0051235//maintena…
LOC106759512	62.52	68.08	68.07	166.29	181.71	142.96	66.2233	163.653	1.30523	4.41e-48	5.89e-46	U2AF35A	Genetic Information Processing	Transcription	K12836	splicing factor U2af small subunit B-like [Vigna radiata var. radiata] [Vigna radiata]	ko03040//Spliceosome	GO:0044428//nuclear part	GO:0003676//nucleic acid binding;GO:0043169//cation binding	GO:0003006//developmental process involved in reproduction;GO:0006396//RNA processing;GO:0009409//response to cold;GO:0009639//response to red or far red light;GO:0009648//photoperiodism;GO:0009756//carbohydrate mediated signaling;GO:0032446//protein modification by small protein conjugation;GO:0048507//meristem development;GO:0048580//regulation of post-embryonic development;GO:0051235//maintena…
LOC106754243	1.44	1.57	1.28	0.35	0.45	0.64	1.43	0.48	-1.57491	0.00170351	0.00591494	TZF5	-	-	-	zinc finger CCCH domain-containing protein 2 [Vigna radiata var. radiata] [Vigna radiata]	-	GO:0043231//intracellular membrane-bounded organelle	-	GO:0010029//regulation of seed germination;GO:0010467//gene expression
MSTRG.1544	11.36	10.58	12.24	0.6	0.49	0.41	11.3933	0.5	-4.51012	2.72e-174	8.25e-171	TY3B-I	-	-	-	Transposon Ty3-G Gag-Pol polyprotein [Cajanus cajan]	-	-	-	-
LOC106758448	0.14	0.13	0.19	0.8	1.02	0.74	0.153333	0.853333	2.47644	2.37e-09	2.18e-08	TY3B-I	-	-	-	Transposon Ty3-I Gag-Pol polyprotein [Cajanus cajan]	-	-	-	-
MSTRG.21117	0.02	0.02	0.02	1.89	2.44	3.16	0.02	2.49667	6.96386	1.85e-31	1.03e-29	TY3B-I	-	-	-	Transposon Ty3-I Gag-Pol polyprotein [Cajanus cajan]	-	-	-	-
MSTRG.5196	1.23	2.05	1.74	0	0	0	1.67333	0.001	-10.7085	1.19e-10	1.28e-09	TY3B-G	-	-	-	Transposon Ty3-I Gag-Pol polyprotein [Cajanus cajan]	-	-	-	-
LOC106764871	5.81	4.46	5.29	3.03	2.45	2.26	5.18667	2.58	-1.00744	3.52e-05	0.000180339	TULP5	-	-	-	tubby-like F-box protein 6 [Vigna radiata var. radiata] [Vigna radiata]	-	GO:0043231//intracellular membrane-bounded organelle;GO:0044444//cytoplasmic part	GO:0042578//phosphoric ester hydrolase activity	GO:0010468//regulation of gene expression;GO:0048229//gametophyte development
LOC106759580	0.03	0.08	0	0.19	0.28	0.19	0.0366667	0.22	2.58496	0.0124856	0.0337371	TUBA3	Cellular Processes	Transport and catabolism	K07374	tubulin alpha-3 chain-like [Vigna radiata var. radiata] [Vigna radiata]	ko04145//Phagosome	GO:0005576//extracellular region;GO:0005911//cell-cell junction;GO:0015630//microtubule cytoskeleton;GO:0016020//membrane;GO:0030312//external encapsulating structure;GO:0043231//intracellular membrane-bounded organelle;GO:0043234//protein complex;GO:0044444//cytoplasmic part	GO:0005198//structural molecule activity;GO:0017111//nucleoside-triphosphatase activity;GO:0032550//purine ribonucleoside binding	GO:0006006//glucose metabolic process;GO:0006970//response to osmotic stress;GO:0006996//organelle organization;GO:0007017//microtubule-based process;GO:0009629//response to gravity;GO:0016192//vesicle-mediated transport;GO:0032989//cellular component morphogenesis;GO:0040007//growth;GO:0043623//cellular protein complex assembly;GO:0051603//proteolysis involved in cellular protein catabolic proce…
LOC106763033	0.3	0.44	1.47	0.17	0.11	0.19	0.736667	0.156667	-2.23331	0.00140387	0.00497575	TTL1	-	-	-	TPR repeat-containing thioredoxin TTL1 [Vigna radiata var. radiata] [Vigna radiata]	-	-	-	GO:0009987//cellular process
LOC106771910	8.18	7.9	4.8	19.68	17.22	16.42	6.96	17.7733	1.35256	3.89e-19	9.13e-18	TT10	-	-	-	laccase-15-like [Vigna radiata var. radiata] [Vigna radiata]	-	GO:0005576//extracellular region	GO:0016682//oxidoreductase activity, acting on diphenols and related substances as donors, oxygen as acceptor;GO:0046872//metal ion binding	GO:0009699//phenylpropanoid biosynthetic process;GO:0009808//lignin metabolic process
LOC106754953	21.41	17.21	19.71	37.92	39.88	39.16	19.4433	38.9867	1.00371	8.84e-44	9.28e-42	TSS	-	-	-	protein TSS [Vigna radiata var. radiata] [Vigna radiata]	-	-	-	GO:0009451//RNA modification
LOC106775306	3.1	2.44	2.03	0.38	0.72	0.88	2.52333	0.66	-1.93479	0.000109183	0.000503028	TSJT1	-	-	-	stem-specific protein TSJT1-like [Vigna radiata var. radiata] [Vigna radiata]	-	GO:0005911//cell-cell junction;GO:0009536//plastid;GO:0016020//membrane	GO:0005488//binding	GO:0006950//response to stress;GO:0009746//response to hexose;GO:0009863//salicylic acid mediated signaling pathway;GO:0034285//response to disaccharide;GO:0042743//hydrogen peroxide metabolic process
LOC106775052	42.5	32.06	16.33	13.56	11.32	10.6	30.2967	11.8267	-1.35712	0.00338108	0.0107937	TSJT1	-	-	-	stem-specific protein TSJT1 [Vigna radiata var. radiata] [Vigna radiata]	-	GO:0005911//cell-cell junction;GO:0009536//plastid;GO:0016020//membrane	GO:0005488//binding	GO:0006950//response to stress;GO:0009746//response to hexose;GO:0009863//salicylic acid mediated signaling pathway;GO:0034285//response to disaccharide;GO:0042743//hydrogen peroxide metabolic process
LOC106778849	15.97	12.95	15.44	34.6	39.82	30.58	14.7867	35	1.24306	4.67e-24	1.56e-22	TRXM	-	-	-	thioredoxin M-type, chloroplastic-like [Vigna radiata var. radiata] [Vigna radiata]	-	GO:0009526//plastid envelope;GO:0009532//plastid stroma;GO:0030312//external encapsulating structure;GO:0044434//chloroplast part	GO:0015036//disulfide oxidoreductase activity;GO:0030234//enzyme regulator activity	GO:0005982//starch metabolic process;GO:0006568//tryptophan metabolic process;GO:0006739//NADP metabolic process;GO:0006950//response to stress;GO:0009668//plastid membrane organization;GO:0009683//indoleacetic acid metabolic process;GO:0009892//negative regulation of metabolic process;GO:0009893//positive regulation of metabolic process;GO:0018904//ether metabolic process;GO:0019725//cellular ho…
LOC106778023	12.31	13.79	13.5	5.97	6.68	5.72	13.2	6.12333	-1.10815	1.05e-05	5.91e-05	TRX1	-	-	-	thioredoxin H-type [Vigna radiata var. radiata] [Vigna radiata]	-	-	-	-
LOC106764243	23.77	29.38	28.2	10.73	11.58	14.5	27.1167	12.27	-1.14404	1.51e-15	2.62e-14	trpB2	Metabolism;Metabolism;Metabolism;Metabolism;Metabolism	Global and overview maps;Global and overview maps;Global and overview maps;Amino acid metabolism;Amino acid metabolism	K06001;K06001;K06001;K06001;K06001	PREDICTED: tryptophan synthase beta chain 2 [Vigna angularis]	ko01100//Metabolic pathways;ko01110//Biosynthesis of secondary metabolites;ko01230//Biosynthesis of amino acids;ko00260//Glycine, serine and threonine metabolism;ko00400//Phenylalanine, tyrosine and tryptophan biosynthesis	-	-	-
MSTRG.16583	0	0	0	1.58	3.44	1.45	0.001	2.15667	11.0746	2.5e-08	2.04e-07	TRAF1A	-	-	-	MATH domain-containing protein [Pyrus ussuriensis x Pyrus communis]	-	-	-	-
LOC106780744	0.45	1.07	1.47	0.15	0.14	0.43	0.996667	0.24	-2.05408	0.00876866	0.0248021	TR	Metabolism;Metabolism;Metabolism	Global and overview maps;Global and overview maps;Biosynthesis of other secondary metabolites	K08081;K08081;K08081	tropinone reductase-like [Vigna radiata var. radiata] [Vigna radiata]	ko01100//Metabolic pathways;ko01110//Biosynthesis of secondary metabolites;ko00960//Tropane, piperidine and pyridine alkaloid biosynthesis	GO:0044444//cytoplasmic part	GO:0016616//oxidoreductase activity, acting on the CH-OH group of donors, NAD or NADP as acceptor	GO:0009451//RNA modification;GO:0009625//response to insect;GO:0044710//single-organism metabolic process;GO:0044767//single-organism developmental process
LOC106774503	8.88	8.73	8.52	29.58	31.46	27.31	8.71	29.45	1.75752	1.98e-62	4.26e-60	TPS13	Metabolism;Metabolism	Global and overview maps;Metabolism of terpenoids and polyketides	K14175;K14175	(3S,6E)-nerolidol synthase 1 [Vigna radiata var. radiata] [Vigna radiata]	ko01100//Metabolic pathways;ko00909//Sesquiterpenoid and triterpenoid biosynthesis	GO:0009536//plastid	GO:0016838//carbon-oxygen lyase activity, acting on phosphates;GO:0043169//cation binding	-
LOC106761737	1.05	0.76	1.42	0.43	0.38	0.08	1.07667	0.296667	-1.85966	0.00210978	0.00715748	TPS11	-	-	-	probable terpene synthase 11 [Vigna radiata var. radiata] [Vigna radiata]	-	GO:0009532//plastid stroma	GO:0016838//carbon-oxygen lyase activity, acting on phosphates;GO:0046914//transition metal ion binding;GO:0046983//protein dimerization activity	GO:0006644//phospholipid metabolic process;GO:0006950//response to stress;GO:0043692//monoterpene metabolic process;GO:0051707//response to other organism
LOC106779992	298.33	284.86	291.57	111.58	69.54	86.34	291.587	89.1533	-1.70956	1.56e-14	2.48e-13	TPRP-F1	-	-	-	36.4 kDa proline-rich protein [Vigna radiata var. radiata] [Vigna radiata]	-	GO:0005576//extracellular region;GO:0005911//cell-cell junction;GO:0044434//chloroplast part	GO:0005488//binding;GO:0016787//hydrolase activity	GO:0019538//protein metabolic process
MSTRG.13755	1.48	1.44	1.5	2.71	3.62	4.13	1.47333	3.48667	1.24276	0.000140569	0.000631546	TPR3	-	-	-	protein TPR3-like isoform X2 [Vigna radiata var. radiata] [Vigna radiata]	-	GO:0009526//plastid envelope;GO:0009532//plastid stroma	GO:0004672//protein kinase activity;GO:0032550//purine ribonucleoside binding;GO:0043169//cation binding	GO:0005982//starch metabolic process;GO:0006468//protein phosphorylation;GO:0009409//response to cold;GO:0048511//rhythmic process
LOC106779971	2.11	2.75	2.77	5.15	7.15	9.23	2.54333	7.17667	1.49659	2.11e-11	2.47e-10	TPR3	-	-	-	DDB1- and CUL4-associated factor 13-like isoform X4 [Vigna radiata var. radiata] [Vigna radiata]	-	GO:0043231//intracellular membrane-bounded organelle;GO:0044444//cytoplasmic part	GO:0046983//protein dimerization activity	GO:0003002//regionalization;GO:0003006//developmental process involved in reproduction;GO:0006355//regulation of transcription, DNA-templated;GO:0009755//hormone-mediated signaling pathway
LOC106773348	1.64	2.75	3.24	5.76	9.13	10.8	2.54333	8.56333	1.75145	2.18e-13	3.13e-12	TPR3	-	-	-	topless-related protein 4-like isoform X2 [Vigna radiata var. radiata] [Vigna radiata]	-	GO:0043231//intracellular membrane-bounded organelle;GO:0044444//cytoplasmic part	GO:0046983//protein dimerization activity	GO:0003002//regionalization;GO:0003006//developmental process involved in reproduction;GO:0006355//regulation of transcription, DNA-templated;GO:0009755//hormone-mediated signaling pathway
LOC106761003	1.29	1.92	2.08	0.49	0.37	0.48	1.76333	0.446667	-1.98103	1.25e-05	6.93e-05	TPPJ	Metabolism;Metabolism;Metabolism	Global and overview maps;Global and overview maps;Carbohydrate metabolism	K01087;K01087;K01087	probable trehalose-phosphate phosphatase J [Vigna radiata var. radiata] [Vigna radiata]	ko01100//Metabolic pathways;ko01110//Biosynthesis of secondary metabolites;ko00500//Starch and sucrose metabolism	-	GO:0019203//carbohydrate phosphatase activity	GO:0005991//trehalose metabolic process;GO:0006796//phosphate-containing compound metabolic process
LOC106754128	4.34	4.98	5.78	1.93	1.56	1.52	5.03333	1.67	-1.59167	1.49e-10	1.58e-09	TPPJ	Metabolism;Metabolism;Metabolism	Global and overview maps;Global and overview maps;Carbohydrate metabolism	K01087;K01087;K01087	probable trehalose-phosphate phosphatase J [Vigna radiata var. radiata] [Vigna radiata]	ko01100//Metabolic pathways;ko01110//Biosynthesis of secondary metabolites;ko00500//Starch and sucrose metabolism	-	GO:0019203//carbohydrate phosphatase activity	GO:0005991//trehalose metabolic process;GO:0006796//phosphate-containing compound metabolic process
LOC106763858	9.58	8.72	10.67	4.89	4.29	4.41	9.65667	4.53	-1.09201	1.36e-08	1.15e-07	TPPJ	Metabolism;Metabolism;Metabolism	Global and overview maps;Global and overview maps;Carbohydrate metabolism	K01087;K01087;K01087	probable trehalose-phosphate phosphatase H isoform X1 [Vigna radiata var. radiata] [Vigna radiata]	ko01100//Metabolic pathways;ko01110//Biosynthesis of secondary metabolites;ko00500//Starch and sucrose metabolism	-	GO:0019203//carbohydrate phosphatase activity	GO:0005991//trehalose metabolic process;GO:0030001//metal ion transport
LOC106767182	1.37	1.3	1.3	0.24	0.2	0.4	1.32333	0.28	-2.24068	3.19e-06	1.97e-05	TPPG	Metabolism;Metabolism;Metabolism	Global and overview maps;Global and overview maps;Carbohydrate metabolism	K01087;K01087;K01087	probable trehalose-phosphate phosphatase F [Vigna radiata var. radiata] [Vigna radiata]	ko01100//Metabolic pathways;ko01110//Biosynthesis of secondary metabolites;ko00500//Starch and sucrose metabolism	-	GO:0019203//carbohydrate phosphatase activity	GO:0005991//trehalose metabolic process;GO:0006796//phosphate-containing compound metabolic process;GO:0050896//response to stimulus
LOC106767599	117.94	133.87	116.15	53.75	59.98	63.93	122.653	59.22	-1.05043	8.6e-18	1.81e-16	TOM7-1	-	-	-	mitochondrial import receptor subunit TOM7-1-like [Vigna radiata var. radiata] [Vigna radiata]	-	GO:0031966//mitochondrial membrane;GO:0044425//membrane part	-	GO:0006839//mitochondrial transport;GO:0008104//protein localization
LOC106755719	28.74	34.79	34.53	16.34	15.8	15.95	32.6867	16.03	-1.02793	3.11e-11	3.57e-10	TOM20	-	-	-	mitochondrial import receptor subunit TOM20 [Vigna radiata var. radiata] [Vigna radiata]	-	GO:0005840//ribosome;GO:0019866//organelle inner membrane;GO:0031224//intrinsic component of membrane;GO:0031966//mitochondrial membrane;GO:0043234//protein complex	GO:0008320//protein transmembrane transporter activity;GO:0043169//cation binding	GO:0006605//protein targeting;GO:0006839//mitochondrial transport;GO:0007049//cell cycle;GO:0010467//gene expression;GO:0019941//modification-dependent protein catabolic process;GO:0035966//response to topologically incorrect protein;GO:0043094//cellular metabolic compound salvage;GO:0043248//proteasome assembly
LOC106763111	7.61	8.51	8.42	3.88	4.08	2.7	8.18	3.55333	-1.20293	3.09e-09	2.81e-08	TOL3	-	-	-	TOM1-like protein 3 isoform X1 [Vigna radiata var. radiata] [Vigna radiata]	-	GO:0005794//Golgi apparatus	GO:0022892//substrate-specific transporter activity	GO:0015031//protein transport;GO:0048193//Golgi vesicle transport
LOC106776507	7.49	10.4	9.09	1.81	1.88	1.83	8.99333	1.84	-2.28915	1.25e-25	4.63e-24	TOGT1	Metabolism;Metabolism	Global and overview maps;Biosynthesis of other secondary metabolites	K23260;K23260	scopoletin glucosyltransferase [Vigna radiata var. radiata] [Vigna radiata]	ko01110//Biosynthesis of secondary metabolites;ko00940//Phenylpropanoid biosynthesis	-	GO:0005515//protein binding;GO:0035251//UDP-glucosyltransferase activity	-
LOC106766831	4.33	4.88	4.66	1.41	0.98	1.35	4.62333	1.24667	-1.89086	1.31e-11	1.57e-10	TOGT1	Metabolism;Metabolism	Global and overview maps;Biosynthesis of other secondary metabolites	K23260;K23260	scopoletin glucosyltransferase [Vigna radiata var. radiata] [Vigna radiata]	ko01110//Biosynthesis of secondary metabolites;ko00940//Phenylpropanoid biosynthesis	-	GO:0005515//protein binding;GO:0035251//UDP-glucosyltransferase activity	-
LOC106765515	34.77	39.6	37.09	10.72	10.62	12.49	37.1533	11.2767	-1.72015	4.91e-48	6.5e-46	TOGT1	Metabolism;Metabolism	Global and overview maps;Biosynthesis of other secondary metabolites	K23260;K23260	scopoletin glucosyltransferase-like isoform X1 [Vigna radiata var. radiata] [Vigna radiata]	ko01110//Biosynthesis of secondary metabolites;ko00940//Phenylpropanoid biosynthesis	-	GO:0005515//protein binding;GO:0035251//UDP-glucosyltransferase activity	GO:0008152//metabolic process
LOC106764289	2.36	2.3	2.65	5.11	5.54	5.41	2.43667	5.35333	1.13553	1.84e-14	2.91e-13	TMN2	-	-	-	transmembrane 9 superfamily member 2 [Vigna radiata var. radiata] [Vigna radiata]	-	GO:0005618//cell wall;GO:0005911//cell-cell junction;GO:0031090//organelle membrane;GO:0031224//intrinsic component of membrane;GO:0031984//organelle subcompartment;GO:0043231//intracellular membrane-bounded organelle	-	GO:0051234//establishment of localization
LOC106761262	4.26	2.9	3.7	17.34	16.27	13.41	3.62	15.6733	2.11425	4.08e-47	5.1e-45	TMM	-	-	-	protein TOO MANY MOUTHS [Vigna radiata var. radiata] [Vigna radiata]	-	-	-	-
LOC106778097	3.09	2.65	3.22	1.28	1.28	1.51	2.98667	1.35667	-1.13847	4.3e-07	3e-06	TMK1	-	-	-	receptor protein kinase TMK1 [Vigna radiata var. radiata] [Vigna radiata]	-	-	-	-
LOC106776935	2.24	2.05	1.84	0.82	0.82	1.16	2.04333	0.933333	-1.13046	0.0101621	0.0282362	TM6	-	-	-	floral homeotic protein DEFICIENS isoform X1 [Vigna radiata var. radiata] [Vigna radiata]	-	GO:0043231//intracellular membrane-bounded organelle	GO:0001071//nucleic acid binding transcription factor activity;GO:0005515//protein binding	GO:0009653//anatomical structure morphogenesis;GO:0010468//regulation of gene expression;GO:0016043//cellular component organization;GO:0030154//cell differentiation;GO:0034645//cellular macromolecule biosynthetic process;GO:0048437//floral organ development
LOC106767605	1.25	1.85	2.89	0	0	0	1.99667	0.001	-10.9634	2.44e-08	1.99e-07	tlp	-	-	-	protein P21 [Vigna radiata var. radiata] [Vigna radiata]	-	-	GO:0005488//binding	GO:0001906//cell killing;GO:0006970//response to osmotic stress;GO:0042742//defense response to bacterium;GO:0050832//defense response to fungus
LOC106777376	1.6	2.74	2.87	0	0.17	0.17	2.40333	0.113333	-4.40639	9.22e-09	7.95e-08	TLP	-	-	-	protein P21 [Vigna radiata var. radiata] [Vigna radiata]	-	-	GO:0005488//binding;GO:0016787//hydrolase activity	GO:0006970//response to osmotic stress;GO:0042742//defense response to bacterium;GO:0050832//defense response to fungus
LOC106754280	15.99	14.69	13.86	32.7	38.8	33.88	14.8467	35.1267	1.24243	1.34e-24	4.63e-23	TL20.3	-	-	-	thylakoid lumenal protein TL20.3, chloroplastic [Vigna radiata var. radiata] [Vigna radiata]	-	GO:0031978//plastid thylakoid lumen;GO:0044434//chloroplast part	-	GO:0044238//primary metabolic process;GO:0044249//cellular biosynthetic process;GO:0044711//single-organism biosynthetic process;GO:0044763//single-organism cellular process;GO:1901576//organic substance biosynthetic process
LOC106754307	18.41	20.09	15.03	38.2	47.88	43.72	17.8433	43.2667	1.27787	1.14e-22	3.36e-21	TL20.3	-	-	-	thylakoid lumenal protein TL20.3, chloroplastic-like [Vigna radiata var. radiata] [Vigna radiata]	-	GO:0031978//plastid thylakoid lumen;GO:0044434//chloroplast part	-	-
LOC106771405	5.43	12.4	8.55	0.05	0	0.11	8.79333	0.0533333	-7.36523	5.81e-16	1.05e-14	TL1	-	-	-	thaumatin-like protein 1b [Vigna radiata var. radiata] [Vigna radiata]	-	GO:0005576//extracellular region	GO:0016798//hydrolase activity, acting on glycosyl bonds	GO:0006950//response to stress;GO:0051704//multi-organism process
LOC106761446	8.03	8.27	5.98	1.18	0.91	1.48	7.42667	1.19	-2.64175	5.21e-19	1.21e-17	TKPR1	-	-	-	tetraketide alpha-pyrone reductase 1 [Vigna radiata var. radiata] [Vigna radiata]	-	GO:0043231//intracellular membrane-bounded organelle	GO:0016616//oxidoreductase activity, acting on the CH-OH group of donors, NAD or NADP as acceptor;GO:0048037//cofactor binding	GO:0009791//post-embryonic development;GO:0010208//pollen wall assembly;GO:0019438//aromatic compound biosynthetic process;GO:0044710//single-organism metabolic process
LOC106778989	3.15	2.88	3.78	1.1	1.8	1.72	3.27	1.54	-1.08636	0.00849345	0.0241533	TIP1-1	-	-	-	aquaporin TIP1-1 [Vigna radiata var. radiata] [Vigna radiata]	-	-	-	-
LOC106752426	0.82	0.38	0.61	2.18	1.48	1.65	0.603333	1.77	1.55272	0.001216	0.00438355	TIP1-1	-	-	-	aquaporin TIP1-1-like [Vigna radiata var. radiata] [Vigna radiata]	-	-	-	-
LOC106771580	5.83	7.99	6.6	2.73	2.35	3.64	6.80667	2.90667	-1.22758	8.58e-05	0.000404514	TIM23-2	-	-	-	mitochondrial import inner membrane translocase subunit TIM23-2 [Vigna radiata var. radiata] [Vigna radiata]	-	GO:0019866//organelle inner membrane;GO:0031224//intrinsic component of membrane;GO:0043231//intracellular membrane-bounded organelle;GO:0043234//protein complex	GO:0008320//protein transmembrane transporter activity	GO:0006625//protein targeting to peroxisome;GO:0006721//terpenoid metabolic process;GO:0030001//metal ion transport;GO:0048193//Golgi vesicle transport
LOC106765020	61.17	74.15	68.94	36.56	33.45	30.44	68.0867	33.4833	-1.02393	7.59e-16	1.35e-14	TIM17-2	-	-	-	mitochondrial import inner membrane translocase subunit TIM17-2 [Vigna radiata var. radiata] [Vigna radiata]	-	GO:0019866//organelle inner membrane;GO:0031224//intrinsic component of membrane;GO:0031966//mitochondrial membrane;GO:0043234//protein complex	GO:0008320//protein transmembrane transporter activity	GO:0000280//nuclear division;GO:0009648//photoperiodism;GO:0009692//ethylene metabolic process;GO:0010467//gene expression;GO:0015031//protein transport
LOC106758968	13.49	17.01	14.49	4.35	2.9	3.94	14.9967	3.73	-2.00739	1.85e-13	2.67e-12	TIM10	-	-	-	mitochondrial import inner membrane translocase subunit TIM10-like [Vigna radiata var. radiata] [Vigna radiata]	-	GO:0005739//mitochondrion;GO:0009536//plastid;GO:0031970//organelle envelope lumen	GO:0008320//protein transmembrane transporter activity;GO:0043169//cation binding	GO:0006605//protein targeting;GO:0006839//mitochondrial transport;GO:0006996//organelle organization;GO:0009451//RNA modification;GO:0043094//cellular metabolic compound salvage
LOC106770753	12.49	9.97	6.4	22.62	25.89	23.31	9.62	23.94	1.31531	1.09e-10	1.17e-09	TIG	-	-	-	trigger factor-like protein TIG, Chloroplastic [Vigna radiata var. radiata] [Vigna radiata]	-	GO:0009526//plastid envelope;GO:0009532//plastid stroma	GO:0016859//cis-trans isomerase activity	GO:0005982//starch metabolic process;GO:0006090//pyruvate metabolic process;GO:0008104//protein localization;GO:0009451//RNA modification;GO:0009658//chloroplast organization;GO:0009668//plastid membrane organization;GO:0009886//post-embryonic morphogenesis;GO:0016109//tetraterpenoid biosynthetic process;GO:0018208//peptidyl-proline modification
LOC106763211	33.5	29.34	27.79	77.08	80.95	74.75	30.21	77.5933	1.36091	8.53e-62	1.81e-59	TIG	-	-	-	trigger factor-like protein TIG, Chloroplastic [Vigna radiata var. radiata] [Vigna radiata]	-	GO:0009536//plastid	-	GO:0008104//protein localization;GO:0044238//primary metabolic process;GO:0044249//cellular biosynthetic process;GO:0044260//cellular macromolecule metabolic process;GO:0044711//single-organism biosynthetic process;GO:0044763//single-organism cellular process;GO:1901576//organic substance biosynthetic process
LOC106765336	5.53	4	5.69	0.42	0.4	0.58	5.07333	0.466667	-3.44247	2.9e-15	4.92e-14	TIC32	-	-	-	short-chain dehydrogenase TIC 32, chloroplastic-like isoform X1 [Vigna radiata var. radiata] [Vigna radiata]	-	GO:0009528//plastid inner membrane	GO:0005515//protein binding;GO:0016628//oxidoreductase activity, acting on the CH-CH group of donors, NAD or NADP as acceptor	GO:0008104//protein localization;GO:0044710//single-organism metabolic process;GO:0051234//establishment of localization
LOC106769595	9.89	8.21	9.73	0.68	1.38	1.2	9.27667	1.08667	-3.0937	2.61e-26	1e-24	TIC32	-	-	-	short-chain dehydrogenase TIC 32, chloroplastic isoform X1 [Vigna radiata var. radiata] [Vigna radiata]	-	GO:0009528//plastid inner membrane	GO:0005515//protein binding;GO:0016628//oxidoreductase activity, acting on the CH-CH group of donors, NAD or NADP as acceptor	GO:0008104//protein localization;GO:0044710//single-organism metabolic process;GO:0051234//establishment of localization
LOC106762416	6.01	9.12	8.39	1.66	1.4	1.59	7.84	1.55	-2.33859	2.33e-10	2.42e-09	TIC32	-	-	-	short-chain dehydrogenase TIC 32, chloroplastic-like, partial [Vigna radiata var. radiata] [Vigna radiata]	-	GO:0009528//plastid inner membrane	GO:0005515//protein binding;GO:0016628//oxidoreductase activity, acting on the CH-CH group of donors, NAD or NADP as acceptor	GO:0008104//protein localization;GO:0044710//single-organism metabolic process;GO:0051234//establishment of localization
LOC106770094	6.79	6.37	4.92	1.78	1.99	1.71	6.02667	1.82667	-1.72215	3.55e-10	3.61e-09	TIC32	-	-	-	short-chain dehydrogenase TIC 32, chloroplastic isoform X1 [Vigna radiata var. radiata] [Vigna radiata]	-	GO:0009528//plastid inner membrane	GO:0005515//protein binding;GO:0016628//oxidoreductase activity, acting on the CH-CH group of donors, NAD or NADP as acceptor	GO:0008104//protein localization;GO:0044710//single-organism metabolic process;GO:0051234//establishment of localization
LOC111240511	5.04	5.17	5.5	1.27	1.74	1.79	5.23667	1.6	-1.71058	1.53e-06	9.92e-06	TIC32	-	-	-	short-chain dehydrogenase TIC 32, chloroplastic-like [Vigna radiata var. radiata] [Vigna radiata]	-	GO:0009528//plastid inner membrane	GO:0005515//protein binding;GO:0016628//oxidoreductase activity, acting on the CH-CH group of donors, NAD or NADP as acceptor	GO:0008104//protein localization;GO:0044710//single-organism metabolic process;GO:0051234//establishment of localization
LOC106769594	3.1	2.68	2.49	0.67	1.04	1.07	2.75667	0.926667	-1.5728	0.000318648	0.00132436	TIC32	-	-	-	short-chain dehydrogenase TIC 32, chloroplastic-like isoform X1 [Vigna radiata var. radiata] [Vigna radiata]	-	GO:0009528//plastid inner membrane	GO:0005515//protein binding;GO:0016628//oxidoreductase activity, acting on the CH-CH group of donors, NAD or NADP as acceptor	GO:0008104//protein localization;GO:0044710//single-organism metabolic process;GO:0051234//establishment of localization
LOC106765399	1.36	2.29	1.8	0.65	0.76	0.72	1.81667	0.71	-1.3554	0.006538	0.01928	TIC32	-	-	-	short-chain dehydrogenase TIC 32, chloroplastic [Vigna radiata var. radiata] [Vigna radiata]	-	GO:0009528//plastid inner membrane	GO:0005515//protein binding;GO:0016628//oxidoreductase activity, acting on the CH-CH group of donors, NAD or NADP as acceptor	GO:0008104//protein localization;GO:0044710//single-organism metabolic process;GO:0051234//establishment of localization
LOC106766772	22.85	27.05	26.7	12.95	11.24	12.58	25.5333	12.2567	-1.05882	5.7e-12	7.04e-11	TIC32	-	-	-	short-chain dehydrogenase TIC 32, chloroplastic isoform X1 [Vigna radiata var. radiata] [Vigna radiata]	-	GO:0009528//plastid inner membrane	GO:0005515//protein binding;GO:0016628//oxidoreductase activity, acting on the CH-CH group of donors, NAD or NADP as acceptor	GO:0008104//protein localization;GO:0044710//single-organism metabolic process;GO:0051234//establishment of localization
LOC106764139	6.99	6.33	5.13	14.34	17.6	17.83	6.15	16.59	1.43166	3.77e-22	1.07e-20	TIC32	-	-	-	short-chain dehydrogenase TIC 32, chloroplastic [Vigna radiata var. radiata] [Vigna radiata]	-	GO:0009528//plastid inner membrane	GO:0005515//protein binding;GO:0016628//oxidoreductase activity, acting on the CH-CH group of donors, NAD or NADP as acceptor	GO:0008104//protein localization;GO:0044710//single-organism metabolic process;GO:0051234//establishment of localization
LOC106775979	14.33	14.92	13.37	5.17	5.41	4.61	14.2067	5.06333	-1.48841	3.05e-18	6.63e-17	thrA	-	-	-	homoserine dehydrogenase [Vigna radiata var. radiata] [Vigna radiata]	-	GO:0044444//cytoplasmic part	GO:0000166//nucleotide binding;GO:0016616//oxidoreductase activity, acting on the CH-OH group of donors, NAD or NADP as acceptor;GO:0016772//transferase activity, transferring phosphorus-containing groups	GO:0000097//sulfur amino acid biosynthetic process;GO:0006549//isoleucine metabolic process;GO:0006566//threonine metabolic process;GO:0006796//phosphate-containing compound metabolic process
LOC106754377	0.18	0.17	0.15	2.77	1.69	2.36	0.166667	2.27333	3.76977	1.91e-12	2.49e-11	THI1-2	Metabolism;Metabolism	Global and overview maps;Metabolism of cofactors and vitamins	K03146;K03146	thiamine thiazole synthase 2, chloroplastic-like [Vigna radiata var. radiata] [Vigna radiata]	ko01100//Metabolic pathways;ko00730//Thiamine metabolism	GO:0009526//plastid envelope;GO:0009532//plastid stroma	GO:0046914//transition metal ion binding;GO:0046983//protein dimerization activity	GO:0005982//starch metabolic process;GO:0005984//disaccharide metabolic process;GO:0006468//protein phosphorylation;GO:0006772//thiamine metabolic process;GO:0009416//response to light stimulus;GO:0009617//response to bacterium;GO:0009893//positive regulation of metabolic process;GO:0018131//oxazole or thiazole biosynthetic process;GO:0033554//cellular response to stress;GO:0043269//regulation of…
MSTRG.1601	17.31	19.2	19.07	0	0	0	18.5267	0.001	-14.1773	1.83e-20	4.73e-19	THA1	-	-	-	myb-like protein D [Glycine max]	-	GO:0005911//cell-cell junction;GO:0031224//intrinsic component of membrane;GO:0043231//intracellular membrane-bounded organelle	GO:0022892//substrate-specific transporter activity	GO:0006605//protein targeting;GO:0061024//membrane organization
LOC106754080	3.36	4.58	4.76	2	1.82	2	4.23333	1.94	-1.12574	4.43e-05	0.000222117	TGA9	Environmental Information Processing	Signal transduction	K14431	transcription factor TGA9 isoform X1 [Vigna radiata var. radiata] [Vigna radiata]	ko04075//Plant hormone signal transduction	-	GO:0003677//DNA binding	GO:0009605//response to external stimulus;GO:0010468//regulation of gene expression;GO:0019932//second-messenger-mediated signaling;GO:0034645//cellular macromolecule biosynthetic process
LOC106756380	1.48	1.53	1.41	0.7	0.72	0.62	1.47333	0.68	-1.11548	0.00985492	0.0274834	TGA4	Environmental Information Processing	Signal transduction	K14431	transcription factor TGA4 isoform X1 [Vigna radiata var. radiata] [Vigna radiata]	ko04075//Plant hormone signal transduction	GO:0043231//intracellular membrane-bounded organelle	GO:0000975//regulatory region DNA binding;GO:0001071//nucleic acid binding transcription factor activity;GO:0005515//protein binding	GO:0006950//response to stress;GO:0007568//aging;GO:0009617//response to bacterium;GO:0009863//salicylic acid mediated signaling pathway;GO:0010038//response to metal ion;GO:0010468//regulation of gene expression;GO:0015698//inorganic anion transport;GO:0015833//peptide transport;GO:0034645//cellular macromolecule biosynthetic process
LOC106757344	0.63	0.35	0.51	0.08	0.02	0.07	0.496667	0.0566667	-3.13171	0.000120146	0.000548532	TGA10	Environmental Information Processing	Signal transduction	K14431	bZIP transcription factor TGA10 isoform X1 [Vigna radiata var. radiata] [Vigna radiata]	ko04075//Plant hormone signal transduction	-	GO:0003677//DNA binding	GO:0010468//regulation of gene expression;GO:0034645//cellular macromolecule biosynthetic process
LOC106761339	0.04	0.07	0.07	0.28	0.26	0.15	0.06	0.23	1.9386	0.00674879	0.0198148	Tf2-11	-	-	-	Transposon Ty3-I Gag-Pol polyprotein [Cajanus cajan]	-	-	-	-
LOC106769547	21.8	20.94	25.04	10.15	11.13	12.19	22.5933	11.1567	-1.01799	6.74e-11	7.49e-10	TET8	-	-	-	tetraspanin-8 [Vigna radiata var. radiata] [Vigna radiata]	-	GO:0005911//cell-cell junction;GO:0031224//intrinsic component of membrane	-	GO:0000226//microtubule cytoskeleton organization;GO:0044767//single-organism developmental process
LOC106769895	2.01	1.77	3.05	0.53	0.55	0.87	2.27667	0.65	-1.80841	9.08e-06	5.17e-05	TEM1	-	-	-	AP2/ERF and B3 domain-containing transcription repressor RAV2-like [Vigna radiata var. radiata] [Vigna radiata]	-	GO:0043231//intracellular membrane-bounded organelle	GO:0000975//regulatory region DNA binding;GO:0001071//nucleic acid binding transcription factor activity	GO:0001101//response to acid chemical;GO:0006355//regulation of transcription, DNA-templated;GO:0006605//protein targeting;GO:0006873//cellular ion homeostasis;GO:0009648//photoperiodism;GO:0009690//cytokinin metabolic process;GO:0009725//response to hormone;GO:0009891//positive regulation of biosynthetic process;GO:0009909//regulation of flower development;GO:0010243//response to organonitrogen …
LOC106778024	4.05	2.54	7.46	1.96	1.99	1.66	4.68333	1.87	-1.3245	0.000343059	0.00141852	TEM1	-	-	-	AP2/ERF and B3 domain-containing transcription factor RAV1 [Vigna radiata var. radiata] [Vigna radiata]	-	GO:0043231//intracellular membrane-bounded organelle	GO:0000975//regulatory region DNA binding;GO:0001071//nucleic acid binding transcription factor activity	GO:0001101//response to acid chemical;GO:0006355//regulation of transcription, DNA-templated;GO:0006605//protein targeting;GO:0006873//cellular ion homeostasis;GO:0009648//photoperiodism;GO:0009690//cytokinin metabolic process;GO:0009725//response to hormone;GO:0009891//positive regulation of biosynthetic process;GO:0009909//regulation of flower development;GO:0010243//response to organonitrogen …
LOC106770620	3.13	12.01	7.72	2.98	1.71	2.36	7.62	2.35	-1.69713	0.00103709	0.00380479	TEFS1	Genetic Information Processing	Translation	K03231	elongation factor 1-alpha-like [Vigna radiata var. radiata] [Vigna radiata]	ko03013//RNA transport	GO:0005911//cell-cell junction;GO:0043231//intracellular membrane-bounded organelle;GO:0044444//cytoplasmic part	GO:0004779//sulfate adenylyltransferase activity;GO:0008135//translation factor activity, RNA binding;GO:0017111//nucleoside-triphosphatase activity;GO:0032550//purine ribonucleoside binding	GO:0010467//gene expression;GO:0034645//cellular macromolecule biosynthetic process
LOC106764223	16.54	11.48	16.14	5.97	4.46	5.68	14.72	5.37	-1.45478	8.75e-11	9.59e-10	TED7	-	-	-	proline-rich receptor-like protein kinase PERK2 [Vigna radiata var. radiata] [Vigna radiata]	-	-	-	GO:0009832//plant-type cell wall biogenesis
LOC106768854	137.55	142.58	134.91	238.1	330.08	319.64	138.347	295.94	1.09702	3.53e-37	2.77e-35	TDX	-	-	-	FAM10 family protein At4g22670 [Vigna radiata var. radiata] [Vigna radiata]	-	GO:0044444//cytoplasmic part	GO:0016667//oxidoreductase activity, acting on a sulfur group of donors;GO:0031072//heat shock protein binding	GO:0006461//protein complex assembly;GO:0009408//response to heat;GO:0010038//response to metal ion;GO:0044267//cellular protein metabolic process;GO:0044710//single-organism metabolic process
LOC106774614	2.96	2.76	2.5	0.85	0.71	0.75	2.74	0.77	-1.83125	7.55e-10	7.39e-09	TDT	-	-	-	tonoplast dicarboxylate transporter [Vigna radiata var. radiata] [Vigna radiata]	-	GO:0031090//organelle membrane;GO:0031224//intrinsic component of membrane;GO:0043231//intracellular membrane-bounded organelle	GO:0015556//C4-dicarboxylate transmembrane transporter activity	GO:0015743//malate transport;GO:0030001//metal ion transport;GO:0030641//regulation of cellular pH
LOC106753681	2.61	2.6	2.31	0.85	0.65	0.57	2.50667	0.69	-1.8611	2.93e-11	3.38e-10	TCX2	-	-	-	protein tesmin/TSO1-like CXC 2 isoform X1 [Vigna radiata var. radiata] [Vigna radiata]	-	GO:0043231//intracellular membrane-bounded organelle	GO:0000975//regulatory region DNA binding;GO:0001071//nucleic acid binding transcription factor activity;GO:0046872//metal ion binding	GO:0008283//cell proliferation;GO:0009886//post-embryonic morphogenesis;GO:0010075//regulation of meristem growth;GO:0043170//macromolecule metabolic process;GO:0044238//primary metabolic process;GO:0048869//cellular developmental process
LOC106777893	40.62	26.5	33.64	72.98	68.76	62.51	33.5867	68.0833	1.01941	3.5e-23	1.09e-21	TCX2	-	-	-	protein tesmin/TSO1-like CXC 2 [Vigna radiata var. radiata] [Vigna radiata]	-	-	GO:0005488//binding	GO:0009888//tissue development;GO:0009987//cellular process;GO:0048731//system development;GO:0050789//regulation of biological process
LOC106771147	7.57	17	14.02	1.99	3.48	1.98	12.8633	2.48333	-2.37291	8.56e-14	1.28e-12	TCTP	-	-	-	translationally-controlled tumor protein homolog [Vigna radiata var. radiata] [Vigna radiata]	-	GO:0005576//extracellular region;GO:0005911//cell-cell junction;GO:0009536//plastid;GO:0031090//organelle membrane;GO:0042995//cell projection	GO:0015631//tubulin binding	GO:0000278//mitotic cell cycle;GO:0000280//nuclear division;GO:0000904//cell morphogenesis involved in differentiation;GO:0003006//developmental process involved in reproduction;GO:0009414//response to water deprivation;GO:0009617//response to bacterium;GO:0009755//hormone-mediated signaling pathway;GO:0010038//response to metal ion;GO:0010119//regulation of stomatal movement;GO:0016049//cell gro…
LOC106778614	11.86	15.73	13.35	6.55	5.29	6.16	13.6467	6	-1.18551	1.11e-13	1.64e-12	TCP4	-	-	-	transcription factor TCP4 [Vigna radiata var. radiata] [Vigna radiata]	-	-	GO:0005488//binding	GO:0003006//developmental process involved in reproduction;GO:0006355//regulation of transcription, DNA-templated;GO:0006952//defense response;GO:0007165//signal transduction;GO:0009657//plastid organization;GO:0032268//regulation of cellular protein metabolic process;GO:0044802//single-organism membrane organization;GO:0048513//animal organ development;GO:0048827//phyllome development;GO:0051707…
LOC106779452	5.42	4.85	5.18	1.84	1.18	2.44	5.15	1.82	-1.50063	4.31e-07	3.01e-06	TBL41	-	-	-	protein trichome birefringence-like 41 [Vigna radiata var. radiata] [Vigna radiata]	-	-	-	-
LOC106758763	1.73	2.74	1.81	0.56	0.53	1.16	2.09333	0.75	-1.48084	0.000510238	0.00202682	TBL3	-	-	-	protein trichome birefringence-like 3 [Vigna radiata var. radiata] [Vigna radiata]	-	GO:0016020//membrane;GO:0043231//intracellular membrane-bounded organelle	-	GO:0000271//polysaccharide biosynthetic process;GO:0009664//plant-type cell wall organization;GO:0009933//meristem structural organization;GO:0010087//phloem or xylem histogenesis;GO:0030243//cellulose metabolic process;GO:0044085//cellular component biogenesis;GO:0045491//xylan metabolic process
LOC106754606	1.99	1.72	1.49	0.67	0.52	0.72	1.73333	0.636667	-1.44494	0.000183612	0.000803629	TBL2	-	-	-	protein trichome birefringence-like 2 [Vigna radiata var. radiata] [Vigna radiata]	-	-	-	-
LOC106775450	2.13	2.5	3.16	0.79	0.96	1.21	2.59667	0.986667	-1.39603	0.000300034	0.00125366	TBL19	-	-	-	protein trichome birefringence-like 19 [Vigna radiata var. radiata] [Vigna radiata]	-	-	-	-
LOC106764014	2.32	3.26	2.61	1.27	0.79	1.31	2.73	1.12333	-1.28111	0.000435721	0.00175907	TBL19	-	-	-	protein trichome birefringence-like 19 [Vigna radiata var. radiata] [Vigna radiata]	-	GO:0009536//plastid	-	-
LOC106764385	2.77	3.15	3.02	1.43	0.75	2.08	2.98	1.42	-1.06942	0.00754847	0.0218478	TBL19	-	-	-	protein trichome birefringence-like 19 [Vigna radiata var. radiata] [Vigna radiata]	-	GO:0009536//plastid	-	-
LOC106772852	16.87	17.43	16.42	35.99	37.79	32.44	16.9067	35.4067	1.06643	7.27e-29	3.34e-27	TATC	Genetic Information Processing	Folding, sorting and degradation	K03118	sec-independent protein translocase protein TATC, chloroplastic [Vigna radiata var. radiata] [Vigna radiata]	ko03060//Protein export	GO:0016021//integral component of membrane;GO:0043234//protein complex;GO:0044434//chloroplast part	GO:0015291//secondary active transmembrane transporter activity	GO:0005982//starch metabolic process;GO:0005984//disaccharide metabolic process;GO:0006355//regulation of transcription, DNA-templated;GO:0006612//protein targeting to membrane;GO:0009566//fertilization;GO:0009658//chloroplast organization;GO:0009668//plastid membrane organization;GO:0016072//rRNA metabolic process;GO:0031399//regulation of protein modification process;GO:0043623//cellular protei…
LOC106769870	37.82	31.52	29.24	70.9	67.32	62.04	32.86	66.7533	1.02251	3.13e-29	1.48e-27	tas	-	-	-	PREDICTED: protein tas-like [Vigna angularis]	-	GO:0009526//plastid envelope;GO:0009532//plastid stroma	GO:0004672//protein kinase activity	GO:0006090//pyruvate metabolic process;GO:0044238//primary metabolic process
LOC106755073	17.04	23.8	24.77	10.07	8.83	11.54	21.87	10.1467	-1.10795	6.01e-10	5.96e-09	TAR4	-	-	-	tryptophan aminotransferase-related protein 4-like [Vigna radiata var. radiata] [Vigna radiata]	-	-	GO:0016769//transferase activity, transferring nitrogenous groups;GO:0016846//carbon-sulfur lyase activity;GO:0043168//anion binding	-
LOC106764413	6.12	8.58	7.61	2.96	3.65	3.9	7.43667	3.50333	-1.08593	7.57e-05	0.000361026	TAF9	Genetic Information Processing	Transcription	K03133	transcription initiation factor TFIID subunit 9 isoform X1 [Vigna radiata var. radiata] [Vigna radiata]	ko03022//Basal transcription factors	GO:0044451//nucleoplasm part	GO:0046983//protein dimerization activity	GO:0003006//developmental process involved in reproduction;GO:0006351//transcription, DNA-templated;GO:0006412//translation;GO:0008380//RNA splicing;GO:0010468//regulation of gene expression
LOC106764661	27.57	27.13	28.85	113.54	115.54	111.06	27.85	113.38	2.02542	1.04e-223	4.18e-220	TAF4B	Genetic Information Processing	Transcription	K03129	transcription initiation factor TFIID subunit 4b isoform X1 [Vigna radiata var. radiata] [Vigna radiata]	ko03022//Basal transcription factors	-	-	GO:0010467//gene expression;GO:0034645//cellular macromolecule biosynthetic process;GO:0044238//primary metabolic process
LOC106770840	20.45	20.41	23.36	56.37	85.75	68.83	21.4067	70.3167	1.71581	1.51e-47	1.93e-45	TAF13	Genetic Information Processing	Transcription	K03127	transcription initiation factor TFIID subunit 13 [Vigna radiata var. radiata] [Vigna radiata]	ko03022//Basal transcription factors	GO:0043231//intracellular membrane-bounded organelle	GO:0008135//translation factor activity, RNA binding;GO:0046983//protein dimerization activity	GO:0003006//developmental process involved in reproduction;GO:0006351//transcription, DNA-templated;GO:0006412//translation;GO:0008380//RNA splicing;GO:0009791//post-embryonic development
LOC106765125	33.17	29.09	34.33	65.05	74.23	70.82	32.1967	70.0333	1.12113	6.02e-48	7.88e-46	SYT2	-	-	-	synaptotagmin-2 [Vigna radiata var. radiata] [Vigna radiata]	-	GO:0005886//plasma membrane;GO:0005911//cell-cell junction;GO:0031090//organelle membrane;GO:0031224//intrinsic component of membrane;GO:0043231//intracellular membrane-bounded organelle	GO:0043169//cation binding	GO:0006605//protein targeting;GO:0006950//response to stress;GO:0007009//plasma membrane organization;GO:0016192//vesicle-mediated transport;GO:0046739//transport of virus in multicellular host;GO:0051707//response to other organism
LOC106771297	0.27	0.28	0.74	0.03	0	0.03	0.43	0.02	-4.42626	0.000709333	0.00271536	SYP121	Genetic Information Processing	Folding, sorting and degradation	K08486	syntaxin-121 [Vigna radiata var. radiata] [Vigna radiata]	ko04130//SNARE interactions in vesicular transport	-	-	-
LOC106779102	10.09	10.53	10.45	21.1	21.57	21.72	10.3567	21.4633	1.05131	9.04e-17	1.74e-15	sym-1	Cellular Processes	Transport and catabolism	K13348	protein Mpv17 [Vigna radiata var. radiata] [Vigna radiata]	ko04146//Peroxisome	GO:0016020//membrane;GO:0044439//peroxisomal part	-	-
LOC106758975	0.46	0.59	0.66	2.55	3.16	2.58	0.57	2.76333	2.27738	1.32e-08	1.12e-07	SWEET9	-	-	-	bidirectional sugar transporter SWEET9-like [Vigna radiata var. radiata] [Vigna radiata]	-	GO:0016021//integral component of membrane	GO:0015144//carbohydrate transmembrane transporter activity	GO:0008643//carbohydrate transport;GO:0009900//dehiscence;GO:0048229//gametophyte development
LOC106778887	1.39	1.52	1.14	0.05	0.05	0.31	1.35	0.136667	-3.30423	4.37e-05	0.000219476	SWEET3B	-	-	-	bidirectional sugar transporter SWEET3b [Vigna radiata var. radiata] [Vigna radiata]	-	GO:0016021//integral component of membrane	-	GO:0008643//carbohydrate transport
LOC106764252	7.52	6.52	6.57	4.03	2.66	3.16	6.87	3.28333	-1.06515	5.34e-05	0.000262366	SWEET3B	-	-	-	bidirectional sugar transporter SWEET3b [Vigna radiata var. radiata] [Vigna radiata]	-	GO:0016021//integral component of membrane	-	GO:0008643//carbohydrate transport
LOC106765574	4.92	6.05	7.92	3.04	2.5	2.8	6.29667	2.78	-1.1795	2.63e-05	0.000137703	SWEET14	-	-	-	bidirectional sugar transporter SWEET14-like [Vigna radiata var. radiata] [Vigna radiata]	-	GO:0016021//integral component of membrane;GO:0043231//intracellular membrane-bounded organelle	GO:0051119//sugar transmembrane transporter activity	GO:0008643//carbohydrate transport
LOC106766939	0.1	0.37	0.41	3.71	6.28	2.7	0.293333	4.23	3.85004	8.62e-17	1.67e-15	SWEET13	-	-	-	bidirectional sugar transporter N3 [Vigna radiata var. radiata] [Vigna radiata]	-	GO:0016021//integral component of membrane;GO:0043231//intracellular membrane-bounded organelle	GO:0015144//carbohydrate transmembrane transporter activity	GO:0008643//carbohydrate transport
LOC106778815	2.18	2.72	3.52	1.07	1.34	0.96	2.80667	1.12333	-1.32107	0.00146473	0.00516501	SWEET1	-	-	-	bidirectional sugar transporter SWEET1 [Vigna radiata var. radiata] [Vigna radiata]	-	GO:0016021//integral component of membrane	GO:0015144//carbohydrate transmembrane transporter activity	GO:0008643//carbohydrate transport
LOC106770143	2.77	4.6	3.14	0.93	1.37	1.96	3.50333	1.42	-1.30284	3.61e-05	0.000184574	SUVH5	-	-	-	histone-lysine N-methyltransferase, H3 lysine-9 specific SUVH5-like [Vigna radiata var. radiata] [Vigna radiata]	-	-	-	-
LOC106776931	33.73	37.1	35.89	15.2	13.03	14.29	35.5733	14.1733	-1.32762	2.2e-24	7.5e-23	surE	Metabolism;Metabolism;Metabolism;Metabolism;Metabolism	Global and overview maps;Global and overview maps;Nucleotide metabolism;Nucleotide metabolism;Metabolism of cofactors and vitamins	K03787;K03787;K03787;K03787;K03787	PREDICTED: 5'-nucleotidase SurE [Vigna angularis]	ko01100//Metabolic pathways;ko01110//Biosynthesis of secondary metabolites;ko00230//Purine metabolism;ko00240//Pyrimidine metabolism;ko00760//Nicotinate and nicotinamide metabolism	GO:0044444//cytoplasmic part	GO:0008252//nucleotidase activity	GO:0006796//phosphate-containing compound metabolic process
LOC106777812	0.59	0.32	0.49	0.02	0.04	0.02	0.466667	0.0266667	-4.12928	7.56e-10	7.4e-09	SUMM2	-	-	-	PREDICTED: probable disease resistance protein At1g61300 [Vigna angularis]	-	-	-	-
LOC106753630	3.59	2.82	3.85	0.86	1.34	0.94	3.42	1.04667	-1.70819	2.53e-12	3.24e-11	SUMM2	-	-	-	probable disease resistance protein At4g27220 [Vigna radiata var. radiata] [Vigna radiata]	-	-	-	-
LOC106753628	7.09	5.95	6.7	3.14	3.24	3.15	6.58	3.17667	-1.05057	3.22e-16	5.94e-15	SUMM2	-	-	-	probable disease resistance protein At4g27220 [Vigna radiata var. radiata] [Vigna radiata]	-	-	-	-
LOC106754735	32.61	17.77	31.42	2.87	3.16	3.63	27.2667	3.22	-3.08201	9.11e-54	1.49e-51	SULTR3;3	-	-	-	probable sulfate transporter 3.3 [Vigna radiata var. radiata] [Vigna radiata]	-	GO:0005911//cell-cell junction;GO:0031224//intrinsic component of membrane	GO:0015103//inorganic anion transmembrane transporter activity;GO:0015291//secondary active transmembrane transporter activity	GO:0008272//sulfate transport;GO:0044763//single-organism cellular process
LOC106769776	0.52	0.58	0.69	0	0.02	0.13	0.596667	0.05	-3.57693	1.59e-05	8.67e-05	SULTR3;1	-	-	-	sulfate transporter 3.1 [Vigna radiata var. radiata] [Vigna radiata]	-	GO:0009536//plastid;GO:0031224//intrinsic component of membrane	GO:0015103//inorganic anion transmembrane transporter activity;GO:0015291//secondary active transmembrane transporter activity	GO:0008272//sulfate transport;GO:0044763//single-organism cellular process;GO:0050896//response to stimulus
LOC106755978	0.89	1.78	2.13	0.25	0.34	0.71	1.6	0.433333	-1.88452	0.00375608	0.0118612	SUFE2	-	-	-	sufE-like protein 2, chloroplastic [Vigna radiata var. radiata] [Vigna radiata]	-	GO:0009536//plastid	GO:0003824//catalytic activity;GO:0030234//enzyme regulator activity;GO:0046983//protein dimerization activity;GO:0051536//iron-sulfur cluster binding	GO:0019359//nicotinamide nucleotide biosynthetic process;GO:0031325//positive regulation of cellular metabolic process;GO:0043085//positive regulation of catalytic activity;GO:0045333//cellular respiration
LOC106778404	4.17	6.65	6.11	1.95	1.61	1.57	5.64333	1.71	-1.72255	5.78e-13	7.93e-12	SUC4	-	-	-	sucrose transport protein SUC4 isoform X1 [Vigna radiata var. radiata] [Vigna radiata]	-	GO:0016021//integral component of membrane;GO:0043231//intracellular membrane-bounded organelle	GO:0005351//sugar:proton symporter activity;GO:0015154//disaccharide transmembrane transporter activity	GO:0005984//disaccharide metabolic process;GO:0006812//cation transport;GO:0010233//phloem transport;GO:0015766//disaccharide transport
LOC106759748	29.99	28.33	28.62	9.19	10.25	10.48	28.98	9.97333	-1.53891	2.19e-36	1.62e-34	STY13	-	-	-	serine/threonine-protein kinase HT1-like isoform X1 [Vigna radiata var. radiata] [Vigna radiata]	-	GO:0043231//intracellular membrane-bounded organelle	GO:0004702//receptor signaling protein serine/threonine kinase activity;GO:0032550//purine ribonucleoside binding	GO:0000226//microtubule cytoskeleton organization;GO:0010015//root morphogenesis;GO:0032147//activation of protein kinase activity
LOC106776697	0.19	0.14	0.19	0.42	1.08	0.43	0.173333	0.643333	1.89202	7.05e-05	0.000338772	STXBP5	-	-	-	syntaxin binding protein 5 [Vigna unguiculata]	-	-	-	-
LOC106760898	2.19	2.62	2.49	1	1.26	1	2.43333	1.08667	-1.16302	0.000381147	0.00155899	STP7	-	-	-	sugar transport protein 7 [Vigna radiata var. radiata] [Vigna radiata]	-	GO:0005911//cell-cell junction;GO:0031224//intrinsic component of membrane;GO:0044424//intracellular part	GO:0005356//hydrogen:glucose symporter activity;GO:0016491//oxidoreductase activity	GO:0001101//response to acid chemical;GO:0006812//cation transport;GO:0006865//amino acid transport;GO:0006970//response to osmotic stress;GO:0008643//carbohydrate transport;GO:0044763//single-organism cellular process
LOC106780385	2.13	3.22	3.19	0.98	0.87	1	2.84667	0.95	-1.58327	1.79e-06	1.15e-05	STP13	-	-	-	sugar transport protein 13 [Vigna radiata var. radiata] [Vigna radiata]	-	GO:0005911//cell-cell junction;GO:0031224//intrinsic component of membrane;GO:0044424//intracellular part	GO:0005356//hydrogen:glucose symporter activity;GO:0016628//oxidoreductase activity, acting on the CH-CH group of donors, NAD or NADP as acceptor	GO:0001101//response to acid chemical;GO:0006812//cation transport;GO:0006865//amino acid transport;GO:0006970//response to osmotic stress;GO:0008645//hexose transport;GO:0044710//single-organism metabolic process;GO:0044763//single-organism cellular process
LOC106757433	1.4	2.58	2.02	0.2	0.03	0.08	2	0.103333	-4.27462	1.02e-12	1.37e-11	STK38L	-	-	-	serine/threonine-protein kinase tricorner [Vigna radiata var. radiata] [Vigna radiata]	-	-	GO:0004674//protein serine/threonine kinase activity;GO:0032550//purine ribonucleoside binding	GO:0006464//cellular protein modification process;GO:0006796//phosphate-containing compound metabolic process
LOC106767563	0.83	1.31	1.88	0.35	0.35	0.33	1.34	0.343333	-1.96455	0.00376622	0.0118887	STH-2	-	-	-	pathogenesis-related protein STH-2 [Vigna radiata var. radiata] [Vigna radiata]	-	-	-	GO:0050896//response to stimulus
LOC106765192	15.64	18.52	17.7	3.98	3.6	4.4	17.2867	3.99333	-2.11399	5.87e-55	9.82e-53	ST3	-	-	-	low affinity sulfate transporter 3 [Vigna radiata var. radiata] [Vigna radiata]	-	GO:0031224//intrinsic component of membrane	GO:0015103//inorganic anion transmembrane transporter activity;GO:0015291//secondary active transmembrane transporter activity	GO:0000097//sulfur amino acid biosynthetic process;GO:0006873//cellular ion homeostasis;GO:0008272//sulfate transport;GO:0009683//indoleacetic acid metabolic process;GO:0019758//glycosinolate biosynthetic process;GO:0030001//metal ion transport
LOC106776137	0.62	0.63	0.75	0.23	0.15	0.16	0.666667	0.18	-1.88897	0.00194388	0.00664488	ST2	-	-	-	high affinity sulfate transporter 1 [Vigna radiata var. radiata] [Vigna radiata]	-	GO:0031224//intrinsic component of membrane	GO:0015103//inorganic anion transmembrane transporter activity;GO:0015291//secondary active transmembrane transporter activity	GO:0008272//sulfate transport;GO:0044763//single-organism cellular process
LOC106768313	13.89	18.59	17.63	5.41	4.37	5.58	16.7033	5.12	-1.70592	2.19e-20	5.62e-19	SSL5	-	-	-	protein STRICTOSIDINE SYNTHASE-LIKE 5 [Vigna radiata var. radiata] [Vigna radiata]	-	GO:0009536//plastid	GO:0016843//amine-lyase activity	GO:0001101//response to acid chemical;GO:0006355//regulation of transcription, DNA-templated;GO:0006468//protein phosphorylation;GO:0006950//response to stress;GO:0009658//chloroplast organization;GO:0009694//jasmonic acid metabolic process;GO:0009725//response to hormone;GO:0009820//alkaloid metabolic process;GO:0009887//organ morphogenesis;GO:0043269//regulation of ion transport;GO:0048869//cel…
MSTRG.1298	2.85	3.24	3.21	7.83	10.37	8.51	3.1	8.90333	1.52208	3.21e-25	1.14e-23	SS4	Metabolism;Metabolism;Metabolism	Global and overview maps;Global and overview maps;Carbohydrate metabolism	K00703;K00703;K00703	probable starch synthase 4, chloroplastic/amyloplastic isoform X3 [Vigna unguiculata]	ko01100//Metabolic pathways;ko01110//Biosynthesis of secondary metabolites;ko00500//Starch and sucrose metabolism	-	-	GO:0006073//cellular glucan metabolic process
LOC106768289	435.86	396.23	406.71	205.81	171.97	203.65	412.933	193.81	-1.09127	2.62e-36	1.91e-34	SS1	Metabolism;Metabolism;Metabolism	Global and overview maps;Global and overview maps;Carbohydrate metabolism	K00695;K00695;K00695	sucrose synthase isoform X1 [Vigna radiata var. radiata] [Vigna radiata]	ko01100//Metabolic pathways;ko01110//Biosynthesis of secondary metabolites;ko00500//Starch and sucrose metabolism	GO:0005911//cell-cell junction;GO:0044444//cytoplasmic part	GO:0035251//UDP-glucosyltransferase activity	GO:0005985//sucrose metabolic process;GO:0006950//response to stress;GO:0009247//glycolipid biosynthetic process;GO:0009746//response to hexose;GO:0009863//salicylic acid mediated signaling pathway;GO:0010038//response to metal ion;GO:0034285//response to disaccharide;GO:0042743//hydrogen peroxide metabolic process;GO:0044403//symbiosis, encompassing mutualism through parasitism
LOC106767151	8.43	13.47	12.21	3.08	2.47	3.23	11.37	2.92667	-1.9579	3.74e-19	8.79e-18	SRO5	-	-	-	probable inactive poly [ADP-ribose] polymerase SRO5 [Vigna radiata var. radiata] [Vigna radiata]	-	GO:0043231//intracellular membrane-bounded organelle	-	GO:0006970//response to osmotic stress;GO:0010243//response to organonitrogen compound;GO:0044237//cellular metabolic process;GO:0044699//single-organism process
LOC106767683	11.26	21.04	18.67	0	0.03	0	16.99	0.01	-10.7305	7.6e-18	1.6e-16	SRO2	-	-	-	probable inactive poly [ADP-ribose] polymerase SRO2 isoform X1 [Vigna radiata var. radiata] [Vigna radiata]	-	-	-	GO:0009404//toxin metabolic process;GO:0014070//response to organic cyclic compound
LOC106766855	10.9	9.23	11.22	21.37	25.44	21.35	10.45	22.72	1.12046	1.87e-21	5.13e-20	SRM1	-	-	-	transcription factor MYBS1 [Vigna radiata var. radiata] [Vigna radiata]	-	-	-	-
LOC106776895	7.83	9.25	8.57	3.4	4.12	4.02	8.55	3.84667	-1.15232	8.53e-08	6.54e-07	SRK2A	Environmental Information Processing;Environmental Information Processing	Signal transduction;Signal transduction	K14498;K14498	serine/threonine-protein kinase SAPK3 [Vigna radiata var. radiata] [Vigna radiata]	ko04075//Plant hormone signal transduction;ko04016//MAPK signaling pathway - plant	-	-	-
LOC106761157	4.35	7.55	6.66	0.15	0.71	1.15	6.18667	0.67	-3.20693	1.31e-05	7.22e-05	SRG1	-	-	-	protein SRG1 isoform X1 [Vigna radiata var. radiata] [Vigna radiata]	-	-	GO:0016705//oxidoreductase activity, acting on paired donors, with incorporation or reduction of molecular oxygen;GO:0051213//dioxygenase activity	GO:0001101//response to acid chemical;GO:0003006//developmental process involved in reproduction;GO:0007568//aging;GO:0009827//plant-type cell wall modification;GO:0044707//single-multicellular organism process
LOC106764221	0.4	0.67	0.66	0.03	0.24	0.12	0.576667	0.13	-2.14923	0.0163767	0.0426904	SRG1	-	-	-	protein SRG1-like [Vigna radiata var. radiata] [Vigna radiata]	-	-	GO:0016679//oxidoreductase activity, acting on diphenols and related substances as donors;GO:0016706//oxidoreductase activity, acting on paired donors, with incorporation or reduction of molecular oxygen, 2-oxoglutarate as one donor, and incorporation of one atom each of oxygen into both donors	GO:0001101//response to acid chemical;GO:0003006//developmental process involved in reproduction;GO:0007568//aging;GO:0009827//plant-type cell wall modification;GO:0044707//single-multicellular organism process;GO:0044710//single-organism metabolic process
LOC111241591	2.5	1.66	2.03	0.65	0.33	0.89	2.06333	0.623333	-1.7269	0.000947409	0.00351086	SRG1	-	-	-	codeine O-demethylase-like [Vigna radiata var. radiata] [Vigna radiata]	-	-	GO:0051213//dioxygenase activity	GO:0003006//developmental process involved in reproduction;GO:0007568//aging;GO:0044707//single-multicellular organism process
LOC106775517	0.64	0.6	0.97	1.32	1.53	6.28	0.736667	3.04333	2.04657	1.63e-05	8.89e-05	SRG1	-	-	-	protein SRG1 [Vigna radiata var. radiata] [Vigna radiata]	-	-	GO:0016706//oxidoreductase activity, acting on paired donors, with incorporation or reduction of molecular oxygen, 2-oxoglutarate as one donor, and incorporation of one atom each of oxygen into both donors	GO:0044710//single-organism metabolic process
MSTRG.7595	0.35	0.51	0.54	3.12	3.56	3.03	0.466667	3.23667	2.79404	1.89e-16	3.57e-15	SRG1	-	-	-	protein SRG1-like [Vigna unguiculata]	-	-	GO:0016679//oxidoreductase activity, acting on diphenols and related substances as donors;GO:0016706//oxidoreductase activity, acting on paired donors, with incorporation or reduction of molecular oxygen, 2-oxoglutarate as one donor, and incorporation of one atom each of oxygen into both donors	GO:0001101//response to acid chemical;GO:0003006//developmental process involved in reproduction;GO:0007568//aging;GO:0009827//plant-type cell wall modification;GO:0044707//single-multicellular organism process;GO:0044710//single-organism metabolic process;GO:0071704//organic substance metabolic process
LOC106759808	4.62	4.21	9.25	1.85	2.2	3.13	6.02667	2.39333	-1.33234	0.000136405	0.000615002	SRC2	-	-	-	protein SRC2 [Vigna radiata var. radiata] [Vigna radiata]	-	GO:0016020//membrane;GO:0043231//intracellular membrane-bounded organelle	GO:0005488//binding	GO:0006605//protein targeting;GO:0006865//amino acid transport;GO:0006950//response to stress;GO:0009628//response to abiotic stimulus;GO:0016482//cytoplasmic transport;GO:0043067//regulation of programmed cell death;GO:0061024//membrane organization
LOC106776060	89.45	122.33	103.59	295.87	235.46	102.32	105.123	211.217	1.00664	0.00902791	0.0254346	SR45A	-	-	-	serine/arginine-rich splicing factor SR45a isoform X1 [Vigna radiata var. radiata] [Vigna radiata]	-	GO:0032991//macromolecular complex;GO:0044423//virion part	GO:0097159//organic cyclic compound binding	GO:0006396//RNA processing;GO:0009642//response to light intensity;GO:0010468//regulation of gene expression
LOC106765593	0.61	0.75	1.12	1.78	2.18	2.31	0.826667	2.09	1.33813	9.58e-06	5.45e-05	SQE1	Metabolism;Metabolism;Metabolism;Metabolism	Global and overview maps;Global and overview maps;Metabolism of terpenoids and polyketides;Lipid metabolism	K00511;K00511;K00511;K00511	squalene monooxygenase isoform X1 [Vigna radiata var. radiata] [Vigna radiata]	ko01100//Metabolic pathways;ko01110//Biosynthesis of secondary metabolites;ko00909//Sesquiterpenoid and triterpenoid biosynthesis;ko00100//Steroid biosynthesis	GO:0031224//intrinsic component of membrane;GO:0043231//intracellular membrane-bounded organelle	GO:0000166//nucleotide binding;GO:0016709//oxidoreductase activity, acting on paired donors, with incorporation or reduction of molecular oxygen, NAD(P)H as one donor, and incorporation of one atom of oxygen	GO:0005976//polysaccharide metabolic process;GO:0006950//response to stress;GO:0016104//triterpenoid biosynthetic process;GO:0016129//phytosteroid biosynthetic process
LOC106766844	4.41	5.23	4.9	13.16	13.63	15.18	4.84667	13.99	1.52933	4.81e-31	2.61e-29	SQE1	Metabolism;Metabolism;Metabolism;Metabolism	Global and overview maps;Global and overview maps;Metabolism of terpenoids and polyketides;Lipid metabolism	K00511;K00511;K00511;K00511	squalene monooxygenase [Vigna radiata var. radiata] [Vigna radiata]	ko01100//Metabolic pathways;ko01110//Biosynthesis of secondary metabolites;ko00909//Sesquiterpenoid and triterpenoid biosynthesis;ko00100//Steroid biosynthesis	GO:0031224//intrinsic component of membrane;GO:0043231//intracellular membrane-bounded organelle	GO:0000166//nucleotide binding;GO:0016709//oxidoreductase activity, acting on paired donors, with incorporation or reduction of molecular oxygen, NAD(P)H as one donor, and incorporation of one atom of oxygen	GO:0044710//single-organism metabolic process
LOC106769950	3.7	3.22	3.48	7.1	7.67	6.55	3.46667	7.10667	1.03562	3.77e-14	5.82e-13	SQD2	Metabolism;Metabolism	Global and overview maps;Lipid metabolism	K06119;K06119	sulfoquinovosyl transferase SQD2 [Vigna radiata var. radiata] [Vigna radiata]	ko01100//Metabolic pathways;ko00561//Glycerolipid metabolism	GO:0009526//plastid envelope	GO:0016757//transferase activity, transferring glycosyl groups	GO:0006090//pyruvate metabolic process;GO:0006779//porphyrin-containing compound biosynthetic process;GO:0009247//glycolipid biosynthetic process;GO:0009267//cellular response to starvation;GO:0016109//tetraterpenoid biosynthetic process;GO:0019758//glycosinolate biosynthetic process
LOC106752582	35.06	30.38	31.57	74.53	76.81	68.68	32.3367	73.34	1.18143	5.59e-51	8.41e-49	SQD1	Metabolism;Metabolism;Metabolism	Global and overview maps;Carbohydrate metabolism;Lipid metabolism	K06118;K06118;K06118	UDP-sulfoquinovose synthase, chloroplastic [Vigna radiata var. radiata] [Vigna radiata]	ko01100//Metabolic pathways;ko00520//Amino sugar and nucleotide sugar metabolism;ko00561//Glycerolipid metabolism	GO:0009532//plastid stroma	GO:0016782//transferase activity, transferring sulfur-containing groups;GO:0046508//hydrolase activity, acting on carbon-sulfur bonds;GO:0046914//transition metal ion binding;GO:0048037//cofactor binding	GO:0009247//glycolipid biosynthetic process;GO:0009267//cellular response to starvation
LOC106760628	1.83	2.12	2.24	0.89	0.86	0.92	2.06333	0.89	-1.2131	9.16e-08	6.99e-07	SPT6	-	-	-	transcription elongation factor SPT6-like isoform X1 [Vigna radiata var. radiata] [Vigna radiata]	-	GO:0005911//cell-cell junction;GO:0044444//cytoplasmic part	-	GO:0003006//developmental process involved in reproduction;GO:0006351//transcription, DNA-templated;GO:0009606//tropism
LOC106764330	5.74	6.24	8.06	2.95	3.1	3.53	6.68	3.19333	-1.06478	4.2e-05	0.000211411	SPT	-	-	-	transcription factor ALC isoform X1 [Vigna radiata var. radiata] [Vigna radiata]	-	-	GO:0005515//protein binding	-
LOC106762335	0.62	0.65	0.9	0.32	0.2	0.36	0.723333	0.293333	-1.30212	0.00404889	0.0126769	SPS4	Metabolism;Metabolism;Metabolism	Global and overview maps;Global and overview maps;Carbohydrate metabolism	K00696;K00696;K00696	probable sucrose-phosphate synthase 4 isoform X1 [Vigna radiata var. radiata] [Vigna radiata]	ko01100//Metabolic pathways;ko01110//Biosynthesis of secondary metabolites;ko00500//Starch and sucrose metabolism	GO:0016020//membrane	GO:0035251//UDP-glucosyltransferase activity	GO:0005985//sucrose metabolic process;GO:0006950//response to stress;GO:0009247//glycolipid biosynthetic process;GO:0048509//regulation of meristem development
LOC106779669	1.47	0.95	1.22	0.24	0.21	0.21	1.21333	0.22	-2.4634	2.03e-10	2.12e-09	SPS3	Metabolism;Metabolism;Metabolism	Global and overview maps;Global and overview maps;Carbohydrate metabolism	K00696;K00696;K00696	probable sucrose-phosphate synthase 3 isoform X1 [Vigna radiata var. radiata] [Vigna radiata]	ko01100//Metabolic pathways;ko01110//Biosynthesis of secondary metabolites;ko00500//Starch and sucrose metabolism	-	GO:0035251//UDP-glucosyltransferase activity	GO:0005985//sucrose metabolic process;GO:0006950//response to stress;GO:0007275//multicellular organism development;GO:0009247//glycolipid biosynthetic process;GO:0048856//anatomical structure development
LOC106773232	4.91	4.18	4.1	0.66	0.73	1.06	4.39667	0.816667	-2.42859	2.42e-12	3.11e-11	SPL7	-	-	-	squamosa promoter-binding-like protein 7 isoform X1 [Vigna radiata var. radiata] [Vigna radiata]	-	GO:0043231//intracellular membrane-bounded organelle	GO:0005488//binding	GO:0010467//gene expression;GO:0034645//cellular macromolecule biosynthetic process
LOC106758337	21.67	22.89	21.95	10.33	10.04	11.68	22.17	10.6833	-1.05325	3.91e-15	6.55e-14	SPL7	-	-	-	squamosa promoter-binding-like protein 7 [Vigna radiata var. radiata] [Vigna radiata]	-	-	-	-
LOC106769314	17.59	20.2	19.54	7.94	9.39	10.28	19.11	9.20333	-1.0541	5.63e-16	1.02e-14	SPL6	-	-	-	squamosa promoter-binding-like protein 6 [Vigna radiata var. radiata] [Vigna radiata]	-	-	-	-
LOC106766761	1.12	1.9	1.85	0.49	0.62	0.35	1.62333	0.486667	-1.73795	0.000137224	0.000618007	SPHK1	Metabolism;Metabolism	Global and overview maps;Lipid metabolism	K04718;K04718	sphingosine kinase 1 isoform X1 [Vigna radiata var. radiata] [Vigna radiata]	ko01100//Metabolic pathways;ko00600//Sphingolipid metabolism	-	GO:0016301//kinase activity	GO:0007186//G-protein coupled receptor signaling pathway;GO:0016310//phosphorylation
LOC106755750	0.14	0.1	0.05	0.34	0.62	0.26	0.0966667	0.406667	2.07276	0.00317162	0.0102097	speA	-	-	-	PREDICTED: arginine decarboxylase-like [Vigna angularis]	-	-	GO:0016831//carboxy-lyase activity;GO:0043168//anion binding	-
LOC106778884	8.86	5.38	7.06	20.28	24.71	21.3	7.1	22.0967	1.63794	5.97e-32	3.42e-30	SPCH	Environmental Information Processing	Signal transduction	K20558	transcription factor MUTE [Vigna radiata var. radiata] [Vigna radiata]	ko04016//MAPK signaling pathway - plant	GO:0043231//intracellular membrane-bounded organelle	GO:0001071//nucleic acid binding transcription factor activity;GO:0005515//protein binding	GO:0008283//cell proliferation;GO:0009886//post-embryonic morphogenesis;GO:0010468//regulation of gene expression;GO:0030855//epithelial cell differentiation;GO:0034645//cellular macromolecule biosynthetic process
MSTRG.9736	16.12	16.49	17.35	8.17	7.93	8.37	16.6533	8.15667	-1.02976	2.49e-16	4.64e-15	SPCC777.06c	-	-	-	hydrolase protein [Spatholobus suberectus]	-	GO:0043231//intracellular membrane-bounded organelle	GO:0003824//catalytic activity	-
LOC106766301	1.17	0.33	1.47	2.44	1.86	2.32	0.99	2.20667	1.15637	0.016238	0.0423744	SPC24	-	-	-	kinetochore protein SPC24 homolog [Vigna unguiculata]	-	-	-	-
LOC106758681	2.35	2.86	2.67	1.02	0.88	1.41	2.62667	1.10333	-1.25136	0.00616434	0.0183028	SPBC30D10.14	-	-	-	endo-1,3;1,4-beta-D-glucanase [Vigna radiata var. radiata] [Vigna radiata]	-	GO:0005576//extracellular region;GO:0016020//membrane;GO:0043231//intracellular membrane-bounded organelle;GO:0044444//cytoplasmic part	GO:0016787//hydrolase activity	GO:0006090//pyruvate metabolic process;GO:0006970//response to osmotic stress;GO:0006996//organelle organization;GO:0010038//response to metal ion;GO:0042044//fluid transport
LOC106772552	12.89	15.71	24.14	3.71	3.71	4.18	17.58	3.86667	-2.18477	1.06e-31	5.95e-30	spast	-	-	-	spastin isoform X1 [Vigna radiata var. radiata] [Vigna radiata]	-	-	-	-
LOC106767244	1.2	1.41	1.21	0.54	0.57	0.51	1.27333	0.54	-1.23758	0.000536363	0.00211776	spast	-	-	-	uncharacterized AAA domain-containing protein C16E9.10c [Vigna radiata var. radiata] [Vigna radiata]	-	-	GO:0032550//purine ribonucleoside binding;GO:0042623//ATPase activity, coupled	-
LOC106770600	0	0	0	0.39	0.46	0.26	0.001	0.37	8.53138	0.000267779	0.00112998	SOT15	-	-	-	cytosolic sulfotransferase 15 [Vigna radiata var. radiata] [Vigna radiata]	-	GO:0009536//plastid	GO:0008146//sulfotransferase activity	GO:0001101//response to acid chemical;GO:0006950//response to stress;GO:0009694//jasmonic acid metabolic process;GO:0009755//hormone-mediated signaling pathway
LOC106772299	20.39	21.83	22.48	49.64	53.8	51.15	21.5667	51.53	1.25661	2.02e-57	3.71e-55	SOL1	-	-	-	carboxypeptidase SOL1 isoform X1 [Vigna radiata var. radiata] [Vigna radiata]	-	GO:0043231//intracellular membrane-bounded organelle	GO:0000975//regulatory region DNA binding;GO:0001071//nucleic acid binding transcription factor activity;GO:0008235//metalloexopeptidase activity;GO:0046914//transition metal ion binding	GO:0008283//cell proliferation;GO:0009886//post-embryonic morphogenesis;GO:0010075//regulation of meristem growth;GO:0019538//protein metabolic process;GO:0048869//cellular developmental process
LOC106752454	6.94	14.38	8.6	0	0.11	0.11	9.97333	0.0733333	-7.08746	8.46e-28	3.58e-26	SOG1	-	-	-	SUPPRESSOR OF GAMMA RESPONSE 1 [Vigna radiata var. radiata] [Vigna radiata]	-	-	-	GO:0009987//cellular process
LOC106770881	346.43	421.52	315.38	178.25	85.31	45.9	361.11	103.153	-1.80765	0.00387634	0.0121965	SODB	Cellular Processes	Transport and catabolism	K04564	superoxide dismutase [Fe], chloroplastic [Vigna radiata var. radiata] [Vigna radiata]	ko04146//Peroxisome	GO:0031976//plastid thylakoid;GO:0042170//plastid membrane;GO:0042646//plastid nucleoid	GO:0003824//catalytic activity;GO:0016209//antioxidant activity;GO:0046914//transition metal ion binding	GO:0000302//response to reactive oxygen species;GO:0006355//regulation of transcription, DNA-templated;GO:0006801//superoxide metabolic process;GO:0009416//response to light stimulus;GO:0009657//plastid organization;GO:0010038//response to metal ion;GO:0016072//rRNA metabolic process;GO:0044710//single-organism metabolic process;GO:0048511//rhythmic process
LOC106775777	168.36	163.6	182.63	618.15	796.52	849.91	171.53	754.86	2.13775	6.56e-127	7.57e-124	SOD1	Cellular Processes	Transport and catabolism	K04565	superoxide dismutase [Cu-Zn] [Vigna radiata var. radiata] [Vigna radiata]	ko04146//Peroxisome	-	-	-
LOC106779374	0.71	0.46	0.46	0.08	0	0.09	0.543333	0.0566667	-3.26127	0.000694676	0.00266345	SOC1	-	-	-	MADS-box protein SOC1 [Vigna radiata var. radiata] [Vigna radiata]	-	GO:0043231//intracellular membrane-bounded organelle	GO:0001071//nucleic acid binding transcription factor activity;GO:0003676//nucleic acid binding;GO:0005515//protein binding;GO:0016491//oxidoreductase activity	GO:0001101//response to acid chemical;GO:0006355//regulation of transcription, DNA-templated;GO:0006886//intracellular protein transport;GO:0009409//response to cold;GO:0009909//regulation of flower development;GO:0010074//maintenance of meristem identity;GO:0043479//pigment accumulation in tissues in response to UV light;GO:0048437//floral organ development
LOC106752989	14.4	12.21	12.82	4.09	5.33	6.38	13.1433	5.26667	-1.31937	1.79e-10	1.88e-09	SOC1	-	-	-	MADS-box protein SOC1-like [Vigna radiata var. radiata] [Vigna radiata]	-	GO:0043231//intracellular membrane-bounded organelle	GO:0001071//nucleic acid binding transcription factor activity;GO:0003676//nucleic acid binding;GO:0005515//protein binding;GO:0016491//oxidoreductase activity	GO:0001101//response to acid chemical;GO:0006355//regulation of transcription, DNA-templated;GO:0006886//intracellular protein transport;GO:0009409//response to cold;GO:0009909//regulation of flower development;GO:0010074//maintenance of meristem identity;GO:0043479//pigment accumulation in tissues in response to UV light;GO:0048437//floral organ development
LOC106762626	10.76	9.43	13.28	1.85	1.99	2.15	11.1567	1.99667	-2.48224	1.74e-40	1.56e-38	SOBIR1	-	-	-	leucine-rich repeat receptor-like serine/threonine/tyrosine-protein kinase SOBIR1 [Vigna radiata var. radiata] [Vigna radiata]	-	GO:0031224//intrinsic component of membrane	GO:0004674//protein serine/threonine kinase activity;GO:0004713//protein tyrosine kinase activity;GO:0032550//purine ribonucleoside binding	GO:0006468//protein phosphorylation;GO:0007167//enzyme linked receptor protein signaling pathway;GO:0008219//cell death;GO:0009910//negative regulation of flower development;GO:0031347//regulation of defense response
LOC106764655	17.9	15.02	15.67	6.69	6.28	6.85	16.1967	6.60667	-1.2937	6.32e-16	1.13e-14	SMT2	Metabolism;Metabolism	Global and overview maps;Lipid metabolism	K08242;K08242	24-methylenesterol C-methyltransferase 2 [Vigna radiata var. radiata] [Vigna radiata]	ko01110//Biosynthesis of secondary metabolites;ko00100//Steroid biosynthesis	-	-	-
LOC106758146	15.2	16.1	17.22	34.61	34.66	34.64	16.1733	34.6367	1.09868	6.89e-30	3.44e-28	slr0575	-	-	-	Thylakoid membrane protein [Glycine soja]	-	GO:0009526//plastid envelope;GO:0031976//plastid thylakoid;GO:0044434//chloroplast part	-	GO:0005982//starch metabolic process;GO:0005984//disaccharide metabolic process;GO:0009887//organ morphogenesis;GO:0043623//cellular protein complex assembly;GO:0048869//cellular developmental process
LOC106779387	30.29	23.8	24.9	58.49	69.01	57.24	26.33	61.58	1.22575	1.6e-36	1.2e-34	slr0537	-	-	-	PREDICTED: uncharacterized sugar kinase slr0537 [Vigna angularis]	-	GO:0009536//plastid	GO:0016773//phosphotransferase activity, alcohol group as acceptor	GO:0006090//pyruvate metabolic process;GO:0006351//transcription, DNA-templated;GO:0009152//purine ribonucleotide biosynthetic process;GO:0009658//chloroplast organization;GO:0009668//plastid membrane organization;GO:0016310//phosphorylation;GO:0019321//pentose metabolic process
LOC106771626	0.34	0.47	0.35	0.03	0.08	0.04	0.386667	0.05	-2.95109	0.00752234	0.0217878	SLC1	-	-	-	protein DMR6-LIKE OXYGENASE 1 isoform X1 [Vigna radiata var. radiata] [Vigna radiata]	-	-	GO:0016706//oxidoreductase activity, acting on paired donors, with incorporation or reduction of molecular oxygen, 2-oxoglutarate as one donor, and incorporation of one atom each of oxygen into both donors;GO:0043169//cation binding	GO:0051553//flavone biosynthetic process
LOC106766409	7.45	10.26	8.51	3.56	3.11	3.59	8.74	3.42	-1.35364	7.2e-14	1.08e-12	SLAH3	-	-	-	S-type anion channel SLAH2 isoform X1 [Vigna radiata var. radiata] [Vigna radiata]	-	GO:0031224//intrinsic component of membrane	GO:0005244//voltage-gated ion channel activity	GO:0001101//response to acid chemical;GO:0006575//cellular modified amino acid metabolic process;GO:0006595//polyamine metabolic process;GO:0006725//cellular aromatic compound metabolic process;GO:0015698//inorganic anion transport;GO:0034765//regulation of ion transmembrane transport;GO:0050801//ion homeostasis
LOC106765054	2.15	2.53	2.22	1.12	1.09	1.05	2.3	1.08667	-1.08172	6.43e-05	0.000311327	SKOR	-	-	-	potassium channel SKOR [Vigna radiata var. radiata] [Vigna radiata]	-	-	-	-
MSTRG.9271	1.22	1.48	1.48	3.26	3.74	4.08	1.39333	3.69333	1.40638	6.24e-07	4.26e-06	SIGE	-	-	-	RNA polymerase sigma factor sigE, chloroplastic/mitochondrial-like isoform X2 [Vigna unguiculata]	-	GO:0043231//intracellular membrane-bounded organelle;GO:0044444//cytoplasmic part	-	GO:0006351//transcription, DNA-templated;GO:2001141//regulation of RNA biosynthetic process
LOC106761656	0.24	0.45	0.49	2.79	2.52	2.58	0.393333	2.63	2.74124	3.68e-13	5.14e-12	SIGD	-	-	-	RNA polymerase sigma factor sigD, chloroplastic isoform X1 [Vigna radiata var. radiata] [Vigna radiata]	-	GO:0009536//plastid	GO:0001071//nucleic acid binding transcription factor activity;GO:0003676//nucleic acid binding;GO:0016987//sigma factor activity;GO:0034062//RNA polymerase activity	GO:0005982//starch metabolic process;GO:0005984//disaccharide metabolic process;GO:0006739//NADP metabolic process;GO:0009451//RNA modification;GO:0009639//response to red or far red light;GO:0009657//plastid organization;GO:0010468//regulation of gene expression;GO:0034645//cellular macromolecule biosynthetic process;GO:0034660//ncRNA metabolic process;GO:0044711//single-organism biosynthetic pr…
LOC106752550	7.63	9.4	10.19	3.29	4.17	4.72	9.07333	4.06	-1.16015	3.85e-05	0.000195241	SIB2	-	-	-	sigma factor binding protein 2, chloroplastic [Vigna radiata var. radiata] [Vigna radiata]	-	-	-	-
LOC106764848	0.57	0.13	0.97	0	0	0	0.556667	0.001	-9.12067	0.00862831	0.0244851	SIA1	-	-	-	sialyltransferase-like protein 1 [Vigna radiata var. radiata] [Vigna radiata]	-	GO:0031984//organelle subcompartment;GO:0043231//intracellular membrane-bounded organelle	GO:0016757//transferase activity, transferring glycosyl groups	GO:0000226//microtubule cytoskeleton organization;GO:0000904//cell morphogenesis involved in differentiation;GO:0006464//cellular protein modification process;GO:0044707//single-multicellular organism process
LOC106753861	1.17	2.12	2.94	0.52	0.11	0.44	2.07667	0.356667	-2.54162	1.8e-06	1.15e-05	SHT	Metabolism;Metabolism;Metabolism;Metabolism;Metabolism	Global and overview maps;Global and overview maps;Biosynthesis of other secondary metabolites;Biosynthesis of other secondary metabolites;Biosynthesis of other secondary metabolites	K13065;K13065;K13065;K13065;K13065	spermidine hydroxycinnamoyl transferase-like [Vigna radiata var. radiata] [Vigna radiata]	ko01100//Metabolic pathways;ko01110//Biosynthesis of secondary metabolites;ko00940//Phenylpropanoid biosynthesis;ko00941//Flavonoid biosynthesis;ko00945//Stilbenoid, diarylheptanoid and gingerol biosynthesis	-	GO:0016410//N-acyltransferase activity	GO:0010208//pollen wall assembly;GO:0043604//amide biosynthetic process
LOC106777211	14.15	16.38	15.19	6.9	6.82	6.7	15.24	6.80667	-1.16284	1.97e-12	2.55e-11	SHI	-	-	-	protein SHI RELATED SEQUENCE 1 [Vigna radiata var. radiata] [Vigna radiata]	-	GO:0043231//intracellular membrane-bounded organelle	GO:0001071//nucleic acid binding transcription factor activity;GO:0046983//protein dimerization activity	GO:0006351//transcription, DNA-templated;GO:0009937//regulation of gibberellic acid mediated signaling pathway;GO:0048438//floral whorl development
LOC106752666	30.14	36.12	26.36	13.08	15.95	14.74	30.8733	14.59	-1.08138	4.14e-10	4.18e-09	SGF11	-	-	-	ataxin-7-like protein 3 [Vigna radiata var. radiata] [Vigna radiata]	-	-	-	-
LOC106761402	1.23	1.88	0.95	0.49	0.86	0.57	1.35333	0.64	-1.08037	0.0179027	0.0460201	SFH3	-	-	-	phosphatidylinositol/phosphatidylcholine transfer protein SFH3 isoform X1 [Vigna radiata var. radiata] [Vigna radiata]	-	GO:0043231//intracellular membrane-bounded organelle	GO:0005548//phospholipid transporter activity	GO:0051234//establishment of localization;GO:0090567//reproductive shoot system development
MSTRG.287	0.11	0	0.27	1.62	2.48	0.85	0.126667	1.65	3.70336	0.000160039	0.000710202	SF3	-	-	-	PREDICTED: LIM domain-containing protein WLIM1-like [Vigna angularis]	-	-	-	-
LOC106771490	36.9	33.23	58.13	2.08	0.9	3.84	42.7533	2.27333	-4.23316	2.7e-12	3.44e-11	SEOB	-	-	-	protein SIEVE ELEMENT OCCLUSION B-like [Vigna radiata var. radiata] [Vigna radiata]	-	-	-	-
LOC106775891	5.53	6.86	7.73	2	1.88	1.97	6.70667	1.95	-1.78212	5.83e-23	1.78e-21	SEN1	-	-	-	probable helicase MAGATAMA 3 isoform X1 [Vigna radiata var. radiata] [Vigna radiata]	-	-	-	GO:0048449//floral organ formation
LOC106764094	2.69	1.89	2.51	0.93	1.33	0.67	2.36333	0.976667	-1.27488	0.00152995	0.00537001	SEC3A	-	-	-	exocyst complex component SEC3A-like isoform X1 [Vigna radiata var. radiata] [Vigna radiata]	-	GO:0016020//membrane;GO:0043232//intracellular non-membrane-bounded organelle;GO:0043234//protein complex;GO:0044444//cytoplasmic part	-	GO:0016192//vesicle-mediated transport
LOC106755727	0.17	0.47	0.69	0	0	0	0.443333	0.001	-8.79225	0.000466587	0.00187183	SE2	Metabolism;Metabolism	Global and overview maps;Carbohydrate metabolism	K01183;K01183	acidic endochitinase-like [Vigna radiata var. radiata] [Vigna radiata]	ko01100//Metabolic pathways;ko00520//Amino sugar and nucleotide sugar metabolism	-	-	-
LOC106757451	0.57	0.65	0.6	0.05	0.06	0.06	0.606667	0.0566667	-3.42033	8.76e-05	0.000412372	SDR3b	-	-	-	short-chain dehydrogenase reductase 3b-like [Vigna radiata var. radiata] [Vigna radiata]	-	-	GO:0016628//oxidoreductase activity, acting on the CH-CH group of donors, NAD or NADP as acceptor	GO:0044710//single-organism metabolic process
LOC106757299	10.78	12.03	7.64	1.31	0.96	1.46	10.15	1.24333	-3.02919	1.51e-29	7.29e-28	SDR3b	-	-	-	short-chain dehydrogenase reductase 3b [Vigna radiata var. radiata] [Vigna radiata]	-	-	GO:0016628//oxidoreductase activity, acting on the CH-CH group of donors, NAD or NADP as acceptor	GO:0044710//single-organism metabolic process
LOC106773823	0.94	1.24	0.86	0.22	0.15	0.38	1.01333	0.25	-2.01911	0.00529257	0.0160365	SDR2a	-	-	-	short-chain dehydrogenase reductase 2a [Vigna radiata var. radiata] [Vigna radiata]	-	-	GO:0003824//catalytic activity	GO:0044707//single-multicellular organism process;GO:0044710//single-organism metabolic process
LOC106765992	3.92	2.74	2.91	0.96	0.51	1.2	3.19	0.89	-1.84168	9.59e-06	5.45e-05	SDR1	Metabolism;Metabolism;Metabolism	Global and overview maps;Metabolism of cofactors and vitamins;Lipid metabolism	K00079;K00079;K00079	(+)-neomenthol dehydrogenase [Vigna radiata var. radiata] [Vigna radiata]	ko01100//Metabolic pathways;ko00790//Folate biosynthesis;ko00590//Arachidonic acid metabolism	-	GO:0016491//oxidoreductase activity	GO:0006631//fatty acid metabolic process;GO:0006950//response to stress;GO:0007275//multicellular organism development
LOC106773524	0.93	1.02	0.77	2.23	1.08	2.44	0.906667	1.91667	1.07996	0.00415304	0.0129628	SDR1	Metabolism;Metabolism	Global and overview maps;Metabolism of terpenoids and polyketides	K15095;K15095	(+)-neomenthol dehydrogenase-like [Vigna radiata var. radiata] [Vigna radiata]	ko01110//Biosynthesis of secondary metabolites;ko00902//Monoterpenoid biosynthesis	-	GO:0016491//oxidoreductase activity	GO:0044710//single-organism metabolic process
LOC106773220	2.27	1.92	2.79	6.47	6.74	7.4	2.32667	6.87	1.56205	1.72e-13	2.49e-12	SDR1	Metabolism;Metabolism	Global and overview maps;Metabolism of terpenoids and polyketides	K15095;K15095	(+)-neomenthol dehydrogenase-like [Vigna radiata var. radiata] [Vigna radiata]	ko01110//Biosynthesis of secondary metabolites;ko00902//Monoterpenoid biosynthesis	-	GO:0003824//catalytic activity	GO:0044710//single-organism metabolic process
LOC106752419	1.75	2.07	1.04	2.94	4.52	2.98	1.62	3.48	1.10309	0.00013188	0.000597156	SDI1	-	-	-	protein SULFUR DEFICIENCY-INDUCED 1 [Vigna radiata var. radiata] [Vigna radiata]	-	-	-	-
LOC106765582	8.11	9.93	9.65	17.07	21.15	25.89	9.23	21.37	1.21118	5.68e-23	1.74e-21	SDH1-1	Metabolism;Metabolism;Metabolism;Metabolism;Metabolism	Global and overview maps;Global and overview maps;Global and overview maps;Energy metabolism;Carbohydrate metabolism	K00234;K00234;K00234;K00234;K00234	succinate dehydrogenase [ubiquinone] flavoprotein subunit 1, mitochondrial [Vigna radiata var. radiata] [Vigna radiata]	ko01100//Metabolic pathways;ko01110//Biosynthesis of secondary metabolites;ko01200//Carbon metabolism;ko00190//Oxidative phosphorylation;ko00020//Citrate cycle (TCA cycle)	GO:0019866//organelle inner membrane;GO:0030312//external encapsulating structure;GO:0044455//mitochondrial membrane part	GO:0000104//succinate dehydrogenase activity;GO:0000166//nucleotide binding;GO:0016741//transferase activity, transferring one-carbon groups;GO:0032550//purine ribonucleoside binding;GO:0046914//transition metal ion binding	GO:0006101//citrate metabolic process;GO:0022904//respiratory electron transport chain
LOC106770635	3.32	3.13	3.59	6.03	6.58	8.85	3.34667	7.15333	1.09589	4.63e-09	4.14e-08	SDC1	Metabolism;Metabolism;Metabolism	Global and overview maps;Global and overview maps;Amino acid metabolism	K01590;K01590;K01590	serine decarboxylase-like [Vigna radiata var. radiata] [Vigna radiata]	ko01100//Metabolic pathways;ko01110//Biosynthesis of secondary metabolites;ko00340//Histidine metabolism	GO:0016020//membrane;GO:0044444//cytoplasmic part	GO:0016831//carboxy-lyase activity;GO:0043168//anion binding	GO:0003006//developmental process involved in reproduction;GO:0034308//primary alcohol metabolic process;GO:0043436//oxoacid metabolic process
LOC106754323	0.15	0.37	0.06	0	0	0	0.193333	0.001	-7.59495	0.000620526	0.00241778	SD18	-	-	-	G-type lectin S-receptor-like serine/threonine-protein kinase At4g27290 [Vigna radiata var. radiata] [Vigna radiata]	-	-	GO:0004672//protein kinase activity;GO:0036094//small molecule binding;GO:0097159//organic cyclic compound binding;GO:1901363//heterocyclic compound binding	GO:0006796//phosphate-containing compound metabolic process;GO:0044267//cellular protein metabolic process
LOC106775825	0.37	0.5	0.94	0	0.09	0.23	0.603333	0.106667	-2.49985	0.00071743	0.00274202	SD18	-	-	-	receptor-like serine/threonine-protein kinase SD1-8 [Vigna radiata var. radiata] [Vigna radiata]	-	-	-	-
LOC106755372	0.8	0.93	1.32	0.09	0.14	0.12	1.01667	0.116667	-3.12338	1.14e-08	9.76e-08	SD17	-	-	-	G-type lectin S-receptor-like serine/threonine-protein kinase At1g11300 [Vigna radiata var. radiata] [Vigna radiata]	-	GO:0016020//membrane	GO:0004672//protein kinase activity;GO:0005488//binding	GO:0006796//phosphate-containing compound metabolic process
LOC106766480	0.95	1.83	2.12	0.75	0.68	0.44	1.63333	0.623333	-1.38974	0.000467142	0.00187344	SD16	-	-	-	cysteine-rich receptor-like protein kinase 10 isoform X1 [Vigna radiata var. radiata] [Vigna radiata]	-	-	GO:0004553//hydrolase activity, hydrolyzing O-glycosyl compounds;GO:0004672//protein kinase activity;GO:0005488//binding	GO:0043170//macromolecule metabolic process;GO:0044237//cellular metabolic process;GO:0044238//primary metabolic process
LOC106752472	2.55	2.14	2.08	0.78	1.08	1.03	2.25667	0.963333	-1.22809	0.000470388	0.00188303	SCT	-	-	-	spermidine coumaroyl-CoA acyltransferase [Vigna radiata var. radiata] [Vigna radiata]	-	-	GO:0016410//N-acyltransferase activity;GO:0016413//O-acetyltransferase activity	GO:0006950//response to stress;GO:0044249//cellular biosynthetic process;GO:0044711//single-organism biosynthetic process;GO:0044763//single-organism cellular process;GO:0045491//xylan metabolic process;GO:1901576//organic substance biosynthetic process
LOC106768189	2.2	1.39	2.74	20.33	20.8	16.92	2.11	19.35	3.19702	1.57e-73	4.81e-71	SCRM	-	-	-	transcription factor ICE1-like [Vigna radiata var. radiata] [Vigna radiata]	-	GO:0043231//intracellular membrane-bounded organelle	GO:0003676//nucleic acid binding	GO:0000338//protein deneddylation;GO:0003006//developmental process involved in reproduction;GO:0006355//regulation of transcription, DNA-templated;GO:0009409//response to cold;GO:0009639//response to red or far red light;GO:0009756//carbohydrate mediated signaling;GO:0010374//stomatal complex development;GO:0016570//histone modification;GO:0032446//protein modification by small protein conjugati…
LOC106753772	2.09	2.4	3.3	0.76	0.54	1.45	2.59667	0.916667	-1.50219	0.000228995	0.000979278	SCPL45	-	-	-	serine carboxypeptidase-like 45 [Vigna radiata var. radiata] [Vigna radiata]	-	GO:0005618//cell wall;GO:0005911//cell-cell junction	GO:0004180//carboxypeptidase activity	GO:0019538//protein metabolic process
LOC106763900	14.68	10.21	14.14	6.24	5.71	5.56	13.01	5.83667	-1.1564	8.52e-11	9.36e-10	SCPL42	-	-	-	serine carboxypeptidase-like 42 [Vigna radiata var. radiata] [Vigna radiata]	-	GO:0030312//external encapsulating structure	GO:0004180//carboxypeptidase activity	GO:0019538//protein metabolic process
LOC106778877	2.39	2.55	1.98	8.07	8.02	8.3	2.30667	8.13	1.81745	1.14e-23	3.66e-22	SCPL42	-	-	-	serine carboxypeptidase-like 42 [Vigna radiata var. radiata] [Vigna radiata]	-	GO:0030312//external encapsulating structure	GO:0004180//carboxypeptidase activity	GO:0019538//protein metabolic process
LOC106771446	82.03	68.31	77.33	183.56	188.67	208.25	75.89	193.493	1.3503	8.83e-78	3.15e-75	SCPL26	-	-	-	serine carboxypeptidase-like 26 [Vigna radiata var. radiata] [Vigna radiata]	-	GO:0043231//intracellular membrane-bounded organelle	GO:0004180//carboxypeptidase activity	GO:0000226//microtubule cytoskeleton organization;GO:0019538//protein metabolic process
LOC106775039	0.32	0.23	0.23	0	0.02	0	0.26	0.00666667	-5.2854	7.51e-05	0.000358657	SCPL18	-	-	-	serine carboxypeptidase-like 11 [Vigna radiata var. radiata] [Vigna radiata]	-	GO:0005618//cell wall	GO:0004180//carboxypeptidase activity;GO:0016740//transferase activity	GO:0019538//protein metabolic process
MSTRG.5939	33.65	54.74	36.5	16.35	19.43	19.61	41.63	18.4633	-1.17296	4.48e-12	5.61e-11	SCPL18	-	-	-	PREDICTED: serine carboxypeptidase-like 13 isoform X1 [Vigna angularis]	-	-	GO:0016740//transferase activity;GO:0016787//hydrolase activity	GO:0019538//protein metabolic process
LOC106767251	6.68	5.12	5.55	3.2	2.52	2.47	5.78333	2.73	-1.083	2.47e-05	0.000130074	SCP26	-	-	-	serine carboxypeptidase-like 26 [Vigna radiata var. radiata] [Vigna radiata]	-	-	GO:0004180//carboxypeptidase activity	GO:0019538//protein metabolic process
LOC106772769	39.48	44.37	46.92	127.51	134.49	103.82	43.59	121.94	1.4841	4.02e-50	5.8e-48	SCL30A	Genetic Information Processing	Transcription	K12900	serine/arginine-rich SC35-like splicing factor SCL33 isoform X1 [Vigna radiata var. radiata] [Vigna radiata]	ko03040//Spliceosome	GO:0016604//nuclear body;GO:0044444//cytoplasmic part	GO:0003676//nucleic acid binding	GO:0000377//RNA splicing, via transesterification reactions with bulged adenosine as nucleophile;GO:0006355//regulation of transcription, DNA-templated;GO:0006464//cellular protein modification process;GO:0070918//production of small RNA involved in gene silencing by RNA
LOC106759163	2.21	3.28	5.47	0.11	0.55	0.35	3.65333	0.336667	-3.43982	1.49e-15	2.59e-14	SCL14	-	-	-	scarecrow-like protein 11 [Vigna radiata var. radiata] [Vigna radiata]	-	-	-	-
LOC106755951	5.08	5.71	6.41	2.06	1.51	2.59	5.73333	2.05333	-1.48141	1.87e-11	2.21e-10	SCL14	-	-	-	scarecrow-like protein 34 [Vigna radiata var. radiata] [Vigna radiata]	-	-	-	-
LOC106775948	4.29	4.56	6.8	1.65	2.67	2.47	5.21667	2.26333	-1.20468	7.89e-06	4.55e-05	SCL13	-	-	-	scarecrow-like protein 13 [Vigna radiata var. radiata] [Vigna radiata]	-	GO:0044424//intracellular part	-	GO:0010468//regulation of gene expression;GO:0034645//cellular macromolecule biosynthetic process
LOC106768822	4.26	4.78	8.65	2.83	2.93	2.57	5.89667	2.77667	-1.08655	7.36e-05	0.000352125	SCL13	-	-	-	scarecrow-like protein 13 [Vigna radiata var. radiata] [Vigna radiata]	-	GO:0044424//intracellular part	-	GO:0010468//regulation of gene expression;GO:0034645//cellular macromolecule biosynthetic process
LOC106778854	2.54	3.13	3.3	0.68	0.67	0.71	2.99	0.686667	-2.12246	7.25e-13	9.87e-12	SCL1	-	-	-	scarecrow-like protein 1 [Vigna radiata var. radiata] [Vigna radiata]	-	GO:0005737//cytoplasm;GO:0043231//intracellular membrane-bounded organelle	GO:0001071//nucleic acid binding transcription factor activity	GO:0010468//regulation of gene expression;GO:0034645//cellular macromolecule biosynthetic process
LOC106761740	1.22	1.72	1.6	0.28	0.57	0.61	1.51333	0.486667	-1.63672	0.0018805	0.00645829	SCC2	-	-	-	sister chromatid cohesion protein SCC2-like [Vigna radiata var. radiata] [Vigna radiata]	-	-	GO:0046872//metal ion binding	GO:0003006//developmental process involved in reproduction;GO:0007062//sister chromatid cohesion;GO:0009790//embryo development;GO:0009791//post-embryonic development;GO:0018205//peptidyl-lysine modification;GO:0030154//cell differentiation;GO:0033043//regulation of organelle organization;GO:0042743//hydrogen peroxide metabolic process
LOC106763313	3.72	2.86	2.75	0	0	0	3.11	0.001	-11.6027	5.13e-12	6.36e-11	SBT4.8	-	-	-	cucumisin-like [Vigna radiata var. radiata] [Vigna radiata]	-	-	GO:0070011//peptidase activity, acting on L-amino acid peptides	-
LOC106764084	0.2	0.33	0.33	0	0	0	0.286667	0.001	-8.16323	2.85e-05	0.000148466	SBT4.4	-	-	-	cucumisin-like [Vigna radiata var. radiata] [Vigna radiata]	-	-	GO:0070011//peptidase activity, acting on L-amino acid peptides	-
LOC106763115	1.26	2.2	1.37	0.08	0.29	0.19	1.61	0.186667	-3.10852	1.32e-10	1.41e-09	SBT4.3	-	-	-	cucumisin [Vigna radiata var. radiata] [Vigna radiata]	-	-	GO:0008233//peptidase activity	-
LOC106757739	38.44	35.93	38.69	6.41	6.85	6.4	37.6867	6.55333	-2.52375	6.54e-131	9.91e-128	SBT4.3	-	-	-	cucumisin [Vigna radiata var. radiata] [Vigna radiata]	-	-	GO:0008233//peptidase activity	-
LOC106765203	8.47	11.84	9.21	1.65	1.96	1.58	9.84	1.73	-2.50789	2.44e-37	1.93e-35	SBT4.3	-	-	-	cucumisin-like [Vigna radiata var. radiata] [Vigna radiata]	-	-	GO:0008233//peptidase activity	-
LOC106765879	8.66	8.07	8.36	2.69	2.47	2.62	8.36333	2.59333	-1.68927	3.33e-30	1.69e-28	SBT1.8	-	-	-	subtilisin-like protease SBT1.8 [Vigna radiata var. radiata] [Vigna radiata]	-	GO:0005576//extracellular region;GO:0005618//cell wall;GO:0005911//cell-cell junction;GO:0043231//intracellular membrane-bounded organelle	GO:0004175//endopeptidase activity;GO:0005515//protein binding	GO:0000097//sulfur amino acid biosynthetic process;GO:0003006//developmental process involved in reproduction;GO:0009892//negative regulation of metabolic process;GO:0010191//mucilage metabolic process;GO:0019538//protein metabolic process;GO:0042546//cell wall biogenesis;GO:0044702//single organism reproductive process;GO:0048509//regulation of meristem development;GO:0071555//cell wall organiza…
LOC106762340	6.55	6.27	7.34	2.59	2.2	3.13	6.72	2.64	-1.34792	1.72e-12	2.25e-11	SBT1.7	-	-	-	subtilisin-like protease SBT1.7 [Vigna radiata var. radiata] [Vigna radiata]	-	GO:0005576//extracellular region;GO:0005618//cell wall	GO:0004175//endopeptidase activity;GO:0005515//protein binding	GO:0003006//developmental process involved in reproduction;GO:0009892//negative regulation of metabolic process;GO:0010191//mucilage metabolic process;GO:0019538//protein metabolic process;GO:0044702//single organism reproductive process
LOC106777489	0.22	0.64	0.36	0	0.05	0.02	0.406667	0.0233333	-4.12338	0.000340532	0.00140879	SBT1.2	-	-	-	subtilisin-like protease SBT1.2 [Vigna radiata var. radiata] [Vigna radiata]	-	-	GO:0008233//peptidase activity;GO:0016491//oxidoreductase activity	GO:0019538//protein metabolic process
LOC106758005	0.56	0.48	0.69	2.22	2.13	2.03	0.576667	2.12667	1.88278	1.09e-12	1.46e-11	SBT1.2	-	-	-	subtilisin-like protease SBT1.2 [Vigna radiata var. radiata] [Vigna radiata]	-	GO:0005576//extracellular region;GO:0044459//plasma membrane part	GO:0004175//endopeptidase activity;GO:0005515//protein binding;GO:0016628//oxidoreductase activity, acting on the CH-CH group of donors, NAD or NADP as acceptor	GO:0008283//cell proliferation;GO:0009886//post-embryonic morphogenesis;GO:0009892//negative regulation of metabolic process;GO:0019538//protein metabolic process;GO:0044710//single-organism metabolic process
LOC106775516	3.23	1.74	2.17	0.17	0.45	0.25	2.38	0.29	-3.03684	1.74e-06	1.12e-05	SBP1	-	-	-	squamosa promoter-binding protein 1 [Vigna radiata var. radiata] [Vigna radiata]	-	GO:0043231//intracellular membrane-bounded organelle	GO:0001071//nucleic acid binding transcription factor activity;GO:0003676//nucleic acid binding;GO:0043169//cation binding	GO:0000904//cell morphogenesis involved in differentiation;GO:0009664//plant-type cell wall organization;GO:0009725//response to hormone;GO:0009888//tissue development;GO:0009909//regulation of flower development;GO:0010468//regulation of gene expression;GO:0034645//cellular macromolecule biosynthetic process
LOC106767995	0.57	1.1	1.01	0.04	0.19	0.44	0.893333	0.223333	-2	0.0123325	0.0333718	SBP1	-	-	-	squamosa promoter-binding protein 1 [Vigna radiata var. radiata] [Vigna radiata]	-	GO:0043231//intracellular membrane-bounded organelle	GO:0001071//nucleic acid binding transcription factor activity;GO:0003676//nucleic acid binding;GO:0043169//cation binding	GO:0000904//cell morphogenesis involved in differentiation;GO:0009664//plant-type cell wall organization;GO:0009725//response to hormone;GO:0009888//tissue development;GO:0009909//regulation of flower development;GO:0010468//regulation of gene expression;GO:0034645//cellular macromolecule biosynthetic process
LOC106755766	5.46	7.22	6.48	2.16	2.68	2.86	6.38667	2.56667	-1.31517	8.39e-07	5.62e-06	SBP1	-	-	-	squamosa promoter-binding-like protein 3 [Vigna radiata var. radiata] [Vigna radiata]	-	GO:0043231//intracellular membrane-bounded organelle	GO:0003676//nucleic acid binding;GO:0043169//cation binding	GO:0010468//regulation of gene expression;GO:0034645//cellular macromolecule biosynthetic process
LOC106754486	0.56	0.53	0.35	0	0	0.12	0.48	0.04	-3.58496	0.0175471	0.0452789	SAUR78	-	-	-	auxin-responsive protein SAUR78 [Vigna unguiculata]	-	-	-	-
LOC106773854	4.08	5.3	3.43	1.63	2.01	2.66	4.27	2.1	-1.02385	0.0060243	0.0179419	SAUR78	-	-	-	auxin-responsive protein SAUR50 [Vigna radiata var. radiata] [Vigna radiata]	-	-	-	-
LOC106761532	37.18	40.99	56.62	15.19	14.69	18.93	44.93	16.27	-1.46546	4.06e-15	6.77e-14	SAUR50	Environmental Information Processing	Signal transduction	K14488	auxin-responsive protein SAUR50 [Vigna radiata var. radiata] [Vigna radiata]	ko04075//Plant hormone signal transduction	-	-	-
MSTRG.1634	0.7	2.66	0.76	2.6	3.39	3.76	1.37333	3.25	1.24276	0.000726939	0.00277312	SAT4	Metabolism;Metabolism;Metabolism;Metabolism;Metabolism;Metabolism	Global and overview maps;Global and overview maps;Global and overview maps;Global and overview maps;Amino acid metabolism;Energy metabolism	K00640;K00640;K00640;K00640;K00640;K00640	serine acetyltransferase 4 [Vigna radiata var. radiata] [Vigna radiata]	ko01100//Metabolic pathways;ko01110//Biosynthesis of secondary metabolites;ko01200//Carbon metabolism;ko01230//Biosynthesis of amino acids;ko00270//Cysteine and methionine metabolism;ko00920//Sulfur metabolism	GO:0009536//plastid	GO:0016412//serine O-acyltransferase activity;GO:0046914//transition metal ion binding	GO:0000097//sulfur amino acid biosynthetic process;GO:0001101//response to acid chemical;GO:0006568//tryptophan metabolic process;GO:0009069//serine family amino acid metabolic process;GO:0009683//indoleacetic acid metabolic process;GO:0010033//response to organic substance;GO:0010038//response to metal ion;GO:0019758//glycosinolate biosynthetic process;GO:0050794//regulation of cellular process;…
LOC106763905	9.02	8.31	9.06	2.87	2.69	3.07	8.79667	2.87667	-1.61256	1.2e-13	1.76e-12	SAT3	Metabolism;Metabolism;Metabolism;Metabolism;Metabolism;Metabolism	Global and overview maps;Global and overview maps;Global and overview maps;Global and overview maps;Amino acid metabolism;Energy metabolism	K00640;K00640;K00640;K00640;K00640;K00640	serine acetyltransferase 1, chloroplastic-like [Vigna radiata var. radiata] [Vigna radiata]	ko01100//Metabolic pathways;ko01110//Biosynthesis of secondary metabolites;ko01200//Carbon metabolism;ko01230//Biosynthesis of amino acids;ko00270//Cysteine and methionine metabolism;ko00920//Sulfur metabolism	GO:0005856//cytoskeleton;GO:0009536//plastid;GO:0032991//macromolecular complex	GO:0016412//serine O-acyltransferase activity;GO:0046914//transition metal ion binding	GO:0000097//sulfur amino acid biosynthetic process;GO:0001101//response to acid chemical;GO:0006563//L-serine metabolic process;GO:0006568//tryptophan metabolic process;GO:0009267//cellular response to starvation;GO:0009683//indoleacetic acid metabolic process;GO:0010038//response to metal ion;GO:0015698//inorganic anion transport;GO:0019758//glycosinolate biosynthetic process
LOC106773883	0.79	1.22	1.11	0.25	0.2	0.21	1.04	0.22	-2.24101	6.03e-06	3.55e-05	SAT	-	-	-	salutaridinol 7-O-acetyltransferase [Vigna radiata var. radiata] [Vigna radiata]	-	-	GO:0016747//transferase activity, transferring acyl groups other than amino-acyl groups	-
LOC106779097	0.8	1.21	0.53	0.24	0.31	0.3	0.846667	0.283333	-1.57929	0.0138305	0.036837	SAT	Metabolism;Metabolism;Metabolism;Metabolism;Metabolism	Global and overview maps;Global and overview maps;Biosynthesis of other secondary metabolites;Biosynthesis of other secondary metabolites;Biosynthesis of other secondary metabolites	K13065;K13065;K13065;K13065;K13065	salutaridinol 7-O-acetyltransferase [Vigna radiata var. radiata] [Vigna radiata]	ko01100//Metabolic pathways;ko01110//Biosynthesis of secondary metabolites;ko00940//Phenylpropanoid biosynthesis;ko00941//Flavonoid biosynthesis;ko00945//Stilbenoid, diarylheptanoid and gingerol biosynthesis	-	GO:0016747//transferase activity, transferring acyl groups other than amino-acyl groups	-
LOC106768263	0.62	0.27	1.39	0	0	0	0.76	0.001	-9.56986	4.99e-07	3.45e-06	SARD1	-	-	-	protein SAR DEFICIENT 1 [Vigna radiata var. radiata] [Vigna radiata]	-	-	-	GO:0009617//response to bacterium;GO:0009696//salicylic acid metabolic process;GO:0009719//response to endogenous stimulus;GO:0009814//defense response, incompatible interaction;GO:0009863//salicylic acid mediated signaling pathway;GO:0031323//regulation of cellular metabolic process;GO:0031347//regulation of defense response;GO:0044260//cellular macromolecule metabolic process;GO:0060255//regula…
LOC106757518	0.76	0.64	1.07	0.13	0.09	0.34	0.823333	0.186667	-2.14101	0.00111911	0.00407184	SARD1	-	-	-	protein SAR DEFICIENT 1 isoform X1 [Vigna radiata var. radiata] [Vigna radiata]	-	-	-	GO:0009814//defense response, incompatible interaction;GO:0010033//response to organic substance;GO:0031347//regulation of defense response;GO:0044237//cellular metabolic process;GO:0044763//single-organism cellular process;GO:0050794//regulation of cellular process;GO:0051716//cellular response to stimulus;GO:1901700//response to oxygen-containing compound
LOC106768455	22.68	24.63	22.18	36.44	64.9	65.87	23.1633	55.7367	1.26678	1.52e-07	1.12e-06	SAR1A	Genetic Information Processing	Folding, sorting and degradation	K07953	GTP-binding protein SAR1A [Vigna radiata var. radiata] [Vigna radiata]	ko04141//Protein processing in endoplasmic reticulum	GO:0043231//intracellular membrane-bounded organelle;GO:0044425//membrane part;GO:0044444//cytoplasmic part	GO:0032550//purine ribonucleoside binding	GO:0006006//glucose metabolic process;GO:0006090//pyruvate metabolic process;GO:0006605//protein targeting;GO:0006970//response to osmotic stress;GO:0006996//organelle organization;GO:0010038//response to metal ion;GO:0016192//vesicle-mediated transport;GO:0016482//cytoplasmic transport;GO:0019941//modification-dependent protein catabolic process;GO:0032989//cellular component morphogenesis;GO:00…
LOC106766968	6.35	8.98	8.73	3.06	0.8	1.94	8.02	1.93333	-2.05251	1.15e-07	8.64e-07	SAP12	-	-	-	zinc finger AN1 domain-containing stress-associated protein 12 [Vigna radiata var. radiata] [Vigna radiata]	-	-	GO:0046914//transition metal ion binding	GO:0001101//response to acid chemical;GO:0006972//hyperosmotic response;GO:0009404//toxin metabolic process;GO:0009408//response to heat;GO:0009755//hormone-mediated signaling pathway;GO:0014070//response to organic cyclic compound;GO:0043067//regulation of programmed cell death
LOC106759397	14.13	16.65	17.33	3.02	2.92	3.15	16.0367	3.03	-2.40398	2.17e-47	2.74e-45	SAMDC	Metabolism;Metabolism;Metabolism	Global and overview maps;Amino acid metabolism;Amino acid metabolism	K01611;K01611;K01611	S-adenosylmethionine decarboxylase proenzyme [Vigna radiata var. radiata] [Vigna radiata]	ko01100//Metabolic pathways;ko00270//Cysteine and methionine metabolism;ko00330//Arginine and proline metabolism	GO:0043231//intracellular membrane-bounded organelle	GO:0005488//binding;GO:0016831//carboxy-lyase activity	GO:0006575//cellular modified amino acid metabolic process;GO:0006596//polyamine biosynthetic process;GO:0006605//protein targeting;GO:0006950//response to stress;GO:0009411//response to UV;GO:0009699//phenylpropanoid biosynthetic process;GO:0009812//flavonoid metabolic process;GO:0010629//negative regulation of gene expression;GO:0016032//viral process;GO:0032958//inositol phosphate biosynthetic…
LOC106777763	1025.04	1198.39	1066.17	376.44	374.77	394.18	1096.53	381.797	-1.52207	6.37e-87	2.76e-84	SAMDC	Metabolism;Metabolism;Metabolism	Global and overview maps;Amino acid metabolism;Amino acid metabolism	K01611;K01611;K01611	S-adenosylmethionine decarboxylase proenzyme [Vigna radiata var. radiata] [Vigna radiata]	ko01100//Metabolic pathways;ko00270//Cysteine and methionine metabolism;ko00330//Arginine and proline metabolism	GO:0043231//intracellular membrane-bounded organelle	GO:0005488//binding;GO:0016831//carboxy-lyase activity	GO:0006575//cellular modified amino acid metabolic process;GO:0006596//polyamine biosynthetic process;GO:0006605//protein targeting;GO:0006950//response to stress;GO:0009411//response to UV;GO:0009699//phenylpropanoid biosynthetic process;GO:0009812//flavonoid metabolic process;GO:0010629//negative regulation of gene expression;GO:0016032//viral process;GO:0032958//inositol phosphate biosynthetic…
MSTRG.23022	20.05	19.19	24.18	0	0	0	21.14	0.001	-14.3677	7.49e-24	2.45e-22	SAMC2	Genetic Information Processing	Folding, sorting and degradation	K12591	protein RRP6-like 2 isoform X1 [Vigna unguiculata]	ko03018//RNA degradation	GO:0019866//organelle inner membrane;GO:0031224//intrinsic component of membrane;GO:0031966//mitochondrial membrane;GO:0042170//plastid membrane	GO:0005488//binding;GO:0015211//purine nucleoside transmembrane transporter activity;GO:0016787//hydrolase activity	GO:0003333//amino acid transmembrane transport;GO:0006355//regulation of transcription, DNA-templated;GO:0009658//chloroplast organization;GO:0009668//plastid membrane organization;GO:0015858//nucleoside transport;GO:0016072//rRNA metabolic process;GO:0031399//regulation of protein modification process;GO:0043623//cellular protein complex assembly;GO:1902582//single-organism intracellular transpo…
LOC106771150	7.19	6.89	10.63	1.1	1.49	1.27	8.23667	1.28667	-2.67842	6.6e-31	3.55e-29	SAG101	-	-	-	senescence-associated carboxylesterase 101 isoform X1 [Vigna radiata var. radiata] [Vigna radiata]	-	-	GO:0003824//catalytic activity	GO:0006952//defense response;GO:0044710//single-organism metabolic process;GO:0044763//single-organism cellular process;GO:0050789//regulation of biological process;GO:0071704//organic substance metabolic process
LOC106764312	6.04	8.18	6.02	0.75	1.09	0.63	6.74667	0.823333	-3.03463	2.14e-24	7.31e-23	S-ACP-DES6	Metabolism;Metabolism;Metabolism;Metabolism	Global and overview maps;Global and overview maps;Lipid metabolism;Lipid metabolism	K03921;K03921;K03921;K03921	stearoyl-[acyl-carrier-protein] 9-desaturase 6, chloroplastic [Vigna radiata var. radiata] [Vigna radiata]	ko01100//Metabolic pathways;ko01212//Fatty acid metabolism;ko00061//Fatty acid biosynthesis;ko01040//Biosynthesis of unsaturated fatty acids	GO:0009532//plastid stroma	GO:0016717//oxidoreductase activity, acting on paired donors, with oxidation of a pair of donors resulting in the reduction of molecular oxygen to two molecules of water;GO:0046872//metal ion binding	GO:0000226//microtubule cytoskeleton organization;GO:0006631//fatty acid metabolic process;GO:0009863//salicylic acid mediated signaling pathway;GO:0010087//phloem or xylem histogenesis;GO:0042743//hydrogen peroxide metabolic process;GO:0044260//cellular macromolecule metabolic process
LOC106767727	3.23	7.04	6.33	0.35	0.82	1.39	5.53333	0.853333	-2.69697	1.18e-09	1.12e-08	SABP2	-	-	-	salicylic acid-binding protein 2 [Vigna radiata var. radiata] [Vigna radiata]	-	-	GO:0005488//binding;GO:0016832//aldehyde-lyase activity;GO:0052689//carboxylic ester hydrolase activity	GO:0000097//sulfur amino acid biosynthetic process;GO:0001101//response to acid chemical;GO:0006605//protein targeting;GO:0006970//response to osmotic stress;GO:0009694//jasmonic acid metabolic process;GO:0009746//response to hexose;GO:0009814//defense response, incompatible interaction;GO:0009891//positive regulation of biosynthetic process;GO:0016137//glycoside metabolic process;GO:0018958//phe…
LOC106767124	12.16	10.96	10.88	6.72	3.99	5.83	11.3333	5.51333	-1.03958	3.57e-05	0.000182611	SABP2	-	-	-	salicylic acid-binding protein 2 [Vigna radiata var. radiata] [Vigna radiata]	-	-	GO:0005488//binding;GO:0016832//aldehyde-lyase activity;GO:0052689//carboxylic ester hydrolase activity	GO:0000097//sulfur amino acid biosynthetic process;GO:0001101//response to acid chemical;GO:0006605//protein targeting;GO:0006970//response to osmotic stress;GO:0009694//jasmonic acid metabolic process;GO:0009746//response to hexose;GO:0009814//defense response, incompatible interaction;GO:0009891//positive regulation of biosynthetic process;GO:0016137//glycoside metabolic process;GO:0018958//phe…
LOC106767882	4.53	3.21	3.76	8.35	9	8.39	3.83333	8.58	1.16238	5.34e-09	4.74e-08	SABP2	-	-	-	salicylic acid-binding protein 2-like isoform X1 [Vigna radiata var. radiata] [Vigna radiata]	-	-	GO:0005488//binding;GO:0016832//aldehyde-lyase activity;GO:0052689//carboxylic ester hydrolase activity	GO:0000097//sulfur amino acid biosynthetic process;GO:0001101//response to acid chemical;GO:0006355//regulation of transcription, DNA-templated;GO:0006605//protein targeting;GO:0006970//response to osmotic stress;GO:0009694//jasmonic acid metabolic process;GO:0009746//response to hexose;GO:0009814//defense response, incompatible interaction;GO:0009891//positive regulation of biosynthetic process;…
LOC106778923	0.02	0.04	0.01	0.07	0.13	0.08	0.0233333	0.0933333	2	0.0102912	0.0285456	SAB	-	-	-	protein SABRE [Vigna radiata var. radiata] [Vigna radiata]	-	GO:0016020//membrane;GO:0035838//growing cell tip;GO:0044463//cell projection part	-	GO:0000904//cell morphogenesis involved in differentiation;GO:0009725//response to hormone;GO:0016049//cell growth
LOC106780686	3.08	3.16	4.38	0.56	0.77	1.17	3.54	0.833333	-2.08678	8.34e-08	6.4e-07	RZF1	-	-	-	E3 ubiquitin-protein ligase RZF1 isoform X1 [Vigna radiata var. radiata] [Vigna radiata]	-	-	-	-
LOC106753239	0.4	1.79	0.41	0	0	0	0.866667	0.001	-9.75933	0.000351178	0.00144666	RXLR161	-	-	-	PREDICTED: uncharacterized mitochondrial protein AtMg00810-like [Vigna angularis]	-	-	-	-
LOC106773305	0.46	0.76	0.87	0.03	0.13	0.03	0.696667	0.0633333	-3.45943	5.76e-06	3.4e-05	RUN1	-	-	-	TMV resistance protein N-like isoform X1 [Vigna radiata var. radiata] [Vigna radiata]	-	-	GO:0036094//small molecule binding;GO:0097159//organic cyclic compound binding;GO:1901363//heterocyclic compound binding	-
LOC106757198	1.39	0.98	1.25	0.18	0.21	0.1	1.20667	0.163333	-2.88514	2.72e-09	2.49e-08	RUN1	-	-	-	TMV resistance protein N-like [Vigna radiata var. radiata] [Vigna radiata]	-	-	GO:0032550//purine ribonucleoside binding	GO:0050794//regulation of cellular process
LOC106769127	2.12	2.33	3.1	0.26	0.63	0.51	2.51667	0.466667	-2.43105	6.13e-16	1.1e-14	RUN1	-	-	-	TMV resistance protein N isoform X1 [Vigna radiata var. radiata] [Vigna radiata]	-	-	GO:0032550//purine ribonucleoside binding	-
LOC106774163	1.88	1.6	1.25	0.22	0.4	0.32	1.57667	0.313333	-2.33111	4.69e-07	3.26e-06	RUN1	-	-	-	disease resistance protein TAO1-like [Vigna radiata var. radiata] [Vigna radiata]	-	-	GO:0032550//purine ribonucleoside binding	-
LOC106773615	3.68	4.41	5.44	1.02	1.05	1.11	4.51	1.06	-2.08906	9.63e-16	1.7e-14	RUN1	-	-	-	TMV resistance protein N-like isoform X1 [Vigna radiata var. radiata] [Vigna radiata]	-	-	GO:0032550//purine ribonucleoside binding	-
LOC106773706	0.68	0.51	0.5	0.1	0.25	0.08	0.563333	0.143333	-1.97461	0.00569239	0.0170962	RUN1	-	-	-	disease resistance protein TAO1-like isoform X1 [Vigna radiata var. radiata] [Vigna radiata]	-	-	GO:0036094//small molecule binding;GO:0097159//organic cyclic compound binding;GO:1901363//heterocyclic compound binding	-
LOC106761051	0.5	0.57	0.73	0.17	0.11	0.23	0.6	0.17	-1.81943	0.000165823	0.000732782	RUN1	-	-	-	TMV resistance protein N isoform X1 [Vigna radiata var. radiata] [Vigna radiata]	-	-	-	-
LOC106774240	3.28	3.06	3.51	1.15	1.1	1.18	3.28333	1.14333	-1.52192	4.97e-12	6.19e-11	RUN1	-	-	-	TMV resistance protein N-like isoform X1 [Vigna radiata var. radiata] [Vigna radiata]	-	-	GO:0032550//purine ribonucleoside binding	-
LOC106779678	45.69	48.71	45.16	16.36	13.67	16.58	46.52	15.5367	-1.58217	4.41e-47	5.48e-45	RSS3	-	-	-	protein RICE SALT SENSITIVE 3 [Vigna radiata var. radiata] [Vigna radiata]	-	-	GO:0016772//transferase activity, transferring phosphorus-containing groups	GO:0006796//phosphate-containing compound metabolic process
LOC106779409	14.05	14.94	12.41	7.4	6.48	6.24	13.8	6.70667	-1.041	5.46e-07	3.77e-06	RSP13	Genetic Information Processing	Translation	K02952	small ribosomal subunit protein S13, mitochondrial [Vigna radiata var. radiata] [Vigna radiata]	ko03010//Ribosome	-	-	-
LOC106774081	1.22	1.19	1.13	0.35	0.43	0.25	1.18	0.343333	-1.78111	1.09e-05	6.14e-05	RRS1B	-	-	-	TMV resistance protein N-like [Vigna radiata var. radiata] [Vigna radiata]	-	-	GO:0036094//small molecule binding;GO:0097159//organic cyclic compound binding;GO:1901363//heterocyclic compound binding	-
MSTRG.10793	1.68	2.44	1.9	7.42	7.13	7.57	2.00667	7.37333	1.87752	3.47e-23	1.08e-21	RR21	-	-	-	two-component response regulator ORR21 isoform X2 [Vigna radiata var. radiata] [Vigna radiata]	-	-	GO:0005488//binding	GO:0010467//gene expression;GO:0034645//cellular macromolecule biosynthetic process;GO:0035556//intracellular signal transduction;GO:0080090//regulation of primary metabolic process;GO:2000026//regulation of multicellular organismal development
LOC106760965	1.58	0.92	1.43	0	0	0	1.31	0.001	-10.3554	9.21e-14	1.37e-12	RPV1	-	-	-	disease resistance protein TAO1-like [Vigna radiata var. radiata] [Vigna radiata]	-	-	-	-
LOC106756981	0.28	0.13	1.95	0	0	0	0.786667	0.001	-9.61961	0.000137149	0.000617983	RPV1	-	-	-	toll/interleukin-1 receptor-like protein [Vigna radiata var. radiata] [Vigna radiata]	-	-	GO:0032550//purine ribonucleoside binding	-
LOC106773026	1.08	0.58	1.86	0.06	0.06	0.05	1.17333	0.0566667	-4.37197	3.4e-13	4.77e-12	RPV1	-	-	-	disease resistance protein RML1A [Vigna radiata var. radiata] [Vigna radiata]	-	-	-	-
LOC106773312	0.36	0.22	0.37	0	0.05	0.02	0.316667	0.0233333	-3.7625	0.000223838	0.000959255	RPV1	-	-	-	TMV resistance protein N-like [Vigna radiata var. radiata] [Vigna radiata]	-	-	GO:0032550//purine ribonucleoside binding	-
LOC106774368	0.2	0.19	0.08	0.02	0.02	0	0.156667	0.0133333	-3.55459	0.00895818	0.025261	RPV1	-	-	-	TMV resistance protein N-like [Vigna radiata var. radiata] [Vigna radiata]	-	-	GO:0032550//purine ribonucleoside binding	-
LOC106773080	2.18	2.7	3.01	0.28	0.16	0.41	2.63	0.283333	-3.21449	1.32e-15	2.31e-14	RPV1	-	-	-	disease resistance protein RPM1 [Vigna unguiculata]	-	-	-	-
LOC106777324	2.44	2.79	2.78	0.12	0.18	0.61	2.67	0.303333	-3.13786	3.63e-09	3.27e-08	RPV1	-	-	-	TMV resistance protein N [Vigna radiata var. radiata] [Vigna radiata]	-	-	GO:0032550//purine ribonucleoside binding	-
LOC106773041	0.35	0.52	0.12	0.02	0.13	0.03	0.33	0.06	-2.45943	0.0183884	0.0470839	RPV1	-	-	-	TMV resistance protein N-like [Vigna radiata var. radiata] [Vigna radiata]	-	-	GO:0036094//small molecule binding;GO:0097159//organic cyclic compound binding;GO:1901363//heterocyclic compound binding	-
LOC106777307	4.99	4.98	7.92	1	0.69	1.72	5.96333	1.13667	-2.39131	9.98e-11	1.09e-09	RPV1	-	-	-	TMV resistance protein N [Vigna radiata var. radiata] [Vigna radiata]	-	-	-	-
LOC106773042	3.47	3.56	3.58	0.41	1.11	0.82	3.53667	0.78	-2.18084	1.13e-14	1.81e-13	RPV1	-	-	-	TMV resistance protein N [Vigna radiata var. radiata] [Vigna radiata]	-	-	GO:0032550//purine ribonucleoside binding	-
LOC106769004	3.36	2.75	4.22	1.17	1.2	0.68	3.44333	1.01667	-1.75996	1.46e-12	1.93e-11	RPV1	-	-	-	TMV resistance protein N-like isoform X1 [Vigna radiata var. radiata] [Vigna radiata]	-	-	-	-
LOC106764986	2.13	1.44	2.63	0.55	0.76	0.58	2.06667	0.63	-1.71388	5.2e-09	4.62e-08	RPV1	-	-	-	TMV resistance protein N-like [Vigna radiata var. radiata] [Vigna radiata]	-	-	-	-
LOC106776222	1.04	1.64	1.25	0.38	0.45	0.46	1.31	0.43	-1.60716	8.52e-06	4.88e-05	RPV1	-	-	-	TMV resistance protein N isoform X1 [Vigna radiata var. radiata] [Vigna radiata]	-	-	-	-
LOC106763834	22.96	29.72	22.61	9.59	9.37	11.57	25.0967	10.1767	-1.30223	4.22e-17	8.46e-16	RPT4B	Genetic Information Processing	Folding, sorting and degradation	K03064	26S proteasome regulatory subunit S10B homolog B [Vigna radiata var. radiata] [Vigna radiata]	ko03050//Proteasome	GO:0005911//cell-cell junction;GO:0016020//membrane;GO:0030312//external encapsulating structure;GO:0043231//intracellular membrane-bounded organelle;GO:0043232//intracellular non-membrane-bounded organelle;GO:0043234//protein complex;GO:0044444//cytoplasmic part	GO:0004672//protein kinase activity;GO:0032550//purine ribonucleoside binding;GO:0042623//ATPase activity, coupled	GO:0006464//cellular protein modification process;GO:0006511//ubiquitin-dependent protein catabolic process;GO:0010646//regulation of cell communication;GO:0016192//vesicle-mediated transport;GO:0030243//cellulose metabolic process;GO:0035966//response to topologically incorrect protein;GO:0043623//cellular protein complex assembly
LOC106760595	1.99	3.49	4.09	0.96	1.19	1.92	3.19	1.35667	-1.23349	0.000444587	0.00178979	RPT3	-	-	-	root phototropism protein 3 [Vigna radiata var. radiata] [Vigna radiata]	-	GO:0016020//membrane	-	GO:0005982//starch metabolic process;GO:0005984//disaccharide metabolic process;GO:0009416//response to light stimulus
LOC106772996	4.61	2.79	3.66	11.09	14.57	11.92	3.68667	12.5267	1.76461	1.86e-26	7.19e-25	RPT3	-	-	-	root phototropism protein 3 [Vigna radiata var. radiata] [Vigna radiata]	-	GO:0016020//membrane	-	GO:0005982//starch metabolic process;GO:0005984//disaccharide metabolic process;GO:0009416//response to light stimulus
LOC106757786	0.29	0.89	0.16	0	0	0	0.446667	0.001	-8.80305	0.00868514	0.0246204	rpsO	-	-	-	LOW QUALITY PROTEIN: 28S ribosomal protein S15, mitochondrial-like [Vigna radiata var. radiata] [Vigna radiata]	-	GO:0009536//plastid;GO:0044391//ribosomal subunit	GO:0005198//structural molecule activity	GO:0000097//sulfur amino acid biosynthetic process;GO:0007049//cell cycle;GO:0008380//RNA splicing;GO:0009793//embryo development ending in seed dormancy
LOC106778636	21.84	19.81	19.53	42	51.09	45.63	20.3933	46.24	1.18104	1.12e-23	3.61e-22	RPS31	-	-	-	30S ribosomal protein S31, chloroplastic [Vigna radiata var. radiata] [Vigna radiata]	-	GO:0009526//plastid envelope;GO:0009532//plastid stroma;GO:0030529//intracellular ribonucleoprotein complex	-	GO:0006412//translation
LOC8774966	1.8	1.76	2.32	3.97	5.47	4.41	1.96	4.61667	1.236	0.000161713	0.000716448	rps3	Genetic Information Processing	Translation	K02982	ribosomal protein S3 [Vigna radiata]	ko03010//Ribosome	GO:0000314//organellar small ribosomal subunit;GO:0009526//plastid envelope;GO:0009532//plastid stroma	GO:0003723//RNA binding;GO:0005198//structural molecule activity	GO:0010467//gene expression;GO:0032774//RNA biosynthetic process
LOC106765425	149.42	194.75	133.2	56.87	85.59	77.26	159.123	73.24	-1.11944	3.84e-05	0.000195039	RPS27B	Genetic Information Processing	Translation	K02978	Ribosomal protein S27e [Corchorus olitorius]	ko03010//Ribosome	GO:0005911//cell-cell junction;GO:0015935//small ribosomal subunit;GO:0016020//membrane;GO:0030312//external encapsulating structure	GO:0005198//structural molecule activity;GO:0043169//cation binding	GO:0009451//RNA modification;GO:0010467//gene expression;GO:0022613//ribonucleoprotein complex biogenesis;GO:0071555//cell wall organization
LOC106765493	34.81	35.01	35.75	70.1	78.2	75.76	35.19	74.6867	1.08569	8.77e-36	6.25e-34	rps21	-	-	-	30S ribosomal protein S21, chloroplastic [Vigna radiata var. radiata] [Vigna radiata]	-	GO:0009532//plastid stroma;GO:0030529//intracellular ribonucleoprotein complex;GO:0031976//plastid thylakoid	GO:0005198//structural molecule activity	GO:0010467//gene expression;GO:0022613//ribonucleoprotein complex biogenesis
LOC106776431	111.45	91.88	93.92	218.61	221.19	196.54	99.0833	212.113	1.09812	8.97e-42	8.7e-40	RPS20	Genetic Information Processing	Translation	K02968	30S ribosomal protein S20, chloroplastic [Vigna radiata var. radiata] [Vigna radiata]	ko03010//Ribosome	GO:0009526//plastid envelope;GO:0009532//plastid stroma;GO:0030529//intracellular ribonucleoprotein complex	GO:0003723//RNA binding;GO:0005198//structural molecule activity	GO:0006779//porphyrin-containing compound biosynthetic process;GO:0010467//gene expression;GO:0016072//rRNA metabolic process
LOC111242605	3.54	4.62	3.6	1.01	1.43	1.31	3.92	1.25	-1.64893	1.78e-14	2.82e-13	RPS18A	Genetic Information Processing	Translation	K02964	40S ribosomal protein S18 [Capsicum annuum]	ko03010//Ribosome	-	-	-
LOC106761014	122.23	102.85	106.96	294.51	274.87	239.37	110.68	269.583	1.28434	4.92e-52	7.65e-50	RPS17	Genetic Information Processing	Translation	K02961	30S ribosomal protein S17, chloroplastic [Vigna radiata var. radiata] [Vigna radiata]	ko03010//Ribosome	GO:0000314//organellar small ribosomal subunit;GO:0009526//plastid envelope;GO:0009532//plastid stroma;GO:0031976//plastid thylakoid	GO:0003723//RNA binding;GO:0005198//structural molecule activity	GO:0006412//translation
LOC106769817	138.71	122.44	133.44	270.16	274.41	252.87	131.53	265.813	1.01502	4.02e-50	5.8e-48	RPS16-1	Genetic Information Processing	Translation	K02959	30S ribosomal protein S16-1, chloroplastic [Vigna radiata var. radiata] [Vigna radiata]	ko03010//Ribosome	-	-	-
LOC106778056	118.92	111.6	110.45	246.9	273.55	250.64	113.657	257.03	1.17725	9.6e-65	2.18e-62	RPS13	Genetic Information Processing	Translation	K02952	30S ribosomal protein S13, chloroplastic [Vigna radiata var. radiata] [Vigna radiata]	ko03010//Ribosome	-	-	-
LOC106767410	7.13	7.26	7.47	22.98	25.21	23.85	7.28667	24.0133	1.7205	1.69e-31	9.51e-30	RPS12	Genetic Information Processing	Translation	K02951	40S ribosomal protein S12 [Vigna radiata var. radiata] [Vigna radiata]	ko03010//Ribosome	GO:0043231//intracellular membrane-bounded organelle;GO:0044391//ribosomal subunit	GO:0005198//structural molecule activity	GO:0010467//gene expression
LOC106776277	94.9	83.9	86.22	205.91	201.02	179.76	88.34	195.563	1.1465	4.15e-51	6.29e-49	RPS10	Genetic Information Processing	Translation	K02946	PREDICTED: 30S ribosomal protein S10 [Vigna angularis]	ko03010//Ribosome	GO:0009532//plastid stroma;GO:0030529//intracellular ribonucleoprotein complex	GO:0003676//nucleic acid binding;GO:0005198//structural molecule activity	GO:0006090//pyruvate metabolic process;GO:0006779//porphyrin-containing compound biosynthetic process;GO:0009658//chloroplast organization;GO:0009668//plastid membrane organization;GO:0010467//gene expression;GO:0016072//rRNA metabolic process
LOC106763150	5.59	2.51	6.03	0.01	0	0	4.71	0.00333333	-10.4645	8.95e-16	1.59e-14	RPPL1	-	-	-	disease resistance protein RGA2-like [Glycine soja]	-	-	-	-
LOC106763302	0.32	0.3	0.18	0	0	0	0.266667	0.001	-8.05889	2.31e-06	1.46e-05	RPPL1	-	-	-	disease resistance protein CYR1 [Vigna mungo]	-	-	-	-
LOC106763525	0.92	0.41	0.64	0.02	0	0	0.656667	0.00666667	-6.62205	8.2e-06	4.71e-05	RPPL1	-	-	-	disease resistance protein RGA2-like [Glycine soja]	-	-	-	-
LOC106763243	1.04	0.97	0.9	0.07	0.14	0.31	0.97	0.173333	-2.48444	7.12e-08	5.51e-07	RPPL1	-	-	-	disease resistance protein CYR1 [Vigna mungo]	-	-	-	-
LOC106780790	0.82	0.8	0.85	0.05	0.14	0.3	0.823333	0.163333	-2.33366	4.54e-06	2.74e-05	RPPL1	-	-	-	NBS-LRR type disease resistance protein Hom-F [Glycine max]	-	-	-	-
LOC106777588	0.94	0.86	0.97	0.3	0.21	0.2	0.923333	0.236667	-1.964	5.94e-06	3.5e-05	RPPL1	-	-	-	disease resistance protein RGA2-like [Glycine soja]	-	-	-	-
LOC106763285	0.78	0.82	0.85	0.32	0.15	0.23	0.816667	0.233333	-1.80735	4.96e-05	0.000245845	RPPL1	-	-	-	CNL-B15 [Phaseolus vulgaris]	-	-	-	-
LOC106763269	4.33	3.55	4.01	1.25	1.15	1.28	3.96333	1.22667	-1.69197	3.15e-17	6.39e-16	RPPL1	-	-	-	disease resistance protein CYR1 [Vigna mungo]	-	-	-	-
LOC106755072	1.18	0.79	1.09	0.16	0.43	0.4	1.02	0.33	-1.62803	9.64e-05	0.000448896	RPPL1	-	-	-	NB-LRR disease resistance protein Rpg1r [Glycine max]	-	-	-	-
LOC106769968	0.95	0.99	0.98	0.43	0.41	0.52	0.973333	0.453333	-1.10236	0.00297633	0.00965415	RPPL1	-	-	-	leucine-rich repeat-containing protein [Vigna unguiculata]	-	-	-	-
LOC106753594	1.94	1.93	1.68	0.87	0.66	1.07	1.85	0.866667	-1.09398	7.67e-05	0.000365609	RPPL1	-	-	-	disease resistance protein CYR1 [Vigna mungo]	-	-	-	-
LOC106778115	1.18	1.52	1.47	0.54	0.61	0.85	1.39	0.666667	-1.06005	0.000852296	0.00319009	RPPL1	-	-	-	NB-LRR disease resistance protein P21f22_7 [Glycine max]	-	-	-	-
LOC106767662	0.33	0.2	0.29	0	0	0	0.273333	0.001	-8.09452	0.000457305	0.00183672	RPP5	-	-	-	TMV resistance protein N-like [Vigna radiata var. radiata] [Vigna radiata]	-	-	GO:0032550//purine ribonucleoside binding	-
LOC106772917	7.36	7.86	6.95	3.25	3.02	3.07	7.39	3.11333	-1.24711	3.19e-12	4.04e-11	RPP5	-	-	-	TMV resistance protein N-like isoform X1 [Vigna radiata var. radiata] [Vigna radiata]	-	-	GO:0036094//small molecule binding;GO:0097159//organic cyclic compound binding;GO:1901363//heterocyclic compound binding	-
LOC106778373	4.22	3.69	4.71	1.71	1.67	2.1	4.20667	1.82667	-1.20346	2.97e-09	2.7e-08	RPP13L4	-	-	-	disease resistance protein RGA2-like [Vigna unguiculata]	-	-	-	-
LOC106779091	2.43	2.83	7.68	0.21	0.2	0.25	4.31333	0.22	-4.29323	3.77e-12	4.75e-11	RPP13L3	-	-	-	disease resistance protein RPP13-like [Vigna unguiculata]	-	-	-	-
LOC106779070	2.06	1.17	3.72	0.16	0.31	0.15	2.31667	0.206667	-3.48667	2.73e-15	4.65e-14	RPP13L3	-	-	-	disease resistance protein RPP13-like [Vigna radiata var. radiata] [Vigna radiata]	-	-	-	-
LOC106779078	1.26	0.81	1.12	0.27	0.18	0.12	1.06333	0.19	-2.48452	1.71e-07	1.26e-06	RPP13L3	-	-	-	disease resistance protein RPP13-like [Vigna radiata var. radiata] [Vigna radiata]	-	-	-	-
LOC106778114	0.12	0.23	0.56	0.01	0.03	0	0.303333	0.0133333	-4.50779	0.00029517	0.00123525	RPP13	-	-	-	disease resistance protein RPP13-like [Vigna radiata var. radiata] [Vigna radiata]	-	-	-	-
LOC106777898	0.06	0.14	0.14	0	0.02	0	0.113333	0.00666667	-4.08746	0.015384	0.040433	RPP13	-	-	-	disease resistance protein RPP13-like [Vigna radiata var. radiata] [Vigna radiata]	-	-	-	-
LOC106756629	2.25	1.44	3.47	0.97	1.06	0.68	2.38667	0.903333	-1.40167	8.69e-05	0.000409325	RPP13	-	-	-	disease resistance protein RPP13-like [Vigna radiata var. radiata] [Vigna radiata]	-	-	-	-
LOC106756053	4.86	4.96	5.74	2.38	2.37	3	5.18667	2.58333	-1.00557	1.37e-06	8.95e-06	RPP13	-	-	-	disease resistance protein RPP13-like [Vigna radiata var. radiata] [Vigna radiata]	-	-	-	-
MSTRG.1042	0.08	0.3	0	0.71	1.86	1.95	0.126667	1.50667	3.57225	4.47e-05	0.000223583	RPOT3	-	-	-	two-component response regulator ORR21 isoform X1 [Vigna radiata var. radiata] [Vigna radiata]	-	GO:0009536//plastid	GO:0003676//nucleic acid binding;GO:0016779//nucleotidyltransferase activity	GO:0008152//metabolic process;GO:0044699//single-organism process;GO:0050794//regulation of cellular process
MSTRG.4697	0	0	0	0.22	0.47	0.55	0.001	0.413333	8.69116	0.000350195	0.00144359	RPN1A	Genetic Information Processing	Folding, sorting and degradation	K03028	26S proteasome non-ATPase regulatory subunit 2 homolog A-like [Glycine max]	ko03050//Proteasome	GO:0005911//cell-cell junction;GO:0016020//membrane;GO:0043231//intracellular membrane-bounded organelle;GO:0043234//protein complex;GO:0044444//cytoplasmic part	GO:0032182//ubiquitin-like protein binding	GO:0001101//response to acid chemical;GO:0006006//glucose metabolic process;GO:0006511//ubiquitin-dependent protein catabolic process;GO:0006952//defense response;GO:0006996//organelle organization;GO:0007049//cell cycle;GO:0009606//tropism;GO:0009894//regulation of catabolic process;GO:0035966//response to topologically incorrect protein;GO:0043623//cellular protein complex assembly
LOC106777987	0.42	0.66	0.6	0.06	0.07	0.11	0.56	0.08	-2.80735	5.4e-06	3.21e-05	RPM1	Organismal Systems	Environmental adaptation	K13457	disease resistance protein RPM1 [Vigna radiata var. radiata] [Vigna radiata]	ko04626//Plant-pathogen interaction	-	-	-
LOC106777972	0.73	0.9	1.24	0.1	0.24	0.51	0.956667	0.283333	-1.75552	0.000633898	0.00246433	RPM1	Organismal Systems	Environmental adaptation	K13457	disease resistance protein RPM1 [Vigna radiata var. radiata] [Vigna radiata]	ko04626//Plant-pathogen interaction	-	-	-
LOC106760622	1.95	1.84	2.32	0.71	0.79	0.79	2.03667	0.763333	-1.41582	7.14e-11	7.91e-10	RPM1	Organismal Systems	Environmental adaptation	K13457	disease resistance protein RPM1 [Vigna unguiculata]	ko04626//Plant-pathogen interaction	-	-	-
LOC106776282	110.49	100.57	97.22	233.41	234.22	204.65	102.76	224.093	1.12482	8.64e-50	1.24e-47	RPL9	Genetic Information Processing	Translation	K02939	50S ribosomal protein L9, chloroplastic [Vigna radiata var. radiata] [Vigna radiata]	ko03010//Ribosome	GO:0000315//organellar large ribosomal subunit;GO:0009526//plastid envelope;GO:0009532//plastid stroma	GO:0003723//RNA binding;GO:0005198//structural molecule activity	GO:0006090//pyruvate metabolic process;GO:0010467//gene expression;GO:0022613//ribonucleoprotein complex biogenesis;GO:0044238//primary metabolic process
LOC106774979	107.8	97.25	90.5	197.85	229.29	198.02	98.5167	208.387	1.08082	1.78e-41	1.69e-39	RPL6	Genetic Information Processing	Translation	K02933	50S ribosomal protein L6, chloroplastic [Vigna radiata var. radiata] [Vigna radiata]	ko03010//Ribosome	GO:0009526//plastid envelope;GO:0009532//plastid stroma;GO:0044391//ribosomal subunit	GO:0003723//RNA binding;GO:0005198//structural molecule activity	GO:0003006//developmental process involved in reproduction;GO:0006090//pyruvate metabolic process;GO:0006739//NADP metabolic process;GO:0006996//organelle organization;GO:0009725//response to hormone;GO:0010467//gene expression;GO:0016072//rRNA metabolic process;GO:0032774//RNA biosynthetic process;GO:0043623//cellular protein complex assembly
LOC106759626	113.34	106.77	109.41	251.6	264.71	238.6	109.84	251.637	1.19594	1.04e-74	3.32e-72	RPL5	Genetic Information Processing	Translation	K02931	50S ribosomal protein L5, chloroplastic [Vigna radiata var. radiata] [Vigna radiata]	ko03010//Ribosome	GO:0009526//plastid envelope;GO:0009532//plastid stroma;GO:0015934//large ribosomal subunit	GO:0005198//structural molecule activity;GO:0019843//rRNA binding	GO:0000097//sulfur amino acid biosynthetic process;GO:0006090//pyruvate metabolic process;GO:0009059//macromolecule biosynthetic process;GO:0009725//response to hormone;GO:0010467//gene expression
LOC106774353	109.82	86.87	87.93	213.78	215.45	181.19	94.8733	203.473	1.10077	8.15e-35	5.57e-33	RPL4	Genetic Information Processing	Translation	K02926	50S ribosomal protein L4, chloroplastic [Vigna radiata var. radiata] [Vigna radiata]	ko03010//Ribosome	GO:0000315//organellar large ribosomal subunit;GO:0005911//cell-cell junction;GO:0009532//plastid stroma;GO:0031090//organelle membrane;GO:0044434//chloroplast part	GO:0005198//structural molecule activity;GO:0008187//poly-pyrimidine tract binding	GO:0000097//sulfur amino acid biosynthetic process;GO:0006090//pyruvate metabolic process;GO:0006221//pyrimidine nucleotide biosynthetic process;GO:0009451//RNA modification;GO:0009725//response to hormone;GO:0010468//regulation of gene expression;GO:0032774//RNA biosynthetic process;GO:0034645//cellular macromolecule biosynthetic process;GO:0071555//cell wall organization
LOC106778548	108.78	105.4	95.49	246.95	263.13	236.28	103.223	248.787	1.26914	1.47e-67	3.74e-65	RPL24	Genetic Information Processing	Translation	K02895	50S ribosomal protein L24, chloroplastic [Vigna radiata var. radiata] [Vigna radiata]	ko03010//Ribosome	GO:0009526//plastid envelope;GO:0009532//plastid stroma;GO:0030529//intracellular ribonucleoprotein complex	GO:0003723//RNA binding;GO:0005198//structural molecule activity	GO:0006090//pyruvate metabolic process;GO:0006412//translation
LOC106769814	129.86	117.62	121.31	291.08	255.3	239.54	122.93	261.973	1.09158	4.7e-45	5.5e-43	RPL21	Genetic Information Processing	Translation	K02888	50S ribosomal protein L21, chloroplastic [Vigna radiata var. radiata] [Vigna radiata]	ko03010//Ribosome	GO:0009536//plastid;GO:0030529//intracellular ribonucleoprotein complex	GO:0005198//structural molecule activity	GO:0000741//karyogamy;GO:0003006//developmental process involved in reproduction;GO:0006351//transcription, DNA-templated;GO:0006886//intracellular protein transport;GO:0009451//RNA modification;GO:0009566//fertilization;GO:0009657//plastid organization;GO:0016458//gene silencing;GO:0031323//regulation of cellular metabolic process;GO:0034968//histone lysine methylation;GO:0048229//gametophyte de…
LOC106761234	90.9	87.05	87.1	216.07	214.34	193.47	88.35	207.96	1.235	8.06e-61	1.67e-58	RPL18	Genetic Information Processing	Translation	K02881	50S ribosomal protein L18, chloroplastic [Vigna radiata var. radiata] [Vigna radiata]	ko03010//Ribosome	GO:0009526//plastid envelope;GO:0009532//plastid stroma;GO:0030529//intracellular ribonucleoprotein complex	GO:0003723//RNA binding;GO:0005198//structural molecule activity	GO:0003006//developmental process involved in reproduction;GO:0009653//anatomical structure morphogenesis;GO:0010467//gene expression;GO:0032535//regulation of cellular component size;GO:0042546//cell wall biogenesis;GO:0048509//regulation of meristem development;GO:0060918//auxin transport;GO:0071555//cell wall organization
LOC106775059	101.92	91.13	95.04	222.7	210.98	186.29	96.03	206.657	1.10568	8.83e-47	1.09e-44	RPL17	Genetic Information Processing	Translation	K02879	50S ribosomal protein L17, chloroplastic [Vigna radiata var. radiata] [Vigna radiata]	ko03010//Ribosome	GO:0009526//plastid envelope;GO:0009532//plastid stroma;GO:0030529//intracellular ribonucleoprotein complex	GO:0003723//RNA binding;GO:0005198//structural molecule activity	GO:0000097//sulfur amino acid biosynthetic process;GO:0006090//pyruvate metabolic process;GO:0008380//RNA splicing;GO:0032774//RNA biosynthetic process
LOC106771236	148.25	109.5	107.91	300.1	315.71	286.94	121.887	300.917	1.30382	1.49e-41	1.42e-39	RPL15	Genetic Information Processing	Translation	K02876	50S ribosomal protein L15, chloroplastic [Vigna radiata var. radiata] [Vigna radiata]	ko03010//Ribosome	GO:0000315//organellar large ribosomal subunit;GO:0009526//plastid envelope;GO:0009532//plastid stroma	GO:0005198//structural molecule activity	GO:0009725//response to hormone;GO:0010467//gene expression;GO:0032774//RNA biosynthetic process
LOC106756633	118.16	107.02	106.36	281.07	265.32	244.38	110.513	263.59	1.25408	1.03e-66	2.51e-64	RPL13	Genetic Information Processing	Translation	K02871	50S ribosomal protein L13, chloroplastic [Vigna radiata var. radiata] [Vigna radiata]	ko03010//Ribosome	GO:0009526//plastid envelope;GO:0009532//plastid stroma;GO:0030529//intracellular ribonucleoprotein complex	GO:0005198//structural molecule activity	GO:0003006//developmental process involved in reproduction;GO:0006605//protein targeting;GO:0009059//macromolecule biosynthetic process;GO:0009725//response to hormone;GO:0010467//gene expression
LOC106775690	117.19	97.68	101.83	225.69	214.05	195.49	105.567	211.743	1.00416	8.12e-38	6.5e-36	RPL11	Genetic Information Processing	Translation	K02867	50S ribosomal protein L11, chloroplastic [Vigna radiata var. radiata] [Vigna radiata]	ko03010//Ribosome	GO:0009526//plastid envelope;GO:0009532//plastid stroma;GO:0015934//large ribosomal subunit	GO:0005198//structural molecule activity;GO:0019843//rRNA binding	GO:0006090//pyruvate metabolic process;GO:0006779//porphyrin-containing compound biosynthetic process;GO:0009668//plastid membrane organization;GO:0010467//gene expression;GO:0016072//rRNA metabolic process;GO:0022613//ribonucleoprotein complex biogenesis
LOC106775970	12.96	19.92	22.85	4	4.31	3.85	18.5767	4.05333	-2.19631	1.62e-21	4.47e-20	RPL10	Genetic Information Processing	Translation	K02866	60S ribosomal protein L10-like isoform X1 [Vigna radiata var. radiata] [Vigna radiata]	ko03010//Ribosome	GO:0009526//plastid envelope;GO:0015934//large ribosomal subunit;GO:0031090//organelle membrane	GO:0003677//DNA binding;GO:0005198//structural molecule activity	GO:0009411//response to UV;GO:0009451//RNA modification;GO:0010468//regulation of gene expression
LOC106770853	9.57	4.57	10.01	0	0	0	8.05	0.001	-12.9748	6.83e-17	1.34e-15	ROQ1	-	-	-	TMV resistance protein N-like [Vigna radiata var. radiata] [Vigna radiata]	-	-	GO:0032550//purine ribonucleoside binding	-
LOC106757208	1.66	1.58	1.54	0.05	0.03	0.06	1.59333	0.0466667	-5.09351	1.21e-20	3.16e-19	ROQ1	-	-	-	TMV resistance protein N [Vigna radiata var. radiata] [Vigna radiata]	-	-	-	GO:0009987//cellular process
LOC106755397	0.22	0.16	0.11	0.03	0	0.02	0.163333	0.0166667	-3.29278	0.000725847	0.00277026	ROQ1	-	-	-	TMV resistance protein N isoform X1 [Vigna radiata var. radiata] [Vigna radiata]	-	-	-	-
LOC106780706	0.43	0.24	0.39	0.05	0.08	0.02	0.353333	0.05	-2.82103	0.000632286	0.00245925	ROQ1	-	-	-	TMV resistance protein N isoform X1 [Vigna radiata var. radiata] [Vigna radiata]	-	-	GO:0097159//organic cyclic compound binding;GO:1901363//heterocyclic compound binding	-
LOC106757003	1.59	2.08	3.07	0.36	0.28	0.38	2.24667	0.34	-2.72418	5.04e-16	9.16e-15	ROQ1	-	-	-	TMV resistance protein N-like isoform X1 [Vigna radiata var. radiata] [Vigna radiata]	-	-	GO:0032550//purine ribonucleoside binding	-
MSTRG.10575	2.45	2.54	2.24	0.39	0.38	0.42	2.41	0.396667	-2.60303	7.82e-21	2.05e-19	ROQ1	-	-	-	TMV resistance protein N-like isoform X3 [Vigna unguiculata]	-	-	GO:0032550//purine ribonucleoside binding	-
LOC106755179	0.62	0.66	0.8	0.17	0.2	0.3	0.693333	0.223333	-1.63435	1.58e-05	8.63e-05	ROQ1	-	-	-	disease resistance protein RML1B-like [Vigna radiata var. radiata] [Vigna radiata]	-	-	-	-
LOC106762248	3.65	4	6.45	2.06	1.64	2.11	4.7	1.93667	-1.27909	7.8e-08	6.01e-07	ROQ1	-	-	-	protein SUPPRESSOR OF npr1-1, CONSTITUTIVE 1-like isoform X1 [Vigna radiata var. radiata] [Vigna radiata]	-	-	-	-
MSTRG.16340	2.31	1.69	2.32	1.07	1.04	0.92	2.10667	1.01	-1.06061	0.0118934	0.032328	ROQ1	-	-	-	TMV resistance protein N [Vigna radiata var. radiata] [Vigna radiata]	-	-	-	-
MSTRG.843	0.71	0.37	0.47	4.94	3.95	3.11	0.516667	4	2.95269	1.48e-29	7.16e-28	ROQ1	-	-	-	PREDICTED: TMV resistance protein N-like [Vigna angularis]	-	-	GO:0032550//purine ribonucleoside binding	-
MSTRG.11741	1.79	2.32	1.65	3.87	4.42	4.23	1.92	4.17333	1.12009	0.000180802	0.000793482	ROPGEF5	-	-	-	rop guanine nucleotide exchange factor 5 [Vigna radiata var. radiata] [Vigna radiata]	-	-	-	GO:0043087//regulation of GTPase activity
LOC106767543	26.42	50.82	39.63	1.67	1.44	13.87	38.9567	5.66	-2.783	0.00882151	0.0249312	RNS1	-	-	-	extracellular ribonuclease LE [Vigna radiata var. radiata] [Vigna radiata]	-	GO:0016020//membrane;GO:0030312//external encapsulating structure	GO:0016892//endoribonuclease activity, producing 3'-phosphomonoesters	GO:0006812//cation transport;GO:0009267//cellular response to starvation;GO:0009755//hormone-mediated signaling pathway;GO:0009813//flavonoid biosynthetic process;GO:0009838//abscission;GO:0010260//organ senescence;GO:0046942//carboxylic acid transport;GO:0090501//RNA phosphodiester bond hydrolysis
LOC106778094	23.54	22.3	21.09	49	43.96	41.02	22.31	44.66	1.00129	2.47e-29	1.17e-27	RNC1	-	-	-	ribonuclease III domain-containing protein RNC1, chloroplastic isoform X1 [Vigna radiata var. radiata] [Vigna radiata]	-	GO:0009536//plastid	GO:0003676//nucleic acid binding;GO:0016891//endoribonuclease activity, producing 5'-phosphomonoesters	GO:0002252//immune effector process;GO:0006090//pyruvate metabolic process;GO:0009668//plastid membrane organization;GO:0016072//rRNA metabolic process;GO:0030422//production of siRNA involved in RNA interference;GO:0090501//RNA phosphodiester bond hydrolysis
LOC106780608	1.48	1.16	1.87	0.01	0	0	1.50333	0.00333333	-8.81698	4.19e-11	4.76e-10	RLP9A	-	-	-	LRR receptor-like serine/threonine-protein kinase GSO1 isoform X1 [Vigna radiata var. radiata] [Vigna radiata]	-	-	-	-
LOC106770154	0.29	0.11	0.49	0	0	0.02	0.296667	0.00666667	-5.47573	9.08e-05	0.000425612	RLP8	-	-	-	LRR receptor-like serine/threonine-protein kinase GSO2 [Vigna radiata var. radiata] [Vigna radiata]	-	-	-	-
LOC106763267	0.99	0.67	0.84	0	0	0	0.833333	0.001	-9.70275	5.18e-10	5.17e-09	RLP6	-	-	-	receptor-like protein 12 [Vigna radiata var. radiata] [Vigna radiata]	-	-	-	-
LOC106764254	5.47	3.21	5.77	0	0	0.05	4.81667	0.0166667	-8.17493	4.96e-20	1.25e-18	RLP6	-	-	-	receptor-like protein 12 [Vigna radiata var. radiata] [Vigna radiata]	-	-	-	-
LOC106763270	0.04	0.12	0.21	0	0	0	0.123333	0.001	-6.94642	0.0013964	0.00495505	RLP6	-	-	-	receptor-like protein 12 [Vigna radiata var. radiata] [Vigna radiata]	-	-	-	-
LOC106760064	0.19	0.12	0.26	0.01	0	0	0.19	0.00333333	-5.83289	0.000764239	0.00289627	RLP6	-	-	-	receptor-like protein 12 [Vigna radiata var. radiata] [Vigna radiata]	-	-	-	-
LOC106764814	0.85	0.69	0.8	0.04	0.13	0.17	0.78	0.113333	-2.7829	9.7e-07	6.46e-06	RLP6	-	-	-	receptor-like protein 12 isoform X1 [Vigna radiata var. radiata] [Vigna radiata]	-	-	-	-
LOC106758481	0.52	0.31	0.41	0.02	0.13	0.04	0.413333	0.0633333	-2.70627	0.000558177	0.00219317	RLP6	-	-	-	receptor-like protein 12 [Vigna radiata var. radiata] [Vigna radiata]	-	-	-	-
LOC106763208	4.28	3.15	3.5	0.35	0.98	0.85	3.64333	0.726667	-2.32589	2.57e-09	2.36e-08	RLP6	-	-	-	probable LRR receptor-like serine/threonine-protein kinase IRK [Vigna radiata var. radiata] [Vigna radiata]	-	-	-	-
LOC106755345	1.16	0.99	1.62	0.49	0.62	0.6	1.25667	0.57	-1.14057	0.00061139	0.0023841	RLP56	-	-	-	leucine-rich repeat receptor protein kinase MSP1-like [Vigna radiata var. radiata] [Vigna radiata]	-	-	-	-
LOC106763199	1.32	1.88	2.27	0.19	0.13	0.15	1.82333	0.156667	-3.54081	7.66e-11	8.46e-10	RLP54	-	-	-	receptor-like protein 12 [Vigna radiata var. radiata] [Vigna radiata]	-	-	-	-
LOC106766161	0.42	0.43	0.92	1.2	1.3	1.44	0.59	1.31333	1.15445	0.00023329	0.000995219	RLP32	-	-	-	LRR receptor-like serine/threonine-protein kinase GSO1 [Vigna radiata var. radiata] [Vigna radiata]	-	-	-	GO:0006796//phosphate-containing compound metabolic process
LOC106758224	0.83	0.6	0.5	0.2	0.28	0.26	0.643333	0.246667	-1.383	0.0032814	0.0105059	RLP21	-	-	-	receptor-like protein 12 isoform X1 [Vigna radiata var. radiata] [Vigna radiata]	-	-	-	-
LOC106755358	0.16	0.1	0.4	0	0	0.02	0.22	0.00666667	-5.04439	0.000342458	0.00141628	RLP15	-	-	-	LRR receptor-like serine/threonine-protein kinase GSO1 [Vigna radiata var. radiata] [Vigna radiata]	-	-	-	-
LOC106755352	1.21	0.96	3.06	0.03	0.06	0.09	1.74333	0.06	-4.86074	7.45e-17	1.45e-15	RLP15	-	-	-	LRR receptor-like serine/threonine-protein kinase GSO1 isoform X1 [Vigna radiata var. radiata] [Vigna radiata]	-	-	-	-
MSTRG.23510	3.14	2.48	4.87	0.09	0.08	0.04	3.49667	0.07	-5.64248	3.65e-34	2.4e-32	RLP14	-	-	-	receptor like protein 21-like [Vigna unguiculata]	-	-	-	-
LOC106755341	0.23	0.08	0.19	0	0	0	0.166667	0.001	-7.38082	8.78e-05	0.000413259	RLP13	-	-	-	LRR receptor-like serine/threonine-protein kinase GSO1 isoform X1 [Vigna radiata var. radiata] [Vigna radiata]	-	-	-	-
LOC106779549	0.09	0.17	0.06	0	0	0	0.106667	0.001	-6.73697	0.00752807	0.0217992	RLP13	-	-	-	LRR receptor-like serine/threonine-protein kinase GSO1 [Vigna radiata var. radiata] [Vigna radiata]	-	-	-	-
LOC106779519	8.56	8.48	8.53	0.07	0.08	0.06	8.52333	0.07	-6.92792	6.83e-75	2.21e-72	RLP1	-	-	-	receptor-like protein 12 isoform X1 [Vigna radiata var. radiata] [Vigna radiata]	-	-	-	-
LOC106762207	5.76	5.87	7.33	2.33	2.46	3.15	6.32	2.64667	-1.25575	1.57e-11	1.87e-10	RLK7	-	-	-	receptor-like protein kinase HAIKU2 [Vigna radiata var. radiata] [Vigna radiata]	-	-	-	-
LOC106757098	0.69	0.49	0.67	0.08	0.02	0	0.616667	0.0333333	-4.20945	5.13e-08	4.05e-07	RLK5	-	-	-	receptor-like protein kinase HSL1 isoform X1 [Vigna radiata var. radiata] [Vigna radiata]	-	GO:0016020//membrane	GO:0004672//protein kinase activity;GO:0036094//small molecule binding;GO:0097159//organic cyclic compound binding;GO:1901363//heterocyclic compound binding	GO:0006464//cellular protein modification process;GO:0016310//phosphorylation
LOC106773297	4.64	4.34	5.03	1.82	1.34	1.94	4.67	1.7	-1.45789	1.14e-16	2.19e-15	RLK1	-	-	-	PREDICTED: G-type lectin S-receptor-like serine/threonine-protein kinase LECRK3 [Vigna angularis]	-	-	GO:0004672//protein kinase activity;GO:0032550//purine ribonucleoside binding	GO:0006464//cellular protein modification process;GO:0008037//cell recognition;GO:0016310//phosphorylation
LOC106757152	5.09	5.24	7.08	1.17	1.16	1.54	5.80333	1.29	-2.16951	5.57e-16	1.01e-14	RLCK176	-	-	-	receptor-like cytoplasmic kinase 176 [Vigna radiata var. radiata] [Vigna radiata]	-	GO:0016020//membrane	GO:0004713//protein tyrosine kinase activity;GO:0032550//purine ribonucleoside binding	GO:0006468//protein phosphorylation;GO:0006952//defense response;GO:0009620//response to fungus;GO:0009625//response to insect
LOC106753857	19.5	21.56	28.11	8.75	8.7	10.15	23.0567	9.2	-1.32548	1.53e-09	1.45e-08	RL2	-	-	-	protein RADIALIS-like 3 [Vigna radiata var. radiata] [Vigna radiata]	-	-	-	-
LOC106766378	2.04	1.3	1.85	0.52	0.91	0.75	1.73	0.726667	-1.25141	0.000559156	0.0021956	RKS1	-	-	-	G-type lectin S-receptor-like serine/threonine-protein kinase RKS1 [Vigna radiata var. radiata] [Vigna radiata]	-	-	GO:0004672//protein kinase activity;GO:0032550//purine ribonucleoside binding	GO:0006464//cellular protein modification process;GO:0006796//phosphate-containing compound metabolic process;GO:0008037//cell recognition
LOC106756751	2.19	2.83	3.79	0.4	0.64	0.97	2.93667	0.67	-2.13195	7.13e-10	7.01e-09	RKF3	-	-	-	probable LRR receptor-like serine/threonine-protein kinase RKF3 [Vigna radiata var. radiata] [Vigna radiata]	-	GO:0016020//membrane	GO:0004674//protein serine/threonine kinase activity;GO:0005488//binding	GO:0006468//protein phosphorylation;GO:0007165//signal transduction
LOC106779815	0.76	1.15	0.89	3.9	3.7	3.24	0.933333	3.61333	1.95287	5.71e-23	1.74e-21	RKF1	-	-	-	probable LRR receptor-like serine/threonine-protein kinase RFK1 isoform X1 [Vigna radiata var. radiata] [Vigna radiata]	-	GO:0031224//intrinsic component of membrane	GO:0004674//protein serine/threonine kinase activity;GO:0032550//purine ribonucleoside binding	GO:0006464//cellular protein modification process;GO:0006796//phosphate-containing compound metabolic process;GO:0007165//signal transduction;GO:0015833//peptide transport
LOC106773591	0.82	0.37	0.42	0.14	0.03	0.08	0.536667	0.0833333	-2.68706	0.00137587	0.00488864	RIPK	-	-	-	PREDICTED: serine/threonine-kinase [Prunus dulcis]	-	-	GO:0004713//protein tyrosine kinase activity;GO:0032550//purine ribonucleoside binding	GO:0006468//protein phosphorylation;GO:0044763//single-organism cellular process
LOC106759470	4.48	4.81	4.73	1.94	1.08	2.1	4.67333	1.70667	-1.45327	2.37e-05	0.000125491	RIN4	Organismal Systems	Environmental adaptation	K13456	RPM1-interacting protein 4 [Vigna radiata var. radiata] [Vigna radiata]	ko04626//Plant-pathogen interaction	GO:0016020//membrane;GO:0044464//cell part	-	GO:0044763//single-organism cellular process;GO:0045087//innate immune response;GO:0051716//cellular response to stimulus
LOC106769157	12.61	11.24	11.7	25.48	25.81	24.29	11.85	25.1933	1.08815	4.49e-34	2.94e-32	rimM	-	-	-	16S rRNA processing protein RimM [Vigna unguiculata]	-	GO:0009536//plastid;GO:0030529//intracellular ribonucleoprotein complex	GO:0016779//nucleotidyltransferase activity;GO:0043021//ribonucleoprotein complex binding	GO:0002252//immune effector process;GO:0005982//starch metabolic process;GO:0009893//positive regulation of metabolic process;GO:0016072//rRNA metabolic process;GO:0030422//production of siRNA involved in RNA interference
MSTRG.462	18.55	13.2	19.24	7.95	6.97	6.83	16.9967	7.25	-1.2292	8.23e-15	1.34e-13	RH29	-	-	-	DEAD-box ATP-dependent RNA helicase 29-like protein [Trifolium pratense]	-	GO:0043231//intracellular membrane-bounded organelle	GO:0003676//nucleic acid binding;GO:0032550//purine ribonucleoside binding;GO:0042623//ATPase activity, coupled	-
LOC106779533	0.32	0.3	1.51	0	0.05	0.05	0.71	0.0333333	-4.41278	0.000842661	0.00315793	RGLG4	-	-	-	nuclear-pore anchor [Vigna radiata var. radiata] [Vigna radiata]	-	-	GO:0003824//catalytic activity;GO:0046872//metal ion binding	GO:0006950//response to stress;GO:0044237//cellular metabolic process;GO:0065007//biological regulation;GO:0071704//organic substance metabolic process
LOC106767071	4.43	3.07	5.26	0.75	0.79	0.99	4.25333	0.843333	-2.33442	2.03e-14	3.21e-13	RGLG2	-	-	-	E3 ubiquitin-protein ligase RGLG5 isoform X1 [Vigna radiata var. radiata] [Vigna radiata]	-	-	GO:0003824//catalytic activity;GO:0046914//transition metal ion binding	GO:0006952//defense response;GO:0007165//signal transduction;GO:0009696//salicylic acid metabolic process
MSTRG.12651	1.08	1.82	0.61	0.1	0.06	0.23	1.17	0.13	-3.16993	0.000500293	0.00199156	RGGA	-	-	-	PREDICTED: plasminogen activator inhibitor 1 RNA-binding protein-like [Vigna angularis]	-	GO:0043231//intracellular membrane-bounded organelle	-	-
LOC106775612	1.41	0.95	2.61	0	0	0.11	1.65667	0.0366667	-5.49767	0.00020234	0.000876891	RGA5	-	-	-	heavy metal-associated isoprenylated plant protein 47 [Vigna radiata var. radiata] [Vigna radiata]	-	-	GO:0043169//cation binding	-
LOC106757313	0.39	0.22	0.24	0.02	0.08	0	0.283333	0.0333333	-3.08746	0.00293006	0.00952829	RGA3	-	-	-	disease resistance protein RGA2 [Cajanus cajan]	-	-	-	-
LOC106769976	0.62	0.41	0.87	0.06	0.02	0.07	0.633333	0.05	-3.66297	4.25e-07	2.97e-06	RGA1	-	-	-	disease resistance protein RGA2-like [Vigna radiata var. radiata] [Vigna radiata]	-	-	-	-
LOC106759723	2.38	2.58	2.23	0.93	0.96	1.21	2.39667	1.03333	-1.21372	3.44e-06	2.11e-05	RGA1	-	-	-	CC-NBS-LRR resistance protein [Trifolium pratense]	-	-	-	-
LOC106756808	0.6	1.08	1.06	0.35	0.52	0.36	0.913333	0.41	-1.15552	0.0112403	0.0308117	RGA1	-	-	-	disease resistance protein RPM1 [Vigna unguiculata]	-	-	-	-
LOC106769143	6.14	6.22	6.07	3.06	2.58	3.26	6.14333	2.96667	-1.05018	2.42e-08	1.98e-07	RFS6	Metabolism;Metabolism	Global and overview maps;Carbohydrate metabolism	K06617;K06617	probable galactinol--sucrose galactosyltransferase 6 isoform X1 [Vigna radiata var. radiata] [Vigna radiata]	ko01100//Metabolic pathways;ko00052//Galactose metabolism	GO:0005911//cell-cell junction;GO:0009536//plastid	GO:0004557//alpha-galactosidase activity;GO:0008378//galactosyltransferase activity	GO:0006950//response to stress;GO:0009313//oligosaccharide catabolic process;GO:0009628//response to abiotic stimulus;GO:0009746//response to hexose;GO:0034285//response to disaccharide
LOC106761957	0.66	0.41	0.46	2.91	6.03	5.8	0.51	4.91333	3.26813	3.68e-29	1.73e-27	RFS	Metabolism;Metabolism	Global and overview maps;Carbohydrate metabolism	K06617;K06617	galactinol--sucrose galactosyltransferase [Vigna radiata var. radiata] [Vigna radiata]	ko01100//Metabolic pathways;ko00052//Galactose metabolism	GO:0009536//plastid;GO:0016020//membrane	GO:0004672//protein kinase activity;GO:0008378//galactosyltransferase activity;GO:0032550//purine ribonucleoside binding	GO:0001101//response to acid chemical;GO:0005985//sucrose metabolic process;GO:0006464//cellular protein modification process;GO:0006950//response to stress;GO:0009312//oligosaccharide biosynthetic process;GO:0019318//hexose metabolic process;GO:0019406//hexitol biosynthetic process;GO:0050794//regulation of cellular process
LOC106777705	12.27	9.47	10.93	24.74	24.87	22.87	10.89	24.16	1.14962	1.01e-25	3.77e-24	RER4	-	-	-	protein RETICULATA-RELATED 4, chloroplastic-like [Vigna radiata var. radiata] [Vigna radiata]	-	GO:0009528//plastid inner membrane	-	-
LOC106754475	259.08	375.48	294.72	160.4	146.87	150.6	309.76	152.623	-1.02118	4.5e-16	8.22e-15	REFA1	Genetic Information Processing	Translation	K03231	elongation factor 1-alpha-like [Vigna unguiculata]	ko03013//RNA transport	GO:0044424//intracellular part	GO:0008135//translation factor activity, RNA binding;GO:0016772//transferase activity, transferring phosphorus-containing groups;GO:0017111//nucleoside-triphosphatase activity;GO:0032550//purine ribonucleoside binding	GO:0010467//gene expression;GO:0034645//cellular macromolecule biosynthetic process
LOC106769962	0.8	0.44	0.6	0	0	0	0.613333	0.001	-9.26053	2.21e-07	1.61e-06	Redox2	-	-	-	methylecgonone reductase-like [Vigna radiata var. radiata] [Vigna radiata]	-	-	GO:0016746//transferase activity, transferring acyl groups	GO:0009710//tropane alkaloid biosynthetic process;GO:0009822//alkaloid catabolic process;GO:0044710//single-organism metabolic process
LOC106769935	7.03	11.38	7.63	20.47	22.19	26.69	8.68	23.1167	1.41317	2.23e-19	5.32e-18	Redox2	-	-	-	methylecgonone reductase isoform X3 [Vigna radiata var. radiata] [Vigna radiata]	-	-	GO:0016746//transferase activity, transferring acyl groups	GO:0009710//tropane alkaloid biosynthetic process;GO:0009822//alkaloid catabolic process;GO:0044710//single-organism metabolic process
MSTRG.10416	19.35	10.27	21.3	0	0	0	16.9733	0.001	-14.051	1.63e-25	5.92e-24	RE1	-	-	-	PREDICTED: uncharacterized mitochondrial protein AtMg00810-like [Vigna angularis]	-	-	-	-
LOC106760988	0.81	0.38	1.42	0	0	0	0.87	0.001	-9.76487	5.17e-06	3.08e-05	RE1	-	-	-	PREDICTED: uncharacterized mitochondrial protein AtMg00810-like [Vigna angularis]	-	GO:0043231//intracellular membrane-bounded organelle	-	-
LOC111241457	0.21	0.29	0.13	0	0	0	0.21	0.001	-7.71425	0.0134842	0.0360177	RE1	-	-	-	PREDICTED: mediator of RNA polymerase II transcription subunit 15a-like [Vigna angularis]	-	-	-	-
LOC106777534	25.29	17.07	25.35	2.86	2.82	3.23	22.57	2.97	-2.92587	4.09e-86	1.74e-83	RDR1	-	-	-	probable RNA-dependent RNA polymerase 1 isoform X1 [Vigna radiata var. radiata] [Vigna radiata]	-	GO:0043231//intracellular membrane-bounded organelle	GO:0003676//nucleic acid binding;GO:0034062//RNA polymerase activity	GO:0006605//protein targeting;GO:0006952//defense response;GO:0009755//hormone-mediated signaling pathway;GO:0009863//salicylic acid mediated signaling pathway;GO:0010608//posttranscriptional regulation of gene expression;GO:0016458//gene silencing;GO:0031399//regulation of protein modification process;GO:0035556//intracellular signal transduction;GO:0042743//hydrogen peroxide metabolic process;G…
LOC106777533	22.23	25.45	21.47	5.49	5.13	5.54	23.05	5.38667	-2.0973	1.22e-78	4.5e-76	RDR1	-	-	-	probable RNA-dependent RNA polymerase 1 [Vigna radiata var. radiata] [Vigna radiata]	-	GO:0043231//intracellular membrane-bounded organelle	GO:0003676//nucleic acid binding;GO:0034062//RNA polymerase activity	GO:0006605//protein targeting;GO:0006952//defense response;GO:0009755//hormone-mediated signaling pathway;GO:0009863//salicylic acid mediated signaling pathway;GO:0010608//posttranscriptional regulation of gene expression;GO:0016458//gene silencing;GO:0031399//regulation of protein modification process;GO:0035556//intracellular signal transduction;GO:0042743//hydrogen peroxide metabolic process;G…
LOC106760880	176.9	145.91	135.74	350.54	316.96	333.38	152.85	333.627	1.12612	1.79e-44	2.02e-42	RD22	-	-	-	BURP domain protein RD22 [Vigna radiata var. radiata] [Vigna radiata]	-	-	-	-
LOC106769005	18.28	17.57	16.39	7.74	7.26	7.98	17.4133	7.66	-1.18478	9.29e-14	1.38e-12	RD21A	-	-	-	cysteine proteinase COT44 [Vigna radiata var. radiata] [Vigna radiata]	-	-	GO:0016628//oxidoreductase activity, acting on the CH-CH group of donors, NAD or NADP as acceptor;GO:0070011//peptidase activity, acting on L-amino acid peptides	GO:0044710//single-organism metabolic process
LOC106774376	3.2	3.78	4.12	7.23	8.99	8.35	3.7	8.19	1.14634	3.52e-13	4.92e-12	RCA1	-	-	-	ribulose bisphosphate carboxylase/oxygenase activase 2, chloroplastic [Vigna radiata var. radiata] [Vigna radiata]	-	GO:0005576//extracellular region;GO:0009526//plastid envelope;GO:0009532//plastid stroma;GO:0030312//external encapsulating structure;GO:0044434//chloroplast part	GO:0008047//enzyme activator activity;GO:0032550//purine ribonucleoside binding	GO:0006091//generation of precursor metabolites and energy;GO:0006605//protein targeting;GO:0009617//response to bacterium;GO:0009620//response to fungus;GO:0009639//response to red or far red light;GO:0009642//response to light intensity;GO:0009696//salicylic acid metabolic process;GO:0009755//hormone-mediated signaling pathway;GO:0009863//salicylic acid mediated signaling pathway;GO:0010243//re…
MSTRG.13064	3.94	2.7	4.16	1.23	1.41	1.66	3.6	1.43333	-1.32862	4.91e-06	2.94e-05	RBOHF	Organismal Systems;Environmental Information Processing	Environmental adaptation;Signal transduction	K13447;K13447	respiratory burst oxidase homolog protein A [Vigna radiata var. radiata] [Vigna radiata]	ko04626//Plant-pathogen interaction;ko04016//MAPK signaling pathway - plant	GO:0016021//integral component of membrane;GO:0043231//intracellular membrane-bounded organelle	GO:0046872//metal ion binding;GO:0050664//oxidoreductase activity, acting on NAD(P)H, oxygen as acceptor	GO:0000160//phosphorelay signal transduction system;GO:0002252//immune effector process;GO:0003006//developmental process involved in reproduction;GO:0006605//protein targeting;GO:0006972//hyperosmotic response;GO:0009620//response to fungus;GO:0009696//salicylic acid metabolic process;GO:0009755//hormone-mediated signaling pathway;GO:0009814//defense response, incompatible interaction;GO:0009863…
LOC106777710	8.95	8.8	10.39	4.02	3.59	4.12	9.38	3.91	-1.26242	5.03e-19	1.17e-17	RBOHF	Organismal Systems;Environmental Information Processing	Environmental adaptation;Signal transduction	K13447;K13447	respiratory burst oxidase homolog protein A [Vigna radiata var. radiata] [Vigna radiata]	ko04626//Plant-pathogen interaction;ko04016//MAPK signaling pathway - plant	GO:0016021//integral component of membrane;GO:0044464//cell part	GO:0046872//metal ion binding;GO:0050664//oxidoreductase activity, acting on NAD(P)H, oxygen as acceptor	GO:0000160//phosphorelay signal transduction system;GO:0002252//immune effector process;GO:0003006//developmental process involved in reproduction;GO:0006605//protein targeting;GO:0006972//hyperosmotic response;GO:0009620//response to fungus;GO:0009696//salicylic acid metabolic process;GO:0009755//hormone-mediated signaling pathway;GO:0009814//defense response, incompatible interaction;GO:0009863…
LOC106768745	6.28	7.41	8.88	2.51	2.71	3.23	7.52333	2.81667	-1.41738	4.46e-15	7.43e-14	RBOHC	Organismal Systems;Environmental Information Processing	Environmental adaptation;Signal transduction	K13447;K13447	respiratory burst oxidase homolog protein C isoform X1 [Vigna radiata var. radiata] [Vigna radiata]	ko04626//Plant-pathogen interaction;ko04016//MAPK signaling pathway - plant	GO:0016021//integral component of membrane;GO:0043231//intracellular membrane-bounded organelle	GO:0046872//metal ion binding;GO:0050664//oxidoreductase activity, acting on NAD(P)H, oxygen as acceptor	GO:0006820//anion transport;GO:0006952//defense response;GO:0007165//signal transduction;GO:0009620//response to fungus;GO:0010015//root morphogenesis;GO:0032412//regulation of ion transmembrane transporter activity;GO:0033554//cellular response to stress;GO:0042743//hydrogen peroxide metabolic process;GO:0043067//regulation of programmed cell death;GO:0045333//cellular respiration;GO:0046683//re…
LOC106775899	1.93	2.2	6.48	0.61	0.76	1.41	3.53667	0.926667	-1.93227	0.00642866	0.0189945	RBOHB	Organismal Systems;Environmental Information Processing	Environmental adaptation;Signal transduction	K13447;K13447	respiratory burst oxidase homolog protein B [Vigna radiata var. radiata] [Vigna radiata]	ko04626//Plant-pathogen interaction;ko04016//MAPK signaling pathway - plant	GO:0031224//intrinsic component of membrane;GO:0043231//intracellular membrane-bounded organelle	GO:0046872//metal ion binding;GO:0050664//oxidoreductase activity, acting on NAD(P)H, oxygen as acceptor	GO:0000041//transition metal ion transport;GO:0001101//response to acid chemical;GO:0007165//signal transduction;GO:0009267//cellular response to starvation;GO:0009620//response to fungus;GO:0015698//inorganic anion transport;GO:0042743//hydrogen peroxide metabolic process;GO:0043067//regulation of programmed cell death;GO:0044707//single-multicellular organism process;GO:0044710//single-organism…
LOC106772356	0.39	0.83	0.77	0.19	0.19	0.18	0.663333	0.186667	-1.82927	0.000804542	0.00303153	RBOHB	Organismal Systems;Environmental Information Processing	Environmental adaptation;Signal transduction	K13447;K13447	respiratory burst oxidase homolog protein B [Vigna radiata var. radiata] [Vigna radiata]	ko04626//Plant-pathogen interaction;ko04016//MAPK signaling pathway - plant	GO:0031224//intrinsic component of membrane;GO:0043231//intracellular membrane-bounded organelle	GO:0046872//metal ion binding;GO:0050664//oxidoreductase activity, acting on NAD(P)H, oxygen as acceptor	GO:0000041//transition metal ion transport;GO:0001101//response to acid chemical;GO:0007165//signal transduction;GO:0009267//cellular response to starvation;GO:0009620//response to fungus;GO:0015698//inorganic anion transport;GO:0042743//hydrogen peroxide metabolic process;GO:0043067//regulation of programmed cell death;GO:0044707//single-multicellular organism process;GO:0044710//single-organism…
LOC106768261	1.96	2.39	2.85	1.26	1.01	1.23	2.4	1.16667	-1.04064	2.36e-05	0.000124984	RBOHA	Organismal Systems;Environmental Information Processing	Environmental adaptation;Signal transduction	K13447;K13447	respiratory burst oxidase homolog protein A [Vigna radiata var. radiata] [Vigna radiata]	ko04626//Plant-pathogen interaction;ko04016//MAPK signaling pathway - plant	GO:0016021//integral component of membrane;GO:0044464//cell part	GO:0046872//metal ion binding;GO:0050664//oxidoreductase activity, acting on NAD(P)H, oxygen as acceptor	GO:0000160//phosphorelay signal transduction system;GO:0002252//immune effector process;GO:0003006//developmental process involved in reproduction;GO:0006605//protein targeting;GO:0006972//hyperosmotic response;GO:0009620//response to fungus;GO:0009696//salicylic acid metabolic process;GO:0009755//hormone-mediated signaling pathway;GO:0009814//defense response, incompatible interaction;GO:0009863…
LOC106756769	2.02	1.32	2.81	15	17.77	13.53	2.05	15.4333	2.91235	5.9e-51	8.77e-49	RBK2	-	-	-	receptor-like cytosolic serine/threonine-protein kinase RBK2 [Vigna radiata var. radiata] [Vigna radiata]	-	GO:0044464//cell part	GO:0004672//protein kinase activity;GO:0032550//purine ribonucleoside binding	GO:0006468//protein phosphorylation
LOC106775811	299.8	343.55	231.91	104.67	127.74	117.26	291.753	116.557	-1.32372	1.14e-23	3.66e-22	RBG7	-	-	-	glycine-rich RNA-binding, abscisic acid-inducible protein [Vigna radiata var. radiata] [Vigna radiata]	-	-	-	-
LOC106778266	271.84	317.24	272.85	95.5	96.41	99.73	287.31	97.2133	-1.56338	2.39e-69	6.67e-67	RBG4	-	-	-	glycine-rich RNA-binding protein 4, mitochondrial [Vigna radiata var. radiata] [Vigna radiata]	-	GO:0043231//intracellular membrane-bounded organelle	GO:0001070//RNA binding transcription factor activity;GO:0032550//purine ribonucleoside binding;GO:0043566//structure-specific DNA binding;GO:0046914//transition metal ion binding	GO:0006970//response to osmotic stress;GO:0009409//response to cold;GO:0016072//rRNA metabolic process;GO:0031555//transcriptional attenuation;GO:0044707//single-multicellular organism process;GO:0071555//cell wall organization
LOC106774508	32.23	31.2	32.41	60.3	82.23	65.83	31.9467	69.4533	1.12038	1.09e-29	5.34e-28	RBCX2	-	-	-	chaperonin-like RbcX protein 2, chloroplastic [Vigna radiata var. radiata] [Vigna radiata]	-	-	GO:0005515//protein binding	GO:0006457//protein folding
LOC106774174	2534.93	2694.45	2756.35	5785.6	5941.37	4853.26	2661.91	5526.74	1.05397	1.33e-48	1.8e-46	RBCS-1	Metabolism;Metabolism;Metabolism;Metabolism;Metabolism	Global and overview maps;Global and overview maps;Global and overview maps;Carbohydrate metabolism;Energy metabolism	K01602;K01602;K01602;K01602;K01602	ribulose bisphosphate carboxylase small chain 1, chloroplastic [Vigna radiata var. radiata] [Vigna radiata]	ko01100//Metabolic pathways;ko01110//Biosynthesis of secondary metabolites;ko01200//Carbon metabolism;ko00630//Glyoxylate and dicarboxylate metabolism;ko00710//Carbon fixation in photosynthetic organisms	GO:0005576//extracellular region;GO:0005840//ribosome;GO:0009532//plastid stroma;GO:0042170//plastid membrane;GO:0044434//chloroplast part;GO:0044436//thylakoid part	GO:0016491//oxidoreductase activity;GO:0016831//carboxy-lyase activity;GO:0046914//transition metal ion binding	GO:0006950//response to stress;GO:0009639//response to red or far red light;GO:0015977//carbon fixation;GO:0043094//cellular metabolic compound salvage;GO:0070271//protein complex biogenesis
LOC106753563	0	0.15	0	0.27	0.46	0.61	0.05	0.446667	3.1592	0.00196778	0.0067209	RAS	Metabolism	Lipid metabolism	K15400	fatty alcohol:caffeoyl-CoA acyltransferase [Vigna radiata var. radiata] [Vigna radiata]	ko00073//Cutin, suberine and wax biosynthesis	-	GO:0016413//O-acetyltransferase activity	-
LOC106771153	1.33	1.89	2.8	0.71	0.83	0.91	2.00667	0.816667	-1.29698	0.00526143	0.0159561	RAP2-3	-	-	-	ethylene-responsive transcription factor RAP2-3 isoform X1 [Vigna radiata var. radiata] [Vigna radiata]	-	GO:0016020//membrane;GO:0043231//intracellular membrane-bounded organelle	GO:0001071//nucleic acid binding transcription factor activity;GO:0003676//nucleic acid binding	GO:0000160//phosphorelay signal transduction system;GO:0001101//response to acid chemical;GO:0006355//regulation of transcription, DNA-templated;GO:0009408//response to heat;GO:0009725//response to hormone;GO:0016265//death;GO:0043207//response to external biotic stimulus
LOC106760845	3.09	5.01	5.05	0.37	0.62	0.83	4.38333	0.606667	-2.85305	3.01e-12	3.82e-11	RAP2-1	-	-	-	ethylene-responsive transcription factor RAP2-1-like [Vigna radiata var. radiata] [Vigna radiata]	-	GO:0043231//intracellular membrane-bounded organelle	GO:0001071//nucleic acid binding transcription factor activity;GO:0003676//nucleic acid binding	GO:0000160//phosphorelay signal transduction system;GO:0006355//regulation of transcription, DNA-templated;GO:0006950//response to stress
LOC106768506	13.66	13.69	17.49	3.21	3.99	2.81	14.9467	3.33667	-2.16334	3.13e-16	5.8e-15	RAP	-	-	-	aspartic proteinase A1-like [Vigna radiata var. radiata] [Vigna radiata]	-	GO:0043231//intracellular membrane-bounded organelle	GO:0004175//endopeptidase activity	GO:0019538//protein metabolic process
MSTRG.1283	0	0	0	9.28	8.81	8.52	0.001	8.87	13.1147	2.97e-21	8.03e-20	RAP	-	-	-	p21-activated protein kinase-interacting protein 1-like [Vigna unguiculata]	-	GO:0043231//intracellular membrane-bounded organelle	GO:0004175//endopeptidase activity	GO:0019538//protein metabolic process
LOC106768487	7.65	6.44	7.36	2.59	3.01	3.67	7.15	3.09	-1.21034	1.38e-05	7.61e-05	RAN-B1	Genetic Information Processing;Genetic Information Processing	Translation;Translation	K07936;K07936	GTP-binding nuclear protein Ran-3 [Vigna radiata var. radiata] [Vigna radiata]	ko03013//RNA transport;ko03008//Ribosome biogenesis in eukaryotes	-	-	-
LOC106765340	0	0.22	0.34	1.41	1.19	7.97	0.186667	3.52333	4.2384	0.000691293	0.00265258	RAMDAZC7	-	-	-	multicystatin-like [Vigna radiata var. radiata] [Vigna radiata]	-	GO:0043231//intracellular membrane-bounded organelle;GO:0044444//cytoplasmic part	GO:0004866//endopeptidase inhibitor activity;GO:0046914//transition metal ion binding	GO:0006970//response to osmotic stress;GO:0010466//negative regulation of peptidase activity
LOC106771797	2.48	2.2	2.83	1.07	1.1	0.82	2.50333	0.996667	-1.32867	0.000271535	0.00114464	RAM1	-	-	-	protein SCARECROW-like [Vigna radiata var. radiata] [Vigna radiata]	-	-	-	GO:0010468//regulation of gene expression
LOC106769716	21.91	21.17	23.16	66.25	60.59	54.77	22.08	60.5367	1.45507	5.91e-59	1.15e-56	RAF1.1	-	-	-	rubisco accumulation factor 1.1, chloroplastic [Vigna radiata var. radiata] [Vigna radiata]	-	GO:0009532//plastid stroma	-	GO:0005982//starch metabolic process;GO:0005984//disaccharide metabolic process;GO:0009451//RNA modification;GO:0009886//post-embryonic morphogenesis;GO:0009893//positive regulation of metabolic process
MSTRG.2992	6.12	3.77	6	0	0	0	5.29667	0.001	-12.3709	4.77e-12	5.96e-11	RAD23B	Genetic Information Processing;Genetic Information Processing	Folding, sorting and degradation;Replication and repair	K10839;K10839	ubiquitin receptor RAD23b-like isoform X2 [Vigna radiata var. radiata] [Vigna radiata]	ko04141//Protein processing in endoplasmic reticulum;ko03420//Nucleotide excision repair	GO:0043231//intracellular membrane-bounded organelle	GO:0032403//protein complex binding;GO:0043130//ubiquitin binding	GO:0000280//nuclear division;GO:0006281//DNA repair;GO:0006511//ubiquitin-dependent protein catabolic process;GO:0033043//regulation of organelle organization
LOC106780262	0.99	1.18	1.49	0.09	0.35	0.05	1.22	0.163333	-2.90099	0.000147315	0.000659167	RABA4D	Cellular Processes	Transport and catabolism	K07904	ras-related protein RABA4d [Vigna radiata var. radiata] [Vigna radiata]	ko04144//Endocytosis	-	-	-
LOC106771500	3.74	4.44	5.16	0.91	0.93	1.13	4.44667	0.99	-2.16722	5.09e-11	5.73e-10	RABA4D	Cellular Processes	Transport and catabolism	K07904	ras-related protein RABA4d [Vigna radiata var. radiata] [Vigna radiata]	ko04144//Endocytosis	-	-	-
LOC106754267	6.4	5.5	4.15	2.29	2.49	1.84	5.35	2.20667	-1.27767	0.000156153	0.000694355	RABA1F	-	-	-	ras-related protein RABA1f [Vigna radiata var. radiata] [Vigna radiata]	-	-	-	-
LOC106774754	17.05	16.92	18.9	7.28	7.92	9.42	17.6233	8.20667	-1.10262	4.85e-14	7.4e-13	QCT	-	-	-	glutaminyl-peptide cyclotransferase isoform X1 [Vigna radiata var. radiata] [Vigna radiata]	-	GO:0009536//plastid;GO:0044425//membrane part	GO:0016755//transferase activity, transferring amino-acyl groups	GO:0006952//defense response;GO:0009725//response to hormone;GO:0018199//peptidyl-glutamine modification
LOC106763404	0.63	1.87	1.89	3.62	6.01	47.21	1.46333	18.9467	3.69461	0.000758791	0.00288054	QCT	-	-	-	glutaminyl-peptide cyclotransferase-like [Vigna radiata var. radiata] [Vigna radiata]	-	GO:0009536//plastid;GO:0031090//organelle membrane;GO:0031224//intrinsic component of membrane	GO:0016755//transferase activity, transferring amino-acyl groups	GO:0006952//defense response;GO:0009725//response to hormone;GO:0018199//peptidyl-glutamine modification
LOC106763485	39.92	37.99	37.55	94.61	93.36	89.82	38.4867	92.5967	1.2666	9.65e-69	2.63e-66	pyrH	Metabolism;Metabolism	Global and overview maps;Nucleotide metabolism	K09903;K09903	PREDICTED: uridylate kinase [Vigna angularis]	ko01100//Metabolic pathways;ko00240//Pyrimidine metabolism	GO:0009536//plastid	GO:0003676//nucleic acid binding;GO:0009041//uridylate kinase activity	GO:0003006//developmental process involved in reproduction;GO:0006220//pyrimidine nucleotide metabolic process;GO:0006355//regulation of transcription, DNA-templated;GO:0006396//RNA processing;GO:0006605//protein targeting;GO:0008652//cellular amino acid biosynthetic process;GO:0009668//plastid membrane organization;GO:0016072//rRNA metabolic process
LOC106756258	0.7	0.28	0.98	0	0	0	0.653333	0.001	-9.35168	1.41e-05	7.75e-05	PYRC5	Metabolism	Biosynthesis of other secondary metabolites	K13266	isoflavone reductase homolog [Vigna radiata var. radiata] [Vigna radiata]	ko00943//Isoflavonoid biosynthesis	-	GO:0016616//oxidoreductase activity, acting on the CH-OH group of donors, NAD or NADP as acceptor	GO:0010038//response to metal ion;GO:0044710//single-organism metabolic process
LOC106756257	0.29	0.37	0.72	0	0.13	0	0.46	0.0433333	-3.40808	0.00787293	0.0226302	PYRC5	Metabolism	Biosynthesis of other secondary metabolites	K13266	isoflavone reductase-like protein [Vigna radiata var. radiata] [Vigna radiata]	ko00943//Isoflavonoid biosynthesis	-	GO:0016616//oxidoreductase activity, acting on the CH-OH group of donors, NAD or NADP as acceptor	GO:0010038//response to metal ion;GO:0044710//single-organism metabolic process
LOC106770973	6.87	10.13	8.05	3.36	4.25	4.61	8.35	4.07333	-1.03557	3.62e-06	2.21e-05	PYR5-6	Metabolism;Metabolism	Global and overview maps;Nucleotide metabolism	K13421;K13421	uridine 5'-monophosphate synthase-like [Vigna radiata var. radiata] [Vigna radiata]	ko01100//Metabolic pathways;ko00240//Pyrimidine metabolism	GO:0044444//cytoplasmic part	GO:0016763//transferase activity, transferring pentosyl groups;GO:0016831//carboxy-lyase activity	GO:0006222//UMP biosynthetic process;GO:0009267//cellular response to starvation;GO:0010038//response to metal ion;GO:0019856//pyrimidine nucleobase biosynthetic process
LOC106764063	0.55	0.37	0.57	0	0.09	0.17	0.496667	0.0866667	-2.51873	0.0178766	0.0459675	PYL4	Environmental Information Processing;Environmental Information Processing	Signal transduction;Signal transduction	K14496;K14496	abscisic acid receptor PYL4 [Vigna radiata var. radiata] [Vigna radiata]	ko04075//Plant hormone signal transduction;ko04016//MAPK signaling pathway - plant	GO:0043231//intracellular membrane-bounded organelle	GO:0005515//protein binding;GO:0019840//isoprenoid binding;GO:0060089//molecular transducer activity	GO:0009755//hormone-mediated signaling pathway;GO:0009845//seed germination
LOC106770900	1.71	1.78	2.52	0.92	0.53	0.45	2.00333	0.633333	-1.66137	0.00308789	0.0099718	PYL4	Environmental Information Processing;Environmental Information Processing	Signal transduction;Signal transduction	K14496;K14496	abscisic acid receptor PYL4-like [Vigna radiata var. radiata] [Vigna radiata]	ko04075//Plant hormone signal transduction;ko04016//MAPK signaling pathway - plant	GO:0043231//intracellular membrane-bounded organelle	GO:0019840//isoprenoid binding;GO:0046983//protein dimerization activity;GO:0060089//molecular transducer activity	GO:0009755//hormone-mediated signaling pathway
LOC106765328	41.89	42.17	42.77	16.4	17.74	20.55	42.2767	18.23	-1.21355	7.84e-29	3.59e-27	PYD2	Metabolism;Metabolism;Metabolism;Metabolism	Global and overview maps;Nucleotide metabolism;Metabolism of other amino acids;Metabolism of cofactors and vitamins	K01464;K01464;K01464;K01464	dihydropyrimidinase [Vigna radiata var. radiata] [Vigna radiata]	ko01100//Metabolic pathways;ko00240//Pyrimidine metabolism;ko00410//beta-Alanine metabolism;ko00770//Pantothenate and CoA biosynthesis	GO:0043231//intracellular membrane-bounded organelle	GO:0016810//hydrolase activity, acting on carbon-nitrogen (but not peptide) bonds	GO:0006208//pyrimidine nucleobase catabolic process;GO:0006625//protein targeting to peroxisome;GO:0009062//fatty acid catabolic process
LOC106773638	3.17	2.77	5.08	0.9	1.14	1.23	3.67333	1.09	-1.75276	2.08e-11	2.44e-10	PXC3	-	-	-	leucine-rich repeat receptor-like tyrosine-protein kinase PXC3 [Vigna radiata var. radiata] [Vigna radiata]	-	GO:0016020//membrane	GO:0016301//kinase activity	GO:0006498//N-terminal protein lipidation;GO:0006796//phosphate-containing compound metabolic process;GO:0007165//signal transduction;GO:0009696//salicylic acid metabolic process;GO:0009814//defense response, incompatible interaction
LOC106759018	0.72	1.08	1.48	0.03	0.15	0.15	1.09333	0.11	-3.31316	1.21e-06	7.99e-06	pvadh	-	-	-	PREDICTED: polyvinylalcohol dehydrogenase-like [Vigna angularis]	-	-	-	-
LOC106775377	2.65	3.8	4.55	1.28	1.68	1.92	3.66667	1.62667	-1.17255	0.00156551	0.00548212	PVA42	-	-	-	vesicle-associated protein 4-2 [Vigna radiata var. radiata] [Vigna radiata]	-	GO:0031090//organelle membrane;GO:0043231//intracellular membrane-bounded organelle	-	GO:0006498//N-terminal protein lipidation;GO:0006605//protein targeting
LOC106761494	1.81	1.19	1.51	5.46	6.38	5.35	1.50333	5.73	1.93037	7.14e-17	1.4e-15	PV42A	-	-	-	SNF1-related protein kinase regulatory subunit gamma-like PV42a [Vigna radiata var. radiata] [Vigna radiata]	-	-	-	GO:0006796//phosphate-containing compound metabolic process;GO:0048229//gametophyte development;GO:0048437//floral organ development;GO:0050918//positive chemotaxis
LOC106779099	1.42	1.43	1.41	0.72	0.5	0.31	1.42	0.51	-1.47732	9.98e-05	0.000462929	PUB52	-	-	-	U-box domain-containing protein 35 isoform X1 [Vigna radiata var. radiata] [Vigna radiata]	-	GO:0044464//cell part	GO:0004672//protein kinase activity;GO:0005488//binding	GO:0000904//cell morphogenesis involved in differentiation;GO:0006468//protein phosphorylation;GO:0006928//movement of cell or subcellular component;GO:0009664//plant-type cell wall organization;GO:0010033//response to organic substance
LOC106766642	0.67	0.84	0.66	0.31	0.21	0.29	0.723333	0.27	-1.4217	0.00770646	0.0222282	PUB52	-	-	-	U-box domain-containing protein 35 [Vigna radiata var. radiata] [Vigna radiata]	-	-	GO:0004672//protein kinase activity;GO:0032550//purine ribonucleoside binding	GO:0006468//protein phosphorylation;GO:0050896//response to stimulus
LOC106777978	1.18	1.34	1.49	0.17	0.3	0.59	1.33667	0.353333	-1.91954	3.85e-06	2.35e-05	PUB5	-	-	-	U-box domain-containing protein 5 isoform X1 [Vigna radiata var. radiata] [Vigna radiata]	-	-	GO:0003824//catalytic activity	GO:0006950//response to stress;GO:0044237//cellular metabolic process;GO:0050789//regulation of biological process
LOC106775864	16.06	15.09	16.66	6.68	7.35	7.76	15.9367	7.26333	-1.13365	9.45e-24	3.07e-22	PUB44	-	-	-	U-box domain-containing protein 44 [Vigna radiata var. radiata] [Vigna radiata]	-	-	-	-
LOC106764354	1.01	0.58	1.01	0.33	0.29	0.14	0.866667	0.253333	-1.77444	0.000393322	0.00160473	PUB34	-	-	-	U-box domain-containing protein 52-like [Vigna radiata var. radiata] [Vigna radiata]	-	-	GO:0004672//protein kinase activity;GO:0032550//purine ribonucleoside binding	GO:0006468//protein phosphorylation;GO:0050896//response to stimulus
LOC106756233	0	0.02	0	0.04	0.13	0.2	0.00666667	0.123333	4.20945	0.0128608	0.0346043	PUB34	-	-	-	U-box domain-containing protein 52-like [Vigna radiata var. radiata] [Vigna radiata]	-	-	GO:0004672//protein kinase activity	GO:0006464//cellular protein modification process;GO:0016310//phosphorylation
LOC106756184	10.08	11.51	13.04	5.1	5.21	5.93	11.5433	5.41333	-1.09247	4.47e-12	5.59e-11	PUB33	-	-	-	U-box domain-containing protein 33-like isoform X1 [Vigna radiata var. radiata] [Vigna radiata]	-	-	GO:0004672//protein kinase activity;GO:0036094//small molecule binding;GO:0097159//organic cyclic compound binding;GO:1901363//heterocyclic compound binding	GO:0006464//cellular protein modification process;GO:0006796//phosphate-containing compound metabolic process
LOC106772871	0.48	0.84	0.64	0.32	0.33	0.28	0.653333	0.31	-1.07555	0.0178741	0.0459661	PUB33	-	-	-	U-box domain-containing protein 33 isoform X1 [Vigna radiata var. radiata] [Vigna radiata]	-	-	GO:0004672//protein kinase activity	GO:0006464//cellular protein modification process;GO:0006796//phosphate-containing compound metabolic process
LOC106771632	0.82	0.49	0.92	0.12	0.13	0.19	0.743333	0.146667	-2.34147	0.00129084	0.00461901	PUB24	-	-	-	E3 ubiquitin-protein ligase PUB24 [Vigna radiata var. radiata] [Vigna radiata]	-	-	-	GO:0002252//immune effector process;GO:0006498//N-terminal protein lipidation;GO:0006605//protein targeting;GO:0009617//response to bacterium;GO:0009620//response to fungus;GO:0009692//ethylene metabolic process;GO:0009696//salicylic acid metabolic process;GO:0009755//hormone-mediated signaling pathway;GO:0009814//defense response, incompatible interaction;GO:0009863//salicylic acid mediated sign…
LOC106754775	4.49	3.24	3.86	0	0	0	3.86333	0.001	-11.9156	3.58e-14	5.52e-13	PUB13	-	-	-	U-box domain-containing protein 13-like isoform X1 [Vigna radiata var. radiata] [Vigna radiata]	-	GO:0043231//intracellular membrane-bounded organelle;GO:0044444//cytoplasmic part	GO:0019787//ubiquitin-like protein transferase activity;GO:0033612//receptor serine/threonine kinase binding	GO:0006468//protein phosphorylation;GO:0006486//protein glycosylation;GO:0006498//N-terminal protein lipidation;GO:0008104//protein localization;GO:0009617//response to bacterium;GO:0016192//vesicle-mediated transport;GO:0032446//protein modification by small protein conjugation;GO:0032989//cellular component morphogenesis;GO:0048588//developmental cell growth
LOC106763139	3.31	3.38	3.7	1.71	0.91	1.71	3.46333	1.44333	-1.26276	7.43e-06	4.3e-05	PTI6	Organismal Systems	Environmental adaptation	K13434	pathogenesis-related genes transcriptional activator PTI6-like [Vigna radiata var. radiata] [Vigna radiata]	ko04626//Plant-pathogen interaction	-	-	-
LOC106775533	1.51	1.4	2.02	0.59	0.12	0.65	1.64333	0.453333	-1.85798	0.00486106	0.0148909	PTI5	Organismal Systems	Environmental adaptation	K13433	pathogenesis-related genes transcriptional activator PTI5 [Vigna radiata var. radiata] [Vigna radiata]	ko04626//Plant-pathogen interaction	GO:0043231//intracellular membrane-bounded organelle	GO:0001071//nucleic acid binding transcription factor activity;GO:0003676//nucleic acid binding	GO:0000160//phosphorelay signal transduction system;GO:0001101//response to acid chemical;GO:0002218//activation of innate immune response;GO:0002252//immune effector process;GO:0006355//regulation of transcription, DNA-templated;GO:0009692//ethylene metabolic process;GO:0009755//hormone-mediated signaling pathway;GO:0010243//response to organonitrogen compound;GO:0048731//system development;GO:1…
LOC106754279	1.95	2.26	1.97	0.67	0.78	1.35	2.06	0.933333	-1.14218	0.00244586	0.00814716	PTC52	-	-	-	protochlorophyllide-dependent translocon component 52, chloroplastic [Vigna radiata var. radiata] [Vigna radiata]	-	GO:0009528//plastid inner membrane;GO:0031224//intrinsic component of membrane	GO:0005515//protein binding;GO:0016703//oxidoreductase activity, acting on single donors with incorporation of molecular oxygen, incorporation of one atom of oxygen (internal monooxygenases or internal mixed function oxidases);GO:0043169//cation binding;GO:0051536//iron-sulfur cluster binding	GO:0008104//protein localization;GO:0044710//single-organism metabolic process
LOC106776122	50.09	46.13	47.75	97.41	99.03	92.77	47.99	96.4033	1.00635	7.74e-55	1.29e-52	PTAC12	-	-	-	protein PLASTID TRANSCRIPTIONALLY ACTIVE 12 [Vigna radiata var. radiata] [Vigna radiata]	-	GO:0000229//cytoplasmic chromosome;GO:0009536//plastid	-	GO:0006355//regulation of transcription, DNA-templated
LOC106758755	106.67	101.1	86.59	197.7	204.08	194.3	98.12	198.693	1.01792	1.07e-39	9.31e-38	PSRP3	-	-	-	30S ribosomal protein 3, chloroplastic [Vigna radiata var. radiata] [Vigna radiata]	-	GO:0009507//chloroplast;GO:0030529//intracellular ribonucleoprotein complex	-	GO:0010467//gene expression;GO:0044238//primary metabolic process;GO:0044249//cellular biosynthetic process;GO:0044699//single-organism process;GO:1901576//organic substance biosynthetic process
LOC106759845	73.98	64.96	64.4	160.11	174.11	158.53	67.78	164.25	1.27696	3.57e-64	7.95e-62	PSRP2	Genetic Information Processing;Genetic Information Processing;Genetic Information Processing	Translation;Translation;Folding, sorting and degradation	K13126;K13126;K13126	30S ribosomal protein 2, chloroplastic [Vigna radiata var. radiata] [Vigna radiata]	ko03013//RNA transport;ko03015//mRNA surveillance pathway;ko03018//RNA degradation	GO:0009526//plastid envelope;GO:0009532//plastid stroma;GO:0030529//intracellular ribonucleoprotein complex;GO:0044423//virion part;GO:0044434//chloroplast part	GO:0003723//RNA binding;GO:0036094//small molecule binding	GO:0000097//sulfur amino acid biosynthetic process;GO:0006090//pyruvate metabolic process;GO:0006605//protein targeting;GO:0009767//photosynthetic electron transport chain
MSTRG.9556	26.91	27.53	29.04	9.1	13.84	16.23	27.8267	13.0567	-1.09168	5e-06	2.99e-05	PSK	-	-	-	Phytosulfokines 3 [Spatholobus suberectus]	-	GO:0043231//intracellular membrane-bounded organelle	-	GO:0044699//single-organism process
LOC106764013	1.33	0.79	1.47	0	0	0.03	1.19667	0.01	-6.90288	3.61e-08	2.9e-07	PSI2	-	-	-	phosphatidylinositol-3-phosphatase myotubularin-2 [Spatholobus suberectus]	-	-	-	-
LOC106768312	2.55	2.16	2.72	1.22	1.06	1.32	2.47667	1.2	-1.04537	0.00414318	0.0129387	PSAT2	Metabolism;Metabolism;Metabolism;Metabolism;Metabolism;Metabolism;Metabolism	Global and overview maps;Global and overview maps;Global and overview maps;Global and overview maps;Amino acid metabolism;Amino acid metabolism;Metabolism of cofactors and vitamins	K00831;K00831;K00831;K00831;K00831;K00831;K00831	phosphoserine aminotransferase 2, chloroplastic [Vigna radiata var. radiata] [Vigna radiata]	ko01100//Metabolic pathways;ko01110//Biosynthesis of secondary metabolites;ko01200//Carbon metabolism;ko01230//Biosynthesis of amino acids;ko00270//Cysteine and methionine metabolism;ko00260//Glycine, serine and threonine metabolism;ko00750//Vitamin B6 metabolism	-	GO:0008483//transaminase activity;GO:0043168//anion binding	GO:0006563//L-serine metabolic process
LOC106765637	107.62	105.49	98.58	215.24	216.54	192.97	103.897	208.25	1.00317	4.56e-46	5.45e-44	PRXQ	-	-	-	peroxiredoxin Q, chloroplastic [Vigna radiata var. radiata] [Vigna radiata]	-	GO:0031976//plastid thylakoid	GO:0003824//catalytic activity;GO:0016209//antioxidant activity	GO:0044710//single-organism metabolic process
LOC106775510	0.67	1.08	0.94	4.87	4.46	4.39	0.896667	4.57333	2.3506	8.75e-17	1.69e-15	PRXIIF	-	-	-	peroxiredoxin-2F, mitochondrial isoform X1 [Vigna radiata var. radiata] [Vigna radiata]	-	GO:0044429//mitochondrial part	GO:0003824//catalytic activity;GO:0016209//antioxidant activity	GO:0006090//pyruvate metabolic process;GO:0006950//response to stress;GO:0010038//response to metal ion;GO:0045333//cellular respiration
LOC106757846	4.08	4.86	3.91	2.51	1.59	1.58	4.28333	1.89333	-1.17781	0.00261335	0.00862332	PRP19A	-	-	-	HAUS augmin-like complex subunit 5 [Vigna unguiculata]	-	-	GO:0008017//microtubule binding	GO:0006461//protein complex assembly
LOC106765447	15.58	14.37	12.33	28.89	32.14	33.6	14.0933	31.5433	1.16232	7.42e-37	5.62e-35	PRORP1	Genetic Information Processing	Translation	K18213	proteinaceous RNase P 1, chloroplastic/mitochondrial isoform X1 [Vigna radiata var. radiata] [Vigna radiata]	ko03013//RNA transport	-	-	GO:0008152//metabolic process
LOC106761411	0.46	0.4	0.46	0.02	0.25	0.04	0.44	0.103333	-2.0902	0.012654	0.0341205	PRK4	-	-	-	pollen receptor-like kinase 4 [Vigna radiata var. radiata] [Vigna radiata]	-	GO:0031224//intrinsic component of membrane	GO:0004672//protein kinase activity;GO:0032550//purine ribonucleoside binding	GO:0006464//cellular protein modification process;GO:0006796//phosphate-containing compound metabolic process;GO:0044699//single-organism process
LOC106753355	2.52	3.33	3.69	9.56	9.11	8.89	3.18	9.18667	1.53051	5e-09	4.45e-08	PRIN2	-	-	-	protein PLASTID REDOX INSENSITIVE 2 [Vigna radiata var. radiata] [Vigna radiata]	-	-	-	GO:0008152//metabolic process
LOC106765545	47.26	39.12	39.33	128.14	128.39	106.66	41.9033	121.063	1.53063	7.7e-53	1.23e-50	PRIN2	-	-	-	protein PLASTID REDOX INSENSITIVE 2 [Vigna radiata var. radiata] [Vigna radiata]	-	GO:0009295//nucleoid	GO:0016772//transferase activity, transferring phosphorus-containing groups	GO:0006796//phosphate-containing compound metabolic process;GO:0010467//gene expression
LOC106767341	9.53	7.15	7.49	20.35	26.4	25.79	8.05667	24.18	1.58556	7.2e-27	2.85e-25	PRE6	-	-	-	transcription factor PRE6 [Glycine max]	-	GO:0043231//intracellular membrane-bounded organelle	GO:0001071//nucleic acid binding transcription factor activity;GO:0005515//protein binding	GO:0009639//response to red or far red light;GO:0010015//root morphogenesis;GO:0010468//regulation of gene expression;GO:0010476//gibberellin mediated signaling pathway;GO:0034645//cellular macromolecule biosynthetic process;GO:0040007//growth;GO:0043401//steroid hormone mediated signaling pathway;GO:0048506//regulation of timing of meristematic phase transition
LOC106767321	5.35	4.42	4.91	16.76	18.97	20.74	4.89333	18.8233	1.94363	2.05e-36	1.52e-34	PRE6	-	-	-	transcription factor PRE6 [Vigna radiata var. radiata] [Vigna radiata]	-	GO:0043231//intracellular membrane-bounded organelle	GO:0005515//protein binding	GO:0009639//response to red or far red light;GO:0010468//regulation of gene expression;GO:0034645//cellular macromolecule biosynthetic process;GO:0040007//growth;GO:0048506//regulation of timing of meristematic phase transition
LOC106755359	30.78	30.72	26.69	92.14	96.11	97.4	29.3967	95.2167	1.69556	1.02e-102	6.36e-100	PRDA1	-	-	-	protein PEP-RELATED DEVELOPMENT ARRESTED 1, chloroplastic [Vigna radiata var. radiata] [Vigna radiata]	-	-	-	-
LOC106756773	11.42	12.49	11.55	2.39	2.61	3.24	11.82	2.74667	-2.10548	1.65e-32	9.79e-31	PRCP	-	-	-	lysosomal Pro-X carboxypeptidase [Vigna radiata var. radiata] [Vigna radiata]	-	GO:0009536//plastid	GO:0070011//peptidase activity, acting on L-amino acid peptides	GO:0019538//protein metabolic process;GO:0019758//glycosinolate biosynthetic process
LOC106780544	37.07	38.16	36.6	16.92	18.46	18.69	37.2767	18.0233	-1.04841	1.64e-17	3.38e-16	PRA1A1	-	-	-	PRA1 family protein A1-like [Vigna radiata var. radiata] [Vigna radiata]	-	GO:0031090//organelle membrane;GO:0031224//intrinsic component of membrane;GO:0043231//intracellular membrane-bounded organelle	-	GO:0006625//protein targeting to peroxisome;GO:0030001//metal ion transport;GO:0048193//Golgi vesicle transport
LOC106762850	4.31	2.75	3.77	6.79	8.59	7.2	3.61	7.52667	1.06001	3.32e-09	3.01e-08	PR5K	-	-	-	thaumatin-like protein 1b [Vigna radiata var. radiata] [Vigna radiata]	-	GO:0031224//intrinsic component of membrane	-	GO:0043207//response to external biotic stimulus
LOC106778437	13.85	17.98	11.15	4.43	4.79	6.05	14.3267	5.09	-1.49297	1.39e-11	1.67e-10	PR2	-	-	-	glucan endo-1,3-beta-glucosidase [Vigna radiata var. radiata] [Vigna radiata]	-	GO:0005576//extracellular region	GO:0004553//hydrolase activity, hydrolyzing O-glycosyl compounds	GO:0044238//primary metabolic process
LOC106768207	8.85	13.86	10.84	0	0	0	11.1833	0.001	-13.4491	1.27e-15	2.23e-14	PR-10	-	-	-	pathogenesis-related protein 2-like [Vigna radiata var. radiata] [Vigna radiata]	-	GO:0044424//intracellular part	GO:0043169//cation binding	GO:0006950//response to stress
LOC106773636	8.68	11.69	8	0	0	0	9.45667	0.001	-13.2071	1.54e-14	2.45e-13	PR-10	-	-	-	pathogenesis-related protein 2 [Vigna radiata var. radiata] [Vigna radiata]	-	GO:0044424//intracellular part	GO:0043169//cation binding	GO:0006950//response to stress
LOC106768463	4.68	5.98	5.68	0	0	0	5.44667	0.001	-12.4112	2.17e-12	2.8e-11	PR-10	-	-	-	pathogenesis-related protein 2 [Vigna radiata var. radiata] [Vigna radiata]	-	GO:0044424//intracellular part	GO:0043169//cation binding	GO:0006950//response to stress
LOC106768462	13.05	28.94	15.88	0.07	0	0	19.29	0.0233333	-9.69125	6.82e-15	1.12e-13	PR-10	-	-	-	pathogenesis-related protein 2-like [Vigna radiata var. radiata] [Vigna radiata]	-	GO:0044424//intracellular part	GO:0043169//cation binding	GO:0006950//response to stress
LOC106773581	5.24	5.02	5.14	0.06	0	0	5.13333	0.02	-8.00375	2.55e-10	2.63e-09	PR-10	-	-	-	pathogenesis-related protein 2-like [Vigna radiata var. radiata] [Vigna radiata]	-	-	-	-
LOC106768464	10.32	11.43	9.84	0	0.22	0.28	10.53	0.166667	-5.9814	6.47e-23	1.96e-21	PR-10	-	-	-	pathogenesis-related protein 2-like [Vigna radiata var. radiata] [Vigna radiata]	-	GO:0044424//intracellular part	GO:0043169//cation binding	GO:0006950//response to stress
LOC106773613	2.67	2.01	2.77	0	0	0.19	2.48333	0.0633333	-5.29317	6.51e-08	5.08e-07	PR-10	-	-	-	pathogenesis-related protein 2-like [Vigna radiata var. radiata] [Vigna radiata]	-	GO:0044424//intracellular part	GO:0043169//cation binding	GO:0006950//response to stress
LOC106773674	3.17	7.55	4.63	0.47	0.23	0	5.11667	0.233333	-4.45474	8.12e-12	9.91e-11	PR-10	-	-	-	pathogenesis-related protein 2-like [Vigna radiata var. radiata] [Vigna radiata]	-	GO:0044424//intracellular part	GO:0043169//cation binding	GO:0006950//response to stress
LOC106766753	306.25	415.51	343.8	28.58	26.27	31.25	355.187	28.7	-3.62945	8.22e-230	3.99e-226	PR-10	-	-	-	pathogenesis-related protein 2 [Vigna radiata var. radiata] [Vigna radiata]	-	-	GO:0043169//cation binding	GO:0006950//response to stress
LOC106773664	1.92	2.58	1.98	0.32	0	0.43	2.16	0.25	-3.11103	2.61e-05	0.000136935	PR-10	-	-	-	pathogenesis-related protein 2-like [Vigna radiata var. radiata] [Vigna radiata]	-	GO:0044424//intracellular part	GO:0043169//cation binding	GO:0006950//response to stress
LOC106770364	0	0	0	0.17	0.13	0.44	0.001	0.246667	7.94642	0.0181484	0.0465628	PR-1	-	-	-	pathogenesis-related protein 1C-like [Vigna radiata var. radiata] [Vigna radiata]	-	-	-	-
LOC106775504	18.76	15.68	14.49	42.05	42.83	41.7	16.31	42.1933	1.37126	1.13e-33	7.19e-32	PQL3	-	-	-	psbQ-like protein 3, chloroplastic [Vigna radiata var. radiata] [Vigna radiata]	-	GO:0009507//chloroplast;GO:0009521//photosystem	GO:0009055//electron carrier activity	GO:0022900//electron transport chain
LOC106769290	34.6	35.74	35.42	61.1	70.61	149.81	35.2533	93.84	1.41244	0.000183007	0.000801415	PPO	Metabolism;Metabolism;Metabolism;Metabolism	Global and overview maps;Global and overview maps;Amino acid metabolism;Biosynthesis of other secondary metabolites	K00422;K00422;K00422;K00422	polyphenol oxidase, chloroplastic-like, partial [Vigna radiata var. radiata] [Vigna radiata]	ko01100//Metabolic pathways;ko01110//Biosynthesis of secondary metabolites;ko00350//Tyrosine metabolism;ko00950//Isoquinoline alkaloid biosynthesis	GO:0009536//plastid;GO:0044437//vacuolar part	GO:0046914//transition metal ion binding;GO:0046993//oxidoreductase activity, acting on X-H and Y-H to form an X-Y bond, with oxygen as acceptor	GO:0009807//lignan biosynthetic process;GO:0042440//pigment metabolic process
LOC106768984	601.32	536.01	629.15	1437.6	1707.03	1849.32	588.827	1664.65	1.4993	4.3e-84	1.71e-81	PPO	Metabolism;Metabolism;Metabolism;Metabolism	Global and overview maps;Global and overview maps;Amino acid metabolism;Biosynthesis of other secondary metabolites	K00422;K00422;K00422;K00422	polyphenol oxidase, chloroplastic-like, partial [Vigna radiata var. radiata] [Vigna radiata]	ko01100//Metabolic pathways;ko01110//Biosynthesis of secondary metabolites;ko00350//Tyrosine metabolism;ko00950//Isoquinoline alkaloid biosynthesis	GO:0009536//plastid;GO:0044437//vacuolar part	GO:0046914//transition metal ion binding;GO:0046993//oxidoreductase activity, acting on X-H and Y-H to form an X-Y bond, with oxygen as acceptor	GO:0009807//lignan biosynthetic process;GO:0042440//pigment metabolic process
LOC106772038	4.84	4.45	5.34	12.79	13.49	13.49	4.87667	13.2567	1.44275	8.19e-18	1.72e-16	PPD7	-	-	-	psbP domain-containing protein 7, chloroplastic [Vigna radiata var. radiata] [Vigna radiata]	-	GO:0009521//photosystem;GO:0009536//plastid	-	GO:0044237//cellular metabolic process
LOC106757660	14.18	12.22	14.49	29.88	31.03	29.65	13.63	30.1867	1.14713	2.97e-32	1.73e-30	PPD1	-	-	-	psbP domain-containing protein 1, chloroplastic isoform X1 [Vigna radiata var. radiata] [Vigna radiata]	-	GO:0005576//extracellular region;GO:0005911//cell-cell junction;GO:0009521//photosystem;GO:0009526//plastid envelope;GO:0009532//plastid stroma;GO:0030529//intracellular ribonucleoprotein complex;GO:0031978//plastid thylakoid lumen;GO:0042579//microbody;GO:0044434//chloroplast part	GO:0003723//RNA binding	GO:0006090//pyruvate metabolic process;GO:0006091//generation of precursor metabolites and energy;GO:0006355//regulation of transcription, DNA-templated;GO:0006417//regulation of translation;GO:0006605//protein targeting;GO:0006633//fatty acid biosynthetic process;GO:0006739//NADP metabolic process;GO:0006779//porphyrin-containing compound biosynthetic process;GO:0009414//response to water depriv…
LOC106777342	1.46	3.02	1.82	0.27	0.33	0.35	2.1	0.316667	-2.72935	4.45e-14	6.83e-13	PPC4	Metabolism;Metabolism;Metabolism;Metabolism	Global and overview maps;Global and overview maps;Carbohydrate metabolism;Energy metabolism	K01595;K01595;K01595;K01595	phosphoenolpyruvate carboxylase 4 [Vigna radiata var. radiata] [Vigna radiata]	ko01100//Metabolic pathways;ko01200//Carbon metabolism;ko00620//Pyruvate metabolism;ko00710//Carbon fixation in photosynthetic organisms	GO:0044424//intracellular part	GO:0004611//phosphoenolpyruvate carboxykinase activity	GO:0006101//citrate metabolic process
LOC106757746	66.38	77.26	77.78	31.25	32.71	34.75	73.8067	32.9033	-1.16552	2.94e-27	1.2e-25	PPA4	Metabolism	Energy metabolism	K01507	soluble inorganic pyrophosphatase 4 [Vigna radiata var. radiata] [Vigna radiata]	ko00190//Oxidative phosphorylation	GO:0044444//cytoplasmic part	GO:0016462//pyrophosphatase activity;GO:0043169//cation binding	GO:0006793//phosphorus metabolic process;GO:0010038//response to metal ion
LOC106778166	2.24	4.67	4.43	0.16	0.06	0.41	3.78	0.21	-4.16993	1.97e-11	2.32e-10	PPA1	Metabolism	Energy metabolism	K01507	soluble inorganic pyrophosphatase 1 [Vigna radiata var. radiata] [Vigna radiata]	ko00190//Oxidative phosphorylation	GO:0044424//intracellular part	GO:0016462//pyrophosphatase activity;GO:0046872//metal ion binding	GO:0006793//phosphorus metabolic process
LOC106778070	48.64	57.52	51.33	20.66	21.87	21.07	52.4967	21.2	-1.30816	1.26e-27	5.21e-26	PPA1	Metabolism	Energy metabolism	K01507	soluble inorganic pyrophosphatase 1 [Vigna radiata var. radiata] [Vigna radiata]	ko00190//Oxidative phosphorylation	GO:0044424//intracellular part	GO:0016462//pyrophosphatase activity;GO:0046872//metal ion binding	GO:0006793//phosphorus metabolic process
LOC106765576	4.01	5.33	3.63	1.73	2.37	2.38	4.32333	2.16	-1.00111	0.000429287	0.00173743	PP2C06	Environmental Information Processing;Environmental Information Processing	Signal transduction;Signal transduction	K14497;K14497	probable protein phosphatase 2C 6 [Vigna radiata var. radiata] [Vigna radiata]	ko04075//Plant hormone signal transduction;ko04016//MAPK signaling pathway - plant	GO:0043231//intracellular membrane-bounded organelle	GO:0004721//phosphoprotein phosphatase activity;GO:0019900//kinase binding;GO:0046872//metal ion binding	GO:0000160//phosphorelay signal transduction system;GO:0000302//response to reactive oxygen species;GO:0006464//cellular protein modification process;GO:0006605//protein targeting;GO:0006952//defense response;GO:0006972//hyperosmotic response;GO:0009620//response to fungus;GO:0009787//regulation of abscisic acid-activated signaling pathway;GO:0009845//seed germination;GO:0009863//salicylic acid m…
LOC106771518	0.72	0.61	0.54	1.2	1.45	1.34	0.623333	1.33	1.09335	0.0144255	0.0382004	PP2B15	-	-	-	F-box protein PP2-B15 [Vigna radiata var. radiata] [Vigna radiata]	-	GO:0043231//intracellular membrane-bounded organelle	GO:0005488//binding	-
LOC106771928	19.1	21.06	22.84	0.51	0.94	0.75	21	0.733333	-4.83978	2.86e-72	8.47e-70	PP2B10	-	-	-	F-box protein PP2-B10 [Vigna radiata var. radiata] [Vigna radiata]	-	-	GO:0005488//binding	GO:0003006//developmental process involved in reproduction
LOC106755561	23.27	20.06	23.32	10.23	8.94	10.86	22.2167	10.01	-1.1502	1.36e-08	1.15e-07	PP2A9	-	-	-	protein PHLOEM PROTEIN 2-LIKE A9 [Vigna radiata var. radiata] [Vigna radiata]	-	-	-	-
LOC106768503	3.06	3.86	4.06	1.29	1.5	2.09	3.66	1.62667	-1.16993	0.00269424	0.00885213	PP2A1	-	-	-	protein PHLOEM PROTEIN 2-LIKE A1 [Vigna radiata var. radiata] [Vigna radiata]	-	-	GO:0001948//glycoprotein binding	GO:0006605//protein targeting;GO:0006970//response to osmotic stress;GO:0009746//response to hexose;GO:0009891//positive regulation of biosynthetic process;GO:0042044//fluid transport;GO:0043067//regulation of programmed cell death;GO:0051707//response to other organism
LOC106763325	0.48	0.27	0.94	0	0	0	0.563333	0.001	-9.13785	0.00242261	0.00808304	PP16-1	-	-	-	elicitor-responsive protein 1-like [Vigna radiata var. radiata] [Vigna radiata]	-	-	-	-
LOC106766629	2.42	3.96	2.57	0.68	0.32	0.82	2.98333	0.606667	-2.29795	1.44e-08	1.21e-07	POX2	Metabolism;Metabolism;Metabolism	Global and overview maps;Global and overview maps;Amino acid metabolism	K00318;K00318;K00318	proline dehydrogenase 2, mitochondrial isoform X1 [Vigna radiata var. radiata] [Vigna radiata]	ko01100//Metabolic pathways;ko01110//Biosynthesis of secondary metabolites;ko00330//Arginine and proline metabolism	GO:0043231//intracellular membrane-bounded organelle	GO:0016645//oxidoreductase activity, acting on the CH-NH group of donors	GO:0001101//response to acid chemical;GO:0006536//glutamate metabolic process;GO:0006560//proline metabolic process;GO:0006605//protein targeting;GO:0006950//response to stress;GO:0009404//toxin metabolic process;GO:0009694//jasmonic acid metabolic process;GO:0009755//hormone-mediated signaling pathway;GO:0014070//response to organic cyclic compound;GO:0043067//regulation of programmed cell death…
LOC106759377	36.68	37.41	37.15	15.65	11.26	11.75	37.08	12.8867	-1.52476	9.63e-30	4.76e-28	POX2	Metabolism;Metabolism;Metabolism	Global and overview maps;Global and overview maps;Amino acid metabolism	K00318;K00318;K00318	proline dehydrogenase 2, mitochondrial [Vigna radiata var. radiata] [Vigna radiata]	ko01100//Metabolic pathways;ko01110//Biosynthesis of secondary metabolites;ko00330//Arginine and proline metabolism	GO:0043231//intracellular membrane-bounded organelle	GO:0016645//oxidoreductase activity, acting on the CH-NH group of donors	GO:0001101//response to acid chemical;GO:0006536//glutamate metabolic process;GO:0006560//proline metabolic process;GO:0006605//protein targeting;GO:0006950//response to stress;GO:0009404//toxin metabolic process;GO:0009694//jasmonic acid metabolic process;GO:0009755//hormone-mediated signaling pathway;GO:0014070//response to organic cyclic compound;GO:0043067//regulation of programmed cell death…
LOC106756434	155	125.31	125.22	413.39	457.48	385.42	135.177	418.763	1.63129	1.26e-80	4.85e-78	PORA	Metabolism;Metabolism;Metabolism	Global and overview maps;Global and overview maps;Metabolism of cofactors and vitamins	K00218;K00218;K00218	protochlorophyllide reductase, chloroplastic [Vigna radiata var. radiata] [Vigna radiata]	ko01100//Metabolic pathways;ko01110//Biosynthesis of secondary metabolites;ko00860//Porphyrin and chlorophyll metabolism	GO:0009527//plastid outer membrane;GO:0031976//plastid thylakoid;GO:0044434//chloroplast part	GO:0016628//oxidoreductase activity, acting on the CH-CH group of donors, NAD or NADP as acceptor;GO:0016651//oxidoreductase activity, acting on NAD(P)H	GO:0000097//sulfur amino acid biosynthetic process;GO:0005982//starch metabolic process;GO:0005984//disaccharide metabolic process;GO:0006090//pyruvate metabolic process;GO:0006091//generation of precursor metabolites and energy;GO:0006355//regulation of transcription, DNA-templated;GO:0006633//fatty acid biosynthetic process;GO:0006739//NADP metabolic process;GO:0006779//porphyrin-containing com…
LOC106771249	3.05	2.19	3.67	1.16	1.06	1.8	2.97	1.34	-1.14823	0.00559786	0.0168332	POPTRDRAFT_822486	-	-	-	CASP-like protein 4C2 [Vigna radiata var. radiata] [Vigna radiata]	-	GO:0031224//intrinsic component of membrane	-	-
LOC106767468	24.17	27.73	21.95	7.8	10.37	10.84	24.6167	9.67	-1.34805	2.98e-11	3.43e-10	POPTRDRAFT_820934	-	-	-	CASP-like protein 1E2 [Vigna radiata var. radiata] [Vigna radiata]	-	GO:0031224//intrinsic component of membrane	-	-
LOC106767328	1.55	3.01	2.7	0.27	0.32	1.88	2.42	0.823333	-1.55546	0.0171298	0.044353	POPTRDRAFT_820933	-	-	-	CASP-like protein 1D1 [Vigna radiata var. radiata] [Vigna radiata]	-	GO:0031224//intrinsic component of membrane	-	-
LOC106753216	0.08	0.11	0.06	0	0	0	0.0833333	0.001	-6.38082	0.00986601	0.027508	pol	-	-	-	Transposon Ty3-G Gag-Pol polyprotein [Cajanus cajan]	-	-	-	-
LOC106778556	6.54	8.05	5.68	12.33	13.7	15.18	6.75667	13.7367	1.02365	1.67e-11	1.98e-10	PNSL3	Metabolism	Energy metabolism	K08901	photosynthetic NDH subunit of lumenal location 3, chloroplastic [Vigna radiata var. radiata] [Vigna radiata]	ko00195//Photosynthesis	GO:0009521//photosystem;GO:0009532//plastid stroma;GO:0031978//plastid thylakoid lumen;GO:0044434//chloroplast part	GO:0009055//electron carrier activity;GO:0046872//metal ion binding	GO:0005982//starch metabolic process;GO:0009639//response to red or far red light;GO:0009893//positive regulation of metabolic process;GO:0016043//cellular component organization;GO:0022900//electron transport chain;GO:0044085//cellular component biogenesis
LOC106771345	6.57	5.16	6.27	12.5	15.85	11.14	6	13.1633	1.13349	1.14e-09	1.09e-08	PNSL2	Metabolism	Energy metabolism	K08901	photosynthetic NDH subunit of lumenal location 2, chloroplastic [Vigna radiata var. radiata] [Vigna radiata]	ko00195//Photosynthesis	GO:0009521//photosystem;GO:0031978//plastid thylakoid lumen;GO:0044434//chloroplast part	GO:0009055//electron carrier activity	GO:0006739//NADP metabolic process;GO:0022900//electron transport chain
LOC106761935	18.92	17.88	15.33	54.66	50.03	45.96	17.3767	50.2167	1.53101	5.94e-41	5.5e-39	PNSB3	-	-	-	photosynthetic NDH subunit of subcomplex B 3, chloroplastic [Vigna radiata var. radiata] [Vigna radiata]	-	GO:0009507//chloroplast	GO:0043169//cation binding;GO:0051540//metal cluster binding	GO:0006796//phosphate-containing compound metabolic process;GO:0009687//abscisic acid metabolic process;GO:0019637//organophosphate metabolic process;GO:0019757//glycosinolate metabolic process;GO:0044249//cellular biosynthetic process;GO:0044711//single-organism biosynthetic process;GO:1901576//organic substance biosynthetic process
LOC106753790	3.25	4.37	3.34	12.3	13.97	13.76	3.65333	13.3433	1.86883	6.68e-33	4.1e-31	PNSB2	-	-	-	photosynthetic NDH subunit of subcomplex B 2, chloroplastic [Vigna radiata var. radiata] [Vigna radiata]	-	-	GO:0005488//binding	GO:0009987//cellular process;GO:0044238//primary metabolic process;GO:0071704//organic substance metabolic process
LOC106775136	0.61	0.66	1.85	0	0	0.17	1.04	0.0566667	-4.19794	5.84e-05	0.000284895	PNC2	Metabolism;Metabolism;Metabolism	Global and overview maps;Global and overview maps;Biosynthesis of other secondary metabolites	K00430;K00430;K00430	cationic peroxidase 2-like [Vigna radiata var. radiata] [Vigna radiata]	ko01100//Metabolic pathways;ko01110//Biosynthesis of secondary metabolites;ko00940//Phenylpropanoid biosynthesis	-	GO:0003824//catalytic activity;GO:0016209//antioxidant activity;GO:0043169//cation binding;GO:0046906//tetrapyrrole binding	GO:0006950//response to stress;GO:0042743//hydrogen peroxide metabolic process;GO:0044710//single-organism metabolic process
LOC106775225	0.38	0.62	2.17	0.04	0	0.2	1.05667	0.08	-3.72338	0.000135167	0.00061044	PNC2	Metabolism;Metabolism;Metabolism	Global and overview maps;Global and overview maps;Biosynthesis of other secondary metabolites	K00430;K00430;K00430	cationic peroxidase 2 [Vigna radiata var. radiata] [Vigna radiata]	ko01100//Metabolic pathways;ko01110//Biosynthesis of secondary metabolites;ko00940//Phenylpropanoid biosynthesis	GO:0043231//intracellular membrane-bounded organelle	GO:0003824//catalytic activity;GO:0016209//antioxidant activity;GO:0043169//cation binding;GO:0046906//tetrapyrrole binding	GO:0006950//response to stress;GO:0009620//response to fungus;GO:0042743//hydrogen peroxide metabolic process;GO:0044710//single-organism metabolic process;GO:0046942//carboxylic acid transport
LOC106764062	0.6	0.56	0.41	0	0	0	0.523333	0.001	-9.03159	5.17e-05	0.00025519	PNC1	Metabolism;Metabolism;Metabolism	Global and overview maps;Global and overview maps;Biosynthesis of other secondary metabolites	K00430;K00430;K00430	cationic peroxidase 1 [Vigna radiata var. radiata] [Vigna radiata]	ko01100//Metabolic pathways;ko01110//Biosynthesis of secondary metabolites;ko00940//Phenylpropanoid biosynthesis	-	GO:0003824//catalytic activity;GO:0043169//cation binding;GO:0046906//tetrapyrrole binding	GO:0006950//response to stress;GO:0044710//single-organism metabolic process
LOC106752487	0.74	0.27	0.93	0	0.09	0.06	0.646667	0.05	-3.69302	7.16e-05	0.000343212	PNC1	Metabolism;Metabolism;Metabolism	Global and overview maps;Global and overview maps;Biosynthesis of other secondary metabolites	K00430;K00430;K00430	cationic peroxidase 1 isoform X2 [Vigna radiata var. radiata] [Vigna radiata]	ko01100//Metabolic pathways;ko01110//Biosynthesis of secondary metabolites;ko00940//Phenylpropanoid biosynthesis	-	GO:0003824//catalytic activity;GO:0043169//cation binding;GO:0046906//tetrapyrrole binding	GO:0006950//response to stress;GO:0044710//single-organism metabolic process
LOC106763814	6.07	6.7	5.92	3.31	2.26	2.07	6.23	2.54667	-1.29062	1.05e-05	5.92e-05	PNC1	Metabolism;Metabolism;Metabolism	Global and overview maps;Global and overview maps;Biosynthesis of other secondary metabolites	K00430;K00430;K00430	peroxidase P7-like [Vigna radiata var. radiata] [Vigna radiata]	ko01100//Metabolic pathways;ko01110//Biosynthesis of secondary metabolites;ko00940//Phenylpropanoid biosynthesis	-	GO:0003824//catalytic activity;GO:0043169//cation binding;GO:0046906//tetrapyrrole binding	GO:0006950//response to stress;GO:0044710//single-organism metabolic process
LOC106774555	21.29	21.23	23.62	7.93	7.48	7.97	22.0467	7.79333	-1.50025	1.58e-25	5.75e-24	PMR5	-	-	-	protein PMR5-like isoform X1 [Vigna radiata var. radiata] [Vigna radiata]	-	GO:0043231//intracellular membrane-bounded organelle	-	GO:0006325//chromatin organization;GO:0051707//response to other organism
LOC106755735	10.33	15.44	9.26	1.15	1.13	2.09	11.6767	1.45667	-3.00289	1.02e-19	2.5e-18	PMEI10	-	-	-	21 kDa protein [Vigna radiata var. radiata] [Vigna radiata]	-	-	-	GO:0008152//metabolic process
LOC106755267	33.74	36	29.6	8.53	8.77	11.98	33.1133	9.76	-1.76246	3.19e-28	1.38e-26	PMEI10	-	-	-	21 kDa protein [Vigna radiata var. radiata] [Vigna radiata]	-	-	-	-
LOC106757120	0.19	0.24	0.39	0	0.03	0.03	0.273333	0.02	-3.77259	0.00550718	0.0165913	PME7	Metabolism;Metabolism	Global and overview maps;Carbohydrate metabolism	K01051;K01051	probable pectinesterase/pectinesterase inhibitor 7 [Vigna radiata var. radiata] [Vigna radiata]	ko01100//Metabolic pathways;ko00040//Pentose and glucuronate interconversions	GO:0005618//cell wall	GO:0052689//carboxylic ester hydrolase activity	GO:0000272//polysaccharide catabolic process;GO:0006812//cation transport;GO:0006950//response to stress;GO:0009725//response to hormone;GO:0009892//negative regulation of metabolic process;GO:0051707//response to other organism;GO:0071555//cell wall organization
LOC106777224	12.22	7.45	8.99	39.02	31.95	33.78	9.55333	34.9167	1.86984	2e-41	1.89e-39	PME68	-	-	-	probable pectinesterase 68 [Vigna radiata var. radiata] [Vigna radiata]	-	GO:0030312//external encapsulating structure	GO:0016740//transferase activity;GO:0052689//carboxylic ester hydrolase activity	GO:0000272//polysaccharide catabolic process;GO:0016570//histone modification;GO:0071555//cell wall organization
LOC106757463	0.28	0.68	0.12	0	0	0	0.36	0.001	-8.49185	4.14e-05	0.000208466	PME20	Metabolism;Metabolism	Global and overview maps;Carbohydrate metabolism	K01051;K01051	pectinesterase [Vigna radiata var. radiata] [Vigna radiata]	ko01100//Metabolic pathways;ko00040//Pentose and glucuronate interconversions	GO:0005618//cell wall	GO:0052689//carboxylic ester hydrolase activity	GO:0000272//polysaccharide catabolic process;GO:0006812//cation transport;GO:0006950//response to stress;GO:0009725//response to hormone;GO:0009892//negative regulation of metabolic process;GO:0051707//response to other organism;GO:0071555//cell wall organization
LOC106777511	4.87	3.9	4.11	1.94	1.4	1.87	4.29333	1.73667	-1.30578	1.76e-06	1.13e-05	PME18	Metabolism;Metabolism	Global and overview maps;Carbohydrate metabolism	K01051;K01051	pectinesterase [Vigna radiata var. radiata] [Vigna radiata]	ko01100//Metabolic pathways;ko00040//Pentose and glucuronate interconversions	GO:0005618//cell wall;GO:0031090//organelle membrane;GO:0044444//cytoplasmic part	GO:0052689//carboxylic ester hydrolase activity	GO:0000272//polysaccharide catabolic process;GO:0006950//response to stress;GO:0009664//plant-type cell wall organization;GO:0009892//negative regulation of metabolic process;GO:0010383//cell wall polysaccharide metabolic process;GO:0051707//response to other organism
LOC106758939	0.57	0.68	0.84	0	0	0.07	0.696667	0.0233333	-4.9	5.48e-05	0.000268531	PMAT1	-	-	-	malonyl-CoA:anthocyanidin 5-O-glucoside-6''-O-malonyltransferase [Vigna radiata var. radiata] [Vigna radiata]	-	-	GO:0016746//transferase activity, transferring acyl groups	-
LOC111240522	5.75	8.79	9.94	3.04	2.23	3.45	8.16	2.90667	-1.4892	2e-09	1.87e-08	PMAT1	-	-	-	phenolic glucoside malonyltransferase 1-like [Vigna radiata var. radiata] [Vigna radiata]	-	-	GO:0016746//transferase activity, transferring acyl groups	-
LOC106755200	16.35	19.23	18.53	3.86	3.16	3.63	18.0367	3.55	-2.34504	2.35e-75	7.7e-73	PMA4	Metabolism;Metabolism	Global and overview maps;Energy metabolism	K01535;K01535	plasma membrane ATPase 4 [Vigna radiata var. radiata] [Vigna radiata]	ko01100//Metabolic pathways;ko00190//Oxidative phosphorylation	GO:0031224//intrinsic component of membrane	GO:0008324//cation transmembrane transporter activity;GO:0015662//ATPase activity, coupled to transmembrane movement of ions, phosphorylative mechanism;GO:0032550//purine ribonucleoside binding;GO:0043169//cation binding	GO:0009152//purine ribonucleotide biosynthetic process;GO:0015992//proton transport
LOC106768495	5.1	5.33	5.67	1.73	1.93	1.93	5.36667	1.86333	-1.52614	3.37e-16	6.2e-15	PMA4	Metabolism;Metabolism	Global and overview maps;Energy metabolism	K01535;K01535	plasma membrane ATPase 4 [Vigna radiata var. radiata] [Vigna radiata]	ko01100//Metabolic pathways;ko00190//Oxidative phosphorylation	GO:0031224//intrinsic component of membrane	GO:0008324//cation transmembrane transporter activity;GO:0015662//ATPase activity, coupled to transmembrane movement of ions, phosphorylative mechanism;GO:0032550//purine ribonucleoside binding;GO:0043169//cation binding	GO:0009152//purine ribonucleotide biosynthetic process;GO:0015992//proton transport
LOC106780517	14.21	15.15	15.72	6.98	6.66	6.8	15.0267	6.81333	-1.14109	3.15e-14	4.89e-13	PLT5	-	-	-	polyol transporter 5 isoform X1 [Vigna radiata var. radiata] [Vigna radiata]	-	GO:0031224//intrinsic component of membrane	GO:0005402//cation:sugar symporter activity;GO:0015146//pentose transmembrane transporter activity;GO:0015149//hexose transmembrane transporter activity;GO:0015166//polyol transmembrane transporter activity;GO:0016628//oxidoreductase activity, acting on the CH-CH group of donors, NAD or NADP as acceptor	GO:0006812//cation transport;GO:0006865//amino acid transport;GO:0006952//defense response;GO:0044710//single-organism metabolic process;GO:0044763//single-organism cellular process
LOC106759803	0	0.13	0.02	0.32	0.42	0.17	0.05	0.303333	2.6009	0.0059069	0.0176376	PLT5	-	-	-	polyol transporter 5 [Vigna radiata var. radiata] [Vigna radiata]	-	GO:0031224//intrinsic component of membrane;GO:0042995//cell projection	GO:0005402//cation:sugar symporter activity;GO:0015146//pentose transmembrane transporter activity;GO:0015149//hexose transmembrane transporter activity;GO:0015166//polyol transmembrane transporter activity;GO:0016628//oxidoreductase activity, acting on the CH-CH group of donors, NAD or NADP as acceptor	GO:0006812//cation transport;GO:0006865//amino acid transport;GO:0006952//defense response;GO:0008643//carbohydrate transport;GO:0044710//single-organism metabolic process;GO:0044763//single-organism cellular process
LOC106762448	12.54	13.46	14.51	3.89	3.69	4.95	13.5033	4.17667	-1.69289	1.71e-19	4.1e-18	PLSP1	Genetic Information Processing	Folding, sorting and degradation	K03100	chloroplast processing peptidase isoform X1 [Vigna radiata var. radiata] [Vigna radiata]	ko03060//Protein export	GO:0009507//chloroplast;GO:0009579//thylakoid;GO:0031224//intrinsic component of membrane;GO:0044435//plastid part	GO:0070011//peptidase activity, acting on L-amino acid peptides	GO:0009657//plastid organization;GO:0010468//regulation of gene expression;GO:0016070//RNA metabolic process;GO:0019538//protein metabolic process;GO:0044249//cellular biosynthetic process;GO:0044710//single-organism metabolic process;GO:0044763//single-organism cellular process;GO:0050896//response to stimulus;GO:1901576//organic substance biosynthetic process
LOC106777876	9.33	11.91	10.3	21.54	22.51	20.93	10.5133	21.66	1.04281	1.26e-20	3.27e-19	PLR_Lp1	Metabolism;Metabolism	Global and overview maps;Biosynthesis of other secondary metabolites	K21568;K21568	isoflavone reductase homolog [Vigna radiata var. radiata] [Vigna radiata]	ko01110//Biosynthesis of secondary metabolites;ko00998//Biosynthesis of various secondary metabolites - part 2	-	GO:0016628//oxidoreductase activity, acting on the CH-CH group of donors, NAD or NADP as acceptor	GO:0009807//lignan biosynthetic process;GO:0019336//phenol-containing compound catabolic process;GO:0045491//xylan metabolic process
LOC106777413	1.61	0.58	0.59	0.03	0.08	0.12	0.926667	0.0766667	-3.59538	6.39e-05	0.000309567	PLP3	-	-	-	patatin-like protein 3 [Vigna radiata var. radiata] [Vigna radiata]	-	GO:0009536//plastid	GO:0016298//lipase activity	GO:0006629//lipid metabolic process;GO:0009791//post-embryonic development
LOC106772963	32.05	53.61	46.45	236.11	225.48	265.58	44.0367	242.39	2.46055	1.79e-34	1.2e-32	PLP3	-	-	-	patatin-like protein 3 [Vigna radiata var. radiata] [Vigna radiata]	-	-	-	-
LOC111240510	0.29	1.72	0.95	1.89	1.05	4.24	0.986667	2.39333	1.27839	0.00723238	0.0210511	PLP2	-	-	-	patatin-like protein 2 [Vigna radiata var. radiata] [Vigna radiata]	-	-	-	GO:0008152//metabolic process
MSTRG.9647	0.18	0.44	0.3	10.29	18.96	14.32	0.306667	14.5233	5.56556	1.29e-47	1.65e-45	PLP2	-	-	-	patatin-like protein 2 [Vigna radiata var. radiata] [Vigna radiata]	-	-	GO:0003824//catalytic activity	GO:0006629//lipid metabolic process
LOC106764432	0.2	0	0.07	4.22	7.83	5.5	0.09	5.85	6.02237	1.44e-23	4.6e-22	PLP2	-	-	-	patatin-like protein 2 [Vigna radiata var. radiata] [Vigna radiata]	-	-	GO:0003824//catalytic activity	GO:0006629//lipid metabolic process
LOC106777915	5.79	6.56	6.91	2.3	2.24	2.5	6.42	2.34667	-1.45196	5.7e-17	1.13e-15	PLDBETA1	Metabolism;Metabolism;Cellular Processes;Metabolism;Metabolism	Global and overview maps;Global and overview maps;Transport and catabolism;Lipid metabolism;Lipid metabolism	K01115;K01115;K01115;K01115;K01115	phospholipase D beta 1 [Vigna radiata var. radiata] [Vigna radiata]	ko01100//Metabolic pathways;ko01110//Biosynthesis of secondary metabolites;ko04144//Endocytosis;ko00564//Glycerophospholipid metabolism;ko00565//Ether lipid metabolism	GO:0016020//membrane;GO:0043231//intracellular membrane-bounded organelle	GO:0004620//phospholipase activity;GO:0046872//metal ion binding;GO:1902936//phosphatidylinositol bisphosphate binding	GO:0003006//developmental process involved in reproduction;GO:0006650//glycerophospholipid metabolic process;GO:0010038//response to metal ion;GO:0042742//defense response to bacterium
LOC106760914	1.86	2.17	1.9	0.88	0.77	0.74	1.97667	0.796667	-1.31102	1.83e-05	9.85e-05	PLDALPHA4	Metabolism;Metabolism;Cellular Processes;Metabolism;Metabolism	Global and overview maps;Global and overview maps;Transport and catabolism;Lipid metabolism;Lipid metabolism	K01115;K01115;K01115;K01115;K01115	phospholipase D alpha 4 [Vigna radiata var. radiata] [Vigna radiata]	ko01100//Metabolic pathways;ko01110//Biosynthesis of secondary metabolites;ko04144//Endocytosis;ko00564//Glycerophospholipid metabolism;ko00565//Ether lipid metabolism	GO:0016020//membrane;GO:0044424//intracellular part	GO:0004620//phospholipase activity;GO:0046872//metal ion binding	GO:0006650//glycerophospholipid metabolic process;GO:0006808//regulation of nitrogen utilization;GO:0009267//cellular response to starvation;GO:0040007//growth;GO:0044707//single-multicellular organism process;GO:0044767//single-organism developmental process
LOC106762197	19.6	24.17	24.49	8.97	9.37	10.87	22.7533	9.73667	-1.22458	2.18e-21	5.94e-20	PLD1	Metabolism;Metabolism;Cellular Processes;Metabolism;Metabolism	Global and overview maps;Global and overview maps;Transport and catabolism;Lipid metabolism;Lipid metabolism	K01115;K01115;K01115;K01115;K01115	phospholipase D alpha 1 [Vigna radiata var. radiata] [Vigna radiata]	ko01100//Metabolic pathways;ko01110//Biosynthesis of secondary metabolites;ko04144//Endocytosis;ko00564//Glycerophospholipid metabolism;ko00565//Ether lipid metabolism	GO:0005911//cell-cell junction;GO:0009536//plastid;GO:0016020//membrane;GO:0030135//coated vesicle	GO:0004620//phospholipase activity;GO:0046872//metal ion binding;GO:1902936//phosphatidylinositol bisphosphate binding	GO:0000160//phosphorelay signal transduction system;GO:0006006//glucose metabolic process;GO:0006090//pyruvate metabolic process;GO:0006650//glycerophospholipid metabolic process;GO:0006970//response to osmotic stress;GO:0006996//organelle organization;GO:0009787//regulation of abscisic acid-activated signaling pathway;GO:0010038//response to metal ion;GO:0042044//fluid transport;GO:0044707//sing…
LOC106755566	42.1	45.66	39.86	17.57	19.78	22.46	42.54	19.9367	-1.0934	2.46e-14	3.85e-13	PLAT2	-	-	-	PLAT domain-containing protein 3 [Vigna radiata var. radiata] [Vigna radiata]	-	-	-	-
LOC106777571	1.06	1.45	1.09	0.32	0.51	0.54	1.2	0.456667	-1.39382	0.000762426	0.00289055	PKP3	Metabolism;Metabolism;Metabolism;Metabolism;Metabolism;Metabolism;Metabolism	Global and overview maps;Global and overview maps;Global and overview maps;Global and overview maps;Carbohydrate metabolism;Nucleotide metabolism;Carbohydrate metabolism	K00873;K00873;K00873;K00873;K00873;K00873;K00873	pyruvate kinase isozyme G, chloroplastic [Vigna radiata var. radiata] [Vigna radiata]	ko01100//Metabolic pathways;ko01110//Biosynthesis of secondary metabolites;ko01200//Carbon metabolism;ko01230//Biosynthesis of amino acids;ko00010//Glycolysis / Gluconeogenesis;ko00230//Purine metabolism;ko00620//Pyruvate metabolism	GO:0009532//plastid stroma	GO:0016301//kinase activity;GO:0031420//alkali metal ion binding;GO:0032550//purine ribonucleoside binding	GO:0003006//developmental process involved in reproduction;GO:0006090//pyruvate metabolic process;GO:0006631//fatty acid metabolic process;GO:0006796//phosphate-containing compound metabolic process;GO:0009791//post-embryonic development;GO:0010038//response to metal ion
MSTRG.20145	3.63	2.22	2.53	0.26	0.59	0.45	2.79333	0.433333	-2.68844	5.22e-11	5.87e-10	PKL	-	-	-	CHD3-type chromatin-remodeling factor PICKLE-like isoform X11 [Vigna radiata var. radiata] [Vigna radiata]	-	-	GO:0016818//hydrolase activity, acting on acid anhydrides, in phosphorus-containing anhydrides;GO:0046914//transition metal ion binding	GO:0043170//macromolecule metabolic process
LOC106758302	0.31	0.18	0.16	0	0	0	0.216667	0.001	-7.75933	0.000162288	0.000718733	PK1	-	-	-	protein brassinosteroid insensitive 1 [Vigna unguiculata]	-	-	GO:0004672//protein kinase activity;GO:0032550//purine ribonucleoside binding	GO:0006464//cellular protein modification process;GO:0006796//phosphate-containing compound metabolic process;GO:0008037//cell recognition
LOC106759958	0.12	0.17	0.13	0	0	0	0.14	0.001	-7.12928	0.00171784	0.00595873	PK1	-	-	-	somatic embryogenesis receptor kinase 4 [Vigna unguiculata]	-	-	GO:0004672//protein kinase activity;GO:0032550//purine ribonucleoside binding	GO:0006464//cellular protein modification process;GO:0006796//phosphate-containing compound metabolic process;GO:0008037//cell recognition
LOC106779343	0.23	0.13	0.45	0.05	0	0	0.27	0.0166667	-4.01792	0.0021703	0.00734738	PK1	-	-	-	interleukin-1 receptor-associated kinase 4 [Vigna unguiculata]	-	-	GO:0004672//protein kinase activity;GO:0032550//purine ribonucleoside binding	GO:0006464//cellular protein modification process;GO:0006796//phosphate-containing compound metabolic process;GO:0008037//cell recognition
LOC106773775	1.11	1.11	1.16	0.29	0.23	0.4	1.12667	0.306667	-1.87732	6.43e-06	3.77e-05	PK1	-	-	-	interleukin-1 receptor-associated kinase 4 [Vigna unguiculata]	-	-	GO:0004672//protein kinase activity;GO:0005488//binding	GO:0006796//phosphate-containing compound metabolic process
LOC106776955	1.51	2.48	1.69	0	0	0.29	1.89333	0.0966667	-4.29177	3.73e-09	3.36e-08	PIX13	-	-	-	probable serine/threonine-protein kinase PIX13 isoform X1 [Vigna radiata var. radiata] [Vigna radiata]	-	-	GO:0004672//protein kinase activity;GO:0032550//purine ribonucleoside binding	GO:0006468//protein phosphorylation;GO:0007154//cell communication;GO:0010033//response to organic substance;GO:0045087//innate immune response;GO:0050789//regulation of biological process;GO:0051716//cellular response to stimulus;GO:0098542//defense response to other organism
LOC106767362	1.02	1.72	2.13	0.12	0.18	0.37	1.62333	0.223333	-2.86169	3.27e-08	2.64e-07	PIX13	-	-	-	probable serine/threonine-protein kinase PIX13 isoform X1 [Vigna radiata var. radiata] [Vigna radiata]	-	-	GO:0004672//protein kinase activity;GO:0032550//purine ribonucleoside binding	GO:0006464//cellular protein modification process;GO:0007154//cell communication;GO:0010033//response to organic substance;GO:0016310//phosphorylation;GO:0045087//innate immune response;GO:0050789//regulation of biological process;GO:0051716//cellular response to stimulus;GO:0098542//defense response to other organism
LOC106767751	0.2	0.55	0.51	0.08	0.03	0.11	0.42	0.0733333	-2.51785	0.00770871	0.022232	PIX13	-	-	-	probable serine/threonine-protein kinase PIX13 [Vigna radiata var. radiata] [Vigna radiata]	-	-	GO:0004672//protein kinase activity	GO:0006464//cellular protein modification process;GO:0006952//defense response;GO:0009605//response to external stimulus;GO:0016310//phosphorylation;GO:0044763//single-organism cellular process;GO:0050789//regulation of biological process
LOC106759798	3.01	2.08	3.69	0.57	0.62	0.67	2.92667	0.62	-2.23892	1.28e-08	1.08e-07	PIX13	-	-	-	probable serine/threonine-protein kinase PIX13 [Vigna radiata var. radiata] [Vigna radiata]	-	-	GO:0004702//receptor signaling protein serine/threonine kinase activity;GO:0032550//purine ribonucleoside binding	GO:0006605//protein targeting;GO:0009617//response to bacterium;GO:0009891//positive regulation of biosynthetic process;GO:0032147//activation of protein kinase activity;GO:0043067//regulation of programmed cell death
LOC106766771	2.49	2.21	5.69	1.01	0.65	0.79	3.46333	0.816667	-2.08434	5.12e-07	3.54e-06	PIX13	-	-	-	probable serine/threonine-protein kinase PIX13 [Vigna radiata var. radiata] [Vigna radiata]	-	-	GO:0004672//protein kinase activity	GO:0006464//cellular protein modification process;GO:0006952//defense response;GO:0009605//response to external stimulus;GO:0016310//phosphorylation;GO:0044763//single-organism cellular process;GO:0050789//regulation of biological process
LOC106761373	7.74	9.87	8.11	1.92	2.13	2.6	8.57333	2.21667	-1.95146	4.56e-14	6.99e-13	pitC	-	-	-	random slug protein 5 [Vigna radiata var. radiata] [Vigna radiata]	-	GO:0043231//intracellular membrane-bounded organelle	-	GO:0006952//defense response;GO:0044085//cellular component biogenesis;GO:0051234//establishment of localization
LOC106761606	0.23	0.91	0.53	0	0.13	0.12	0.556667	0.0833333	-2.73985	0.0077494	0.0223361	PIRL6	-	-	-	plant intracellular Ras-group-related LRR protein 6 [Vigna radiata var. radiata] [Vigna radiata]	-	-	GO:0003824//catalytic activity	GO:0006796//phosphate-containing compound metabolic process;GO:0044786//cell cycle DNA replication
LOC106759297	228.8	309.15	236.87	76.13	91.34	91.72	258.273	86.3967	-1.57985	2.53e-41	2.38e-39	PIP2-7	-	-	-	aquaporin PIP2-7 [Vigna radiata var. radiata] [Vigna radiata]	-	GO:0031224//intrinsic component of membrane	-	GO:0051234//establishment of localization
LOC106757699	29.02	28.27	25.58	77.26	83.21	71.66	27.6233	77.3767	1.48601	3.39e-64	7.6e-62	PIP2-7	-	-	-	aquaporin PIP2-7 [Vigna radiata var. radiata] [Vigna radiata]	-	GO:0005911//cell-cell junction;GO:0031224//intrinsic component of membrane	-	GO:0000041//transition metal ion transport;GO:0001101//response to acid chemical;GO:0009267//cellular response to starvation;GO:0042044//fluid transport;GO:0045491//xylan metabolic process;GO:0048588//developmental cell growth;GO:0055085//transmembrane transport
LOC106765790	0.3	1.12	0.68	1.87	3.01	22.74	0.7	9.20667	3.71725	0.000841061	0.00315486	PIP20-2	-	-	-	kunitz-type trypsin inhibitor-like 2 protein [Vigna radiata var. radiata] [Vigna radiata]	-	-	GO:0004866//endopeptidase inhibitor activity	GO:0010466//negative regulation of peptidase activity;GO:0050896//response to stimulus
LOC106766644	2.04	3.45	2.59	0.88	0.48	0.72	2.69333	0.693333	-1.95777	0.000219428	0.000942188	PIP20-1	-	-	-	kunitz-type trypsin inhibitor-like 2 protein [Vigna radiata var. radiata] [Vigna radiata]	-	-	GO:0004866//endopeptidase inhibitor activity	GO:0010466//negative regulation of peptidase activity;GO:0050896//response to stimulus
LOC106767586	15.17	13.15	11.4	5.45	4.49	9.02	13.24	6.32	-1.06691	0.000109093	0.000502708	PIP20-1	-	-	-	kunitz-type trypsin inhibitor-like 1 protein [Vigna radiata var. radiata] [Vigna radiata]	-	GO:0005576//extracellular region	GO:0004866//endopeptidase inhibitor activity	GO:0006950//response to stress;GO:0010466//negative regulation of peptidase activity
LOC106766424	1.08	0.85	1.03	0.37	0.6	0.36	0.986667	0.443333	-1.15417	0.0104129	0.0288537	PIN8	-	-	-	auxin efflux carrier component 8 [Vigna radiata var. radiata] [Vigna radiata]	-	GO:0009536//plastid;GO:0031224//intrinsic component of membrane	GO:0015294//solute:cation symporter activity	GO:0006812//cation transport;GO:0010928//regulation of auxin mediated signaling pathway;GO:0048229//gametophyte development;GO:0048878//chemical homeostasis
LOC106760075	0.08	0.32	0.09	0.72	0.28	0.63	0.163333	0.543333	1.73402	0.0152602	0.0401467	PIN2	-	-	-	auxin efflux carrier component 2-like [Vigna radiata var. radiata] [Vigna radiata]	-	-	-	-
LOC106760087	0.77	1.75	1.04	0.07	0	0	1.18667	0.0233333	-5.66838	2.53e-06	1.59e-05	PIN1C	-	-	-	auxin efflux carrier component 1-like [Vigna radiata var. radiata] [Vigna radiata]	-	GO:0005618//cell wall;GO:0005911//cell-cell junction;GO:0044424//intracellular part;GO:0044425//membrane part	GO:0005215//transporter activity;GO:0005488//binding	GO:0009117//nucleotide metabolic process;GO:0009630//gravitropism;GO:0009639//response to red or far red light;GO:0009734//auxin-activated signaling pathway;GO:0009793//embryo development ending in seed dormancy;GO:0009799//specification of symmetry;GO:0009886//post-embryonic morphogenesis;GO:0009933//meristem structural organization;GO:0009943//adaxial/abaxial axis specification;GO:0009965//leaf…
LOC106777110	2.09	2.92	3.23	0.54	0.63	0.94	2.74667	0.703333	-1.9654	2.13e-08	1.75e-07	PILS7	-	-	-	protein PIN-LIKES 7 [Vigna radiata var. radiata] [Vigna radiata]	-	-	-	GO:0044763//single-organism cellular process
LOC106773763	0.25	0.23	0.17	0.61	0.97	1.46	0.216667	1.01333	2.22556	0.000100865	0.000467817	PILS3	-	-	-	protein PIN-LIKES 3 [Vigna radiata var. radiata] [Vigna radiata]	-	-	-	-
LOC106756809	12.35	13.6	16.33	1.9	2.5	2.36	14.0933	2.25333	-2.64488	6.43e-52	9.93e-50	PIL15	Environmental Information Processing;Organismal Systems	Signal transduction;Environmental adaptation	K12126;K12126	transcription factor PIF3 [Vigna radiata var. radiata] [Vigna radiata]	ko04075//Plant hormone signal transduction;ko04712//Circadian rhythm - plant	-	-	GO:0009416//response to light stimulus;GO:0044699//single-organism process;GO:0050794//regulation of cellular process
LOC106766427	3.15	2.96	3.7	0.91	1.43	0.98	3.27	1.10667	-1.56307	1.34e-09	1.28e-08	PII-2	-	-	-	piriformospora indica-insensitive protein 2-like isoform X1 [Vigna radiata var. radiata] [Vigna radiata]	-	-	GO:0003824//catalytic activity	GO:0009617//response to bacterium;GO:0009886//post-embryonic morphogenesis;GO:0048437//floral organ development;GO:0050794//regulation of cellular process
LOC106757285	11	11.07	9.76	3.37	3.08	3.3	10.61	3.25	-1.70691	3.61e-21	9.68e-20	PID2	-	-	-	protein kinase PINOID 2-like [Vigna radiata var. radiata] [Vigna radiata]	-	-	-	-
LOC106754639	41.57	112.23	110.7	0	0	0	88.1667	0.001	-16.4279	1.56e-19	3.76e-18	PI230	-	-	-	defensin-like protein [Vigna radiata var. radiata] [Vigna radiata]	-	GO:0005911//cell-cell junction;GO:0030312//external encapsulating structure	-	GO:0001906//cell killing;GO:0006950//response to stress;GO:0009620//response to fungus;GO:0009888//tissue development;GO:0010817//regulation of hormone levels;GO:0016043//cellular component organization;GO:0016049//cell growth;GO:0044238//primary metabolic process;GO:0044711//single-organism biosynthetic process;GO:0048513//animal organ development;GO:0048869//cellular developmental process;GO:00…
MSTRG.3971	1	1.2	1.11	4.31	4.19	4.13	1.10333	4.21	1.93195	2.31e-33	1.45e-31	PHYA	Organismal Systems	Environmental adaptation	K12120	PREDICTED: phytochrome A-like [Vigna angularis]	ko04712//Circadian rhythm - plant	-	-	-
LOC106757893	4.33	3.32	4.92	0.55	0.56	1.82	4.19	0.976667	-2.10101	1.32e-08	1.12e-07	PHT1-4	-	-	-	inorganic phosphate transporter 1-4 [Vigna radiata var. radiata] [Vigna radiata]	-	GO:0005911//cell-cell junction;GO:0031224//intrinsic component of membrane;GO:0043231//intracellular membrane-bounded organelle	GO:0005488//binding;GO:0015103//inorganic anion transmembrane transporter activity;GO:0015291//secondary active transmembrane transporter activity	GO:0001101//response to acid chemical;GO:0006812//cation transport;GO:0015698//inorganic anion transport;GO:0015833//peptide transport;GO:0044763//single-organism cellular process
LOC106764789	0.32	0.14	0.26	0.59	0.66	0.64	0.24	0.63	1.39232	0.0025629	0.00847415	PHT1-2	-	-	-	probable inorganic phosphate transporter 1-2 [Vigna radiata var. radiata] [Vigna radiata]	-	GO:0031224//intrinsic component of membrane;GO:0044424//intracellular part	GO:0005488//binding;GO:0015103//inorganic anion transmembrane transporter activity;GO:0015291//secondary active transmembrane transporter activity	GO:0006812//cation transport;GO:0009267//cellular response to starvation;GO:0015698//inorganic anion transport
LOC106757352	0.38	0.29	0.56	0.93	0.9	0.68	0.41	0.836667	1.02903	0.0187419	0.0478475	PHL5	-	-	-	PHR 1 protein [Spatholobus suberectus]	-	-	GO:0005488//binding	-
LOC106760815	70.88	122.56	71.34	26.94	21.68	31.16	88.26	26.5933	-1.7307	3.77e-07	2.66e-06	PHI-1	-	-	-	protein EXORDIUM [Vigna radiata var. radiata] [Vigna radiata]	-	GO:0005618//cell wall;GO:0043231//intracellular membrane-bounded organelle;GO:0044421//extracellular region part;GO:0044444//cytoplasmic part	-	GO:0006694//steroid biosynthetic process;GO:0009725//response to hormone
LOC106778805	4.76	6.46	4.26	1.95	1.37	3.13	5.16	2.15	-1.26303	0.000286012	0.00120066	PHI-1	-	-	-	protein EXORDIUM [Vigna radiata var. radiata] [Vigna radiata]	-	GO:0005618//cell wall;GO:0043231//intracellular membrane-bounded organelle;GO:0044421//extracellular region part;GO:0044444//cytoplasmic part	-	GO:0006694//steroid biosynthetic process;GO:0009725//response to hormone
LOC106778803	11.01	19.73	16.98	7.06	3.64	9.56	15.9067	6.75333	-1.23596	0.0142488	0.0378308	PHI-1	-	-	-	protein EXORDIUM-like [Vigna radiata var. radiata] [Vigna radiata]	-	GO:0005618//cell wall;GO:0043231//intracellular membrane-bounded organelle;GO:0044421//extracellular region part;GO:0044444//cytoplasmic part	-	GO:0006694//steroid biosynthetic process;GO:0009725//response to hormone
MSTRG.1264	0.73	0.75	0.99	0	0	0	0.823333	0.001	-9.68533	6.07e-05	0.000295598	PHB5	-	-	-	PREDICTED: prohibitin-3, mitochondrial-like [Vigna angularis]	-	GO:0005618//cell wall;GO:0009536//plastid;GO:0019866//organelle inner membrane;GO:0031224//intrinsic component of membrane;GO:0043232//intracellular non-membrane-bounded organelle;GO:0044455//mitochondrial membrane part	-	GO:0000302//response to reactive oxygen species;GO:0006605//protein targeting;GO:0006970//response to osmotic stress;GO:0006996//organelle organization;GO:0009451//RNA modification;GO:0009725//response to hormone;GO:0033554//cellular response to stress;GO:0040007//growth;GO:0044763//single-organism cellular process;GO:0048528//post-embryonic root development
MSTRG.1581	3.64	3.87	3.65	0.17	0.23	0.26	3.72	0.22	-4.07973	3.28e-72	9.59e-70	PHB5	-	-	-	retrotransposon-related protein [Trifolium pratense]	-	-	-	-
LOC106765851	3.53	2.87	3.33	1.32	1.33	1.8	3.24333	1.48333	-1.12863	0.000148013	0.000661778	PGSIP8	-	-	-	Glycogenin-2 [Glycine soja]	-	-	GO:0016740//transferase activity;GO:0052689//carboxylic ester hydrolase activity	GO:0071555//cell wall organization
LOC106752784	0.7	1.36	1.19	0	0.05	0.42	1.08333	0.156667	-2.78971	0.00122585	0.00441645	PGIP1	-	-	-	polygalacturonase inhibitor 2 [Vigna radiata var. radiata] [Vigna radiata]	-	GO:0030312//external encapsulating structure	-	GO:0006950//response to stress
LOC106752783	53.25	55.38	58.16	14.59	8.49	12.94	55.5967	12.0067	-2.21116	7.29e-49	1.01e-46	PGIP1	-	-	-	polygalacturonase inhibitor 2-like [Vigna radiata var. radiata] [Vigna radiata]	-	GO:0005618//cell wall;GO:0005911//cell-cell junction;GO:0043231//intracellular membrane-bounded organelle;GO:0044444//cytoplasmic part	GO:0004857//enzyme inhibitor activity	GO:0006605//protein targeting;GO:0006796//phosphate-containing compound metabolic process;GO:0006952//defense response;GO:0009620//response to fungus;GO:0009755//hormone-mediated signaling pathway;GO:0009863//salicylic acid mediated signaling pathway;GO:0035556//intracellular signal transduction;GO:0043067//regulation of programmed cell death;GO:0046942//carboxylic acid transport
LOC106757396	1.47	2.41	1.9	0.39	0.37	0.52	1.92667	0.426667	-2.17493	2.65e-05	0.000138795	PGIP1	-	-	-	polygalacturonase inhibitor-like [Vigna radiata var. radiata] [Vigna radiata]	-	-	-	-
LOC106780638	92.01	90.68	92.55	199.37	214.6	216.47	91.7467	210.147	1.19567	1.27e-99	7.17e-97	PGAAIR	Metabolism;Metabolism;Metabolism;Metabolism;Metabolism;Metabolism	Global and overview maps;Global and overview maps;Global and overview maps;Global and overview maps;Metabolism of cofactors and vitamins;Amino acid metabolism	K00053;K00053;K00053;K00053;K00053;K00053	ketol-acid reductoisomerase, chloroplastic [Vigna radiata var. radiata] [Vigna radiata]	ko01100//Metabolic pathways;ko01110//Biosynthesis of secondary metabolites;ko01230//Biosynthesis of amino acids;ko01210//2-Oxocarboxylic acid metabolism;ko00770//Pantothenate and CoA biosynthesis;ko00290//Valine, leucine and isoleucine biosynthesis	GO:0005576//extracellular region;GO:0009526//plastid envelope;GO:0009532//plastid stroma;GO:0030312//external encapsulating structure	GO:0016616//oxidoreductase activity, acting on the CH-OH group of donors, NAD or NADP as acceptor;GO:0043168//anion binding;GO:0046914//transition metal ion binding;GO:0046983//protein dimerization activity;GO:0048037//cofactor binding	GO:0006006//glucose metabolic process;GO:0006090//pyruvate metabolic process;GO:0006163//purine nucleotide metabolic process;GO:0006549//isoleucine metabolic process;GO:0006573//valine metabolic process;GO:0006970//response to osmotic stress;GO:0008652//cellular amino acid biosynthetic process;GO:0010038//response to metal ion
LOC106758565	30.77	41.83	23.71	6.93	6.11	7.6	32.1033	6.88	-2.22224	5.06e-30	2.54e-28	PFE	-	-	-	ferritin, chloroplastic [Vigna radiata var. radiata] [Vigna radiata]	-	GO:0009526//plastid envelope;GO:0009532//plastid stroma;GO:0044434//chloroplast part	GO:0005506//iron ion binding;GO:0016724//oxidoreductase activity, oxidizing metal ions, oxygen as acceptor	GO:0000041//transition metal ion transport;GO:0000302//response to reactive oxygen species;GO:0009058//biosynthetic process;GO:0009668//plastid membrane organization;GO:0009725//response to hormone;GO:0010038//response to metal ion;GO:0044237//cellular metabolic process;GO:0044710//single-organism metabolic process;GO:0046916//cellular transition metal ion homeostasis;GO:0048827//phyllome develop…
LOC106770748	31.13	31.39	20.1	4.14	6.07	8.03	27.54	6.08	-2.17939	5.69e-23	1.74e-21	PFE	-	-	-	ferritin-3, chloroplastic [Vigna radiata var. radiata] [Vigna radiata]	-	GO:0009526//plastid envelope;GO:0009532//plastid stroma;GO:0044434//chloroplast part	GO:0005506//iron ion binding;GO:0016724//oxidoreductase activity, oxidizing metal ions, oxygen as acceptor	GO:0000041//transition metal ion transport;GO:0000302//response to reactive oxygen species;GO:0009058//biosynthetic process;GO:0009668//plastid membrane organization;GO:0009725//response to hormone;GO:0010038//response to metal ion;GO:0044237//cellular metabolic process;GO:0044710//single-organism metabolic process;GO:0046916//cellular transition metal ion homeostasis;GO:0048827//phyllome develop…
MSTRG.1676	0	0	0	2.2	1.82	2.44	0.001	2.15333	11.0724	3.03e-09	2.76e-08	PFE	-	-	-	ferritin, chloroplastic [Vigna radiata var. radiata] [Vigna radiata]	-	GO:0009532//plastid stroma;GO:0044434//chloroplast part	GO:0005506//iron ion binding;GO:0016724//oxidoreductase activity, oxidizing metal ions, oxygen as acceptor	GO:0000041//transition metal ion transport;GO:0001101//response to acid chemical;GO:0006979//response to oxidative stress;GO:0010038//response to metal ion;GO:0044237//cellular metabolic process;GO:0044710//single-organism metabolic process;GO:0046916//cellular transition metal ion homeostasis;GO:0048827//phyllome development;GO:0090567//reproductive shoot system development
LOC106767099	13.66	15.28	14.01	5.67	4.17	7	14.3167	5.61333	-1.35077	1.13e-13	1.66e-12	PEX1	-	-	-	leucine-rich repeat extensin-like protein 6 [Vigna radiata var. radiata] [Vigna radiata]	-	-	-	-
LOC106760776	1.73	1.72	2.38	3.61	3.28	6.17	1.94333	4.35333	1.16359	3.9e-05	0.000197477	PERK9	-	-	-	proline-rich receptor-like protein kinase PERK9 [Vigna radiata var. radiata] [Vigna radiata]	-	GO:0031224//intrinsic component of membrane	GO:0004702//receptor signaling protein serine/threonine kinase activity;GO:0005198//structural molecule activity;GO:0032550//purine ribonucleoside binding	GO:0001558//regulation of cell growth;GO:0032147//activation of protein kinase activity
LOC106776660	2.13	2.53	2.95	0.52	0.45	0.79	2.53667	0.586667	-2.11232	6.18e-11	6.9e-10	PERK1	-	-	-	probable receptor-like protein kinase At5g18500 [Vigna radiata var. radiata] [Vigna radiata]	-	-	GO:0004672//protein kinase activity;GO:0032550//purine ribonucleoside binding	GO:0006464//cellular protein modification process;GO:0006796//phosphate-containing compound metabolic process;GO:0050896//response to stimulus
LOC106769244	38.14	37.24	42.73	12.52	9.89	9.89	39.37	10.7667	-1.87053	1.18e-42	1.2e-40	PER73	Metabolism;Metabolism;Metabolism	Global and overview maps;Global and overview maps;Biosynthesis of other secondary metabolites	K00430;K00430;K00430	peroxidase 73 [Vigna radiata var. radiata] [Vigna radiata]	ko01100//Metabolic pathways;ko01110//Biosynthesis of secondary metabolites;ko00940//Phenylpropanoid biosynthesis	GO:0044424//intracellular part	GO:0003824//catalytic activity;GO:0016209//antioxidant activity;GO:0043169//cation binding;GO:0046906//tetrapyrrole binding	GO:0000041//transition metal ion transport;GO:0001101//response to acid chemical;GO:0006970//response to osmotic stress;GO:0009267//cellular response to starvation;GO:0009755//hormone-mediated signaling pathway;GO:0010053//root epidermal cell differentiation;GO:0015698//inorganic anion transport;GO:0032412//regulation of ion transmembrane transporter activity;GO:0042743//hydrogen peroxide metabol…
LOC106764437	0.83	0.7	0.97	0.24	0.1	0.19	0.833333	0.176667	-2.23786	0.000136268	0.000614647	PER64	Metabolism;Metabolism;Metabolism	Global and overview maps;Global and overview maps;Biosynthesis of other secondary metabolites	K00430;K00430;K00430	peroxidase 64 isoform X1 [Vigna radiata var. radiata] [Vigna radiata]	ko01100//Metabolic pathways;ko01110//Biosynthesis of secondary metabolites;ko00940//Phenylpropanoid biosynthesis	GO:0005618//cell wall	GO:0003824//catalytic activity;GO:0043169//cation binding;GO:0046906//tetrapyrrole binding	GO:0006950//response to stress;GO:0042743//hydrogen peroxide metabolic process;GO:0044710//single-organism metabolic process;GO:0045491//xylan metabolic process
LOC106775759	93.3	113.46	111.11	33.59	33.22	37.89	105.957	34.9	-1.60218	5.17e-54	8.53e-52	PER54	Metabolism;Metabolism;Metabolism	Global and overview maps;Global and overview maps;Biosynthesis of other secondary metabolites	K00430;K00430;K00430	peroxidase A2 [Vigna radiata var. radiata] [Vigna radiata]	ko01100//Metabolic pathways;ko01110//Biosynthesis of secondary metabolites;ko00940//Phenylpropanoid biosynthesis	GO:0005618//cell wall;GO:0031090//organelle membrane;GO:0043231//intracellular membrane-bounded organelle	GO:0003824//catalytic activity;GO:0016209//antioxidant activity;GO:0043169//cation binding;GO:0046906//tetrapyrrole binding	GO:0006970//response to osmotic stress;GO:0009624//response to nematode;GO:0010038//response to metal ion;GO:0044710//single-organism metabolic process;GO:0090567//reproductive shoot system development
LOC106776936	18.72	21.16	24.66	10.2	8.56	10.87	21.5133	9.87667	-1.12313	6.63e-11	7.38e-10	PER51	Metabolism;Metabolism;Metabolism	Global and overview maps;Global and overview maps;Biosynthesis of other secondary metabolites	K00430;K00430;K00430	peroxidase 51 [Vigna radiata var. radiata] [Vigna radiata]	ko01100//Metabolic pathways;ko01110//Biosynthesis of secondary metabolites;ko00940//Phenylpropanoid biosynthesis	GO:0044424//intracellular part	GO:0003824//catalytic activity;GO:0016209//antioxidant activity;GO:0043169//cation binding;GO:0046906//tetrapyrrole binding	GO:0000041//transition metal ion transport;GO:0001101//response to acid chemical;GO:0006970//response to osmotic stress;GO:0009267//cellular response to starvation;GO:0010053//root epidermal cell differentiation;GO:0015698//inorganic anion transport;GO:0042743//hydrogen peroxide metabolic process;GO:0044710//single-organism metabolic process
LOC106778502	0.39	0.18	0.16	0.03	0	0	0.243333	0.01	-4.60486	0.00865601	0.0245493	PER48	Metabolism;Metabolism;Metabolism	Global and overview maps;Global and overview maps;Biosynthesis of other secondary metabolites	K00430;K00430;K00430	peroxidase family protein [Medicago truncatula]	ko01100//Metabolic pathways;ko01110//Biosynthesis of secondary metabolites;ko00940//Phenylpropanoid biosynthesis	-	GO:0005488//binding	GO:0044710//single-organism metabolic process
LOC106763008	4.35	5.82	6.08	1.09	1.13	1.03	5.41667	1.08333	-2.32193	2.92e-13	4.13e-12	PER47	Metabolism;Metabolism;Metabolism	Global and overview maps;Global and overview maps;Biosynthesis of other secondary metabolites	K00430;K00430;K00430	peroxidase 47 [Vigna radiata var. radiata] [Vigna radiata]	ko01100//Metabolic pathways;ko01110//Biosynthesis of secondary metabolites;ko00940//Phenylpropanoid biosynthesis	-	GO:0003824//catalytic activity;GO:0016209//antioxidant activity;GO:0043169//cation binding;GO:0046906//tetrapyrrole binding	GO:0001101//response to acid chemical;GO:0006575//cellular modified amino acid metabolic process;GO:0006595//polyamine metabolic process;GO:0006725//cellular aromatic compound metabolic process;GO:0006950//response to stress;GO:0015698//inorganic anion transport;GO:0044710//single-organism metabolic process
LOC106770893	13.1	14.01	15.76	2.72	3.63	3.63	14.29	3.32667	-2.10286	1.08e-26	4.22e-25	PER47	Metabolism;Metabolism;Metabolism	Global and overview maps;Global and overview maps;Biosynthesis of other secondary metabolites	K00430;K00430;K00430	peroxidase 47 [Vigna radiata var. radiata] [Vigna radiata]	ko01100//Metabolic pathways;ko01110//Biosynthesis of secondary metabolites;ko00940//Phenylpropanoid biosynthesis	-	GO:0003824//catalytic activity;GO:0016209//antioxidant activity;GO:0043169//cation binding;GO:0046906//tetrapyrrole binding	GO:0001101//response to acid chemical;GO:0006575//cellular modified amino acid metabolic process;GO:0006595//polyamine metabolic process;GO:0006725//cellular aromatic compound metabolic process;GO:0006950//response to stress;GO:0015698//inorganic anion transport;GO:0044710//single-organism metabolic process
LOC106774988	0.53	0.35	0.45	1.18	1.43	1.65	0.443333	1.42	1.67943	5.91e-07	4.05e-06	PER43	Metabolism;Metabolism;Metabolism	Global and overview maps;Global and overview maps;Biosynthesis of other secondary metabolites	K00430;K00430;K00430	PREDICTED: WAT1-related protein At1g68170-like [Vigna angularis]	ko01100//Metabolic pathways;ko01110//Biosynthesis of secondary metabolites;ko00940//Phenylpropanoid biosynthesis	GO:0031224//intrinsic component of membrane	GO:0003824//catalytic activity;GO:0005215//transporter activity;GO:0043169//cation binding;GO:0046906//tetrapyrrole binding	GO:0006950//response to stress;GO:0042743//hydrogen peroxide metabolic process;GO:0044710//single-organism metabolic process;GO:0044763//single-organism cellular process
LOC106775758	2.99	6.08	3.94	1.68	1.2	2.5	4.33667	1.79333	-1.27394	0.000559014	0.0021956	PER22	Metabolism;Metabolism;Metabolism	Global and overview maps;Global and overview maps;Biosynthesis of other secondary metabolites	K00430;K00430;K00430	peroxidase E5 [Vigna radiata var. radiata] [Vigna radiata]	ko01100//Metabolic pathways;ko01110//Biosynthesis of secondary metabolites;ko00940//Phenylpropanoid biosynthesis	GO:0005618//cell wall	GO:0003824//catalytic activity;GO:0016209//antioxidant activity;GO:0043169//cation binding;GO:0046906//tetrapyrrole binding	GO:0006970//response to osmotic stress;GO:0010038//response to metal ion;GO:0044710//single-organism metabolic process
LOC106775780	63.64	98.39	74.91	30.92	30.38	40.39	78.98	33.8967	-1.22034	2.02e-15	3.47e-14	PER22	Metabolism;Metabolism;Metabolism	Global and overview maps;Global and overview maps;Biosynthesis of other secondary metabolites	K00430;K00430;K00430	peroxidase E5 [Vigna radiata var. radiata] [Vigna radiata]	ko01100//Metabolic pathways;ko01110//Biosynthesis of secondary metabolites;ko00940//Phenylpropanoid biosynthesis	GO:0005618//cell wall;GO:0043231//intracellular membrane-bounded organelle	GO:0003824//catalytic activity;GO:0016209//antioxidant activity;GO:0043169//cation binding;GO:0046906//tetrapyrrole binding	GO:0006970//response to osmotic stress;GO:0009725//response to hormone;GO:0010038//response to metal ion;GO:0044710//single-organism metabolic process
LOC106764098	1.33	1.83	2.33	0.19	0	0.04	1.83	0.0766667	-4.5771	1.3e-08	1.1e-07	PER21	Metabolism;Metabolism;Metabolism	Global and overview maps;Global and overview maps;Biosynthesis of other secondary metabolites	K00430;K00430;K00430	peroxidase 21 isoform X1 [Vigna radiata var. radiata] [Vigna radiata]	ko01100//Metabolic pathways;ko01110//Biosynthesis of secondary metabolites;ko00940//Phenylpropanoid biosynthesis	GO:0044444//cytoplasmic part	GO:0003824//catalytic activity;GO:0016209//antioxidant activity;GO:0043169//cation binding;GO:0046906//tetrapyrrole binding	GO:0000097//sulfur amino acid biosynthetic process;GO:0006873//cellular ion homeostasis;GO:0006970//response to osmotic stress;GO:0009620//response to fungus;GO:0009746//response to hexose;GO:0019758//glycosinolate biosynthetic process;GO:0030001//metal ion transport;GO:0042044//fluid transport;GO:0042743//hydrogen peroxide metabolic process
LOC106777295	1.04	0.6	0.58	1.86	1.91	1.33	0.74	1.7	1.19994	0.000427765	0.00173185	PER20	Metabolism;Metabolism;Metabolism	Global and overview maps;Global and overview maps;Biosynthesis of other secondary metabolites	K00430;K00430;K00430	peroxidase 20 [Vigna radiata var. radiata] [Vigna radiata]	ko01100//Metabolic pathways;ko01110//Biosynthesis of secondary metabolites;ko00940//Phenylpropanoid biosynthesis	-	GO:0003824//catalytic activity;GO:0016209//antioxidant activity;GO:0043169//cation binding;GO:0046906//tetrapyrrole binding	GO:0006950//response to stress;GO:0030001//metal ion transport;GO:0042743//hydrogen peroxide metabolic process;GO:0044710//single-organism metabolic process
LOC106755192	13.32	15.82	13.99	3.6	4.01	3.2	14.3767	3.60333	-1.99633	1.23e-24	4.3e-23	PER17	Metabolism;Metabolism;Metabolism	Global and overview maps;Global and overview maps;Biosynthesis of other secondary metabolites	K00430;K00430;K00430	peroxidase 17 [Vigna radiata var. radiata] [Vigna radiata]	ko01100//Metabolic pathways;ko01110//Biosynthesis of secondary metabolites;ko00940//Phenylpropanoid biosynthesis	GO:0030312//external encapsulating structure;GO:0043231//intracellular membrane-bounded organelle;GO:0044444//cytoplasmic part	GO:0003824//catalytic activity;GO:0016209//antioxidant activity;GO:0043169//cation binding;GO:0046906//tetrapyrrole binding	GO:0006950//response to stress;GO:0009799//specification of symmetry;GO:0009933//meristem structural organization;GO:0009943//adaxial/abaxial axis specification;GO:0042743//hydrogen peroxide metabolic process;GO:0044710//single-organism metabolic process;GO:0048509//regulation of meristem development
LOC106765507	8.11	7.87	8.09	0.04	0	0.04	8.02333	0.0266667	-8.23302	1.28e-14	2.05e-13	PER12	Metabolism;Metabolism;Metabolism	Global and overview maps;Global and overview maps;Biosynthesis of other secondary metabolites	K00430;K00430;K00430	peroxidase 12 [Vigna radiata var. radiata] [Vigna radiata]	ko01100//Metabolic pathways;ko01110//Biosynthesis of secondary metabolites;ko00940//Phenylpropanoid biosynthesis	GO:0005618//cell wall;GO:0005911//cell-cell junction;GO:0043231//intracellular membrane-bounded organelle	GO:0003824//catalytic activity;GO:0016209//antioxidant activity;GO:0043169//cation binding;GO:0046906//tetrapyrrole binding	GO:0003006//developmental process involved in reproduction;GO:0006950//response to stress;GO:0044710//single-organism metabolic process;GO:0048509//regulation of meristem development
LOC106769628	34.88	54.72	43.99	4.83	5.41	6.62	44.53	5.62	-2.98614	2.95e-71	8.41e-69	PER12	Metabolism;Metabolism;Metabolism	Global and overview maps;Global and overview maps;Biosynthesis of other secondary metabolites	K00430;K00430;K00430	peroxidase 12 [Vigna radiata var. radiata] [Vigna radiata]	ko01100//Metabolic pathways;ko01110//Biosynthesis of secondary metabolites;ko00940//Phenylpropanoid biosynthesis	GO:0005618//cell wall;GO:0005911//cell-cell junction;GO:0043231//intracellular membrane-bounded organelle	GO:0003824//catalytic activity;GO:0016209//antioxidant activity;GO:0043169//cation binding;GO:0046906//tetrapyrrole binding	GO:0003006//developmental process involved in reproduction;GO:0006950//response to stress;GO:0042743//hydrogen peroxide metabolic process;GO:0044710//single-organism metabolic process;GO:0048509//regulation of meristem development
LOC106768540	0.19	0.31	0.65	1.02	0.81	5.91	0.383333	2.58	2.7507	0.00484253	0.0148398	PER12	Metabolism;Metabolism;Metabolism	Global and overview maps;Global and overview maps;Biosynthesis of other secondary metabolites	K00430;K00430;K00430	peroxidase 12 [Vigna radiata var. radiata] [Vigna radiata]	ko01100//Metabolic pathways;ko01110//Biosynthesis of secondary metabolites;ko00940//Phenylpropanoid biosynthesis	GO:0005618//cell wall;GO:0005911//cell-cell junction;GO:0043231//intracellular membrane-bounded organelle	-	GO:0003006//developmental process involved in reproduction;GO:0048509//regulation of meristem development
LOC106777170	0.88	0.26	0.94	0	0	0.05	0.693333	0.0166667	-5.37851	0.000272865	0.00114945	PER10	Metabolism;Metabolism;Metabolism	Global and overview maps;Global and overview maps;Biosynthesis of other secondary metabolites	K00430;K00430;K00430	peroxidase 10 [Vigna radiata var. radiata] [Vigna radiata]	ko01100//Metabolic pathways;ko01110//Biosynthesis of secondary metabolites;ko00940//Phenylpropanoid biosynthesis	GO:0031090//organelle membrane;GO:0043231//intracellular membrane-bounded organelle	GO:0003824//catalytic activity;GO:0043169//cation binding;GO:0046906//tetrapyrrole binding	GO:0006950//response to stress;GO:0044710//single-organism metabolic process
LOC106772937	5.13	4.26	2.53	14.1	9.05	9.89	3.97333	11.0133	1.47083	1.64e-13	2.37e-12	PECS-2.1	Metabolism;Metabolism	Global and overview maps;Carbohydrate metabolism	K01051;K01051	pectinesterase 2 [Vigna radiata var. radiata] [Vigna radiata]	ko01100//Metabolic pathways;ko00040//Pentose and glucuronate interconversions	GO:0030312//external encapsulating structure	GO:0030234//enzyme regulator activity;GO:0052689//carboxylic ester hydrolase activity	GO:0000272//polysaccharide catabolic process;GO:0009892//negative regulation of metabolic process;GO:0071555//cell wall organization
LOC106760143	83.37	79.91	79.05	27.02	21.22	28.34	80.7767	25.5267	-1.66193	2.98e-57	5.35e-55	PECS-1.1	Metabolism;Metabolism	Global and overview maps;Carbohydrate metabolism	K01051;K01051	pectinesterase [Vigna radiata var. radiata] [Vigna radiata]	ko01100//Metabolic pathways;ko00040//Pentose and glucuronate interconversions	GO:0005576//extracellular region;GO:0005618//cell wall;GO:0016020//membrane;GO:0044424//intracellular part	GO:0030234//enzyme regulator activity;GO:0052689//carboxylic ester hydrolase activity	GO:0000272//polysaccharide catabolic process;GO:0006544//glycine metabolic process;GO:0006568//tryptophan metabolic process;GO:0009683//indoleacetic acid metabolic process;GO:0009892//negative regulation of metabolic process;GO:0042742//defense response to bacterium;GO:0071555//cell wall organization
LOC106778196	27.98	35.81	33.92	15.09	11.21	16.09	32.57	14.13	-1.20478	1.12e-16	2.15e-15	PECS-1.1	Metabolism;Metabolism	Global and overview maps;Carbohydrate metabolism	K01051;K01051	pectinesterase [Vigna radiata var. radiata] [Vigna radiata]	ko01100//Metabolic pathways;ko00040//Pentose and glucuronate interconversions	GO:0005576//extracellular region;GO:0005618//cell wall;GO:0016020//membrane;GO:0044424//intracellular part	GO:0030234//enzyme regulator activity;GO:0052689//carboxylic ester hydrolase activity	GO:0000272//polysaccharide catabolic process;GO:0006544//glycine metabolic process;GO:0006568//tryptophan metabolic process;GO:0009683//indoleacetic acid metabolic process;GO:0009892//negative regulation of metabolic process;GO:0042742//defense response to bacterium;GO:0071555//cell wall organization
LOC106768327	11.65	11.1	11.8	2.94	2.1	1.19	11.5167	2.07667	-2.47138	7.69e-28	3.27e-26	pds5a	-	-	-	sister chromatid cohesion protein PDS5 homolog A isoform X4 [Vigna radiata var. radiata] [Vigna radiata]	-	GO:0043231//intracellular membrane-bounded organelle;GO:0044444//cytoplasmic part	-	-
LOC106768249	1.63	1.4	1.66	0.77	0.73	0.62	1.56333	0.706667	-1.14552	0.00171252	0.00594112	PDR3	-	-	-	ABC transporter G family member 33-like [Vigna radiata var. radiata] [Vigna radiata]	-	-	GO:0016787//hydrolase activity	-
MSTRG.16825	15.09	15	14.3	0	0	0	14.7967	0.001	-13.853	7.23e-22	2.04e-20	PDR2	-	-	-	ABC transporter G family member 39 isoform X2 [Vigna radiata var. radiata] [Vigna radiata]	-	-	GO:0017111//nucleoside-triphosphatase activity	GO:0044765//single-organism transport
LOC106762100	3.38	3.56	5.7	0.16	0.19	0.18	4.21333	0.176667	-4.57586	5.47e-48	7.21e-46	PDR1	-	-	-	pleiotropic drug resistance protein 1 [Vigna radiata var. radiata] [Vigna radiata]	-	GO:0031224//intrinsic component of membrane	GO:0015604//organic phosphonate transmembrane transporter activity;GO:0032550//purine ribonucleoside binding;GO:0042626//ATPase activity, coupled to transmembrane movement of substances	GO:0006605//protein targeting;GO:0006952//defense response;GO:0006972//hyperosmotic response;GO:0009617//response to bacterium;GO:0009620//response to fungus;GO:0009696//salicylic acid metabolic process;GO:0009755//hormone-mediated signaling pathway;GO:0009863//salicylic acid mediated signaling pathway;GO:0010243//response to organonitrogen compound;GO:0015718//monocarboxylic acid transport;GO:00…
LOC106762649	0.25	0.43	0.48	0.05	0.07	0.09	0.386667	0.07	-2.46566	6.39e-05	0.000309567	PDR1	-	-	-	ABC transporter G family member 39 [Vigna radiata var. radiata] [Vigna radiata]	-	GO:0031224//intrinsic component of membrane	GO:0015604//organic phosphonate transmembrane transporter activity;GO:0032550//purine ribonucleoside binding;GO:0042626//ATPase activity, coupled to transmembrane movement of substances	GO:0006605//protein targeting;GO:0006952//defense response;GO:0006972//hyperosmotic response;GO:0009617//response to bacterium;GO:0009620//response to fungus;GO:0009696//salicylic acid metabolic process;GO:0009755//hormone-mediated signaling pathway;GO:0009863//salicylic acid mediated signaling pathway;GO:0010243//response to organonitrogen compound;GO:0015718//monocarboxylic acid transport;GO:00…
LOC106761719	0.71	0.71	1.69	0.33	0.13	0.38	1.03667	0.28	-1.88845	2.97e-05	0.00015406	PDR1	-	-	-	ABC transporter G family member 40-like isoform X1 [Vigna radiata var. radiata] [Vigna radiata]	-	GO:0031224//intrinsic component of membrane	GO:0015604//organic phosphonate transmembrane transporter activity;GO:0032550//purine ribonucleoside binding;GO:0042626//ATPase activity, coupled to transmembrane movement of substances	GO:0006605//protein targeting;GO:0006952//defense response;GO:0006972//hyperosmotic response;GO:0009617//response to bacterium;GO:0009620//response to fungus;GO:0009696//salicylic acid metabolic process;GO:0009755//hormone-mediated signaling pathway;GO:0009863//salicylic acid mediated signaling pathway;GO:0010243//response to organonitrogen compound;GO:0015718//monocarboxylic acid transport;GO:00…
LOC106761718	0.98	1.25	1.7	0.33	0.43	0.47	1.31	0.41	-1.67587	9.83e-07	6.55e-06	PDR1	-	-	-	ABC transporter G family member 40 [Vigna radiata var. radiata] [Vigna radiata]	-	GO:0031224//intrinsic component of membrane	GO:0015604//organic phosphonate transmembrane transporter activity;GO:0032550//purine ribonucleoside binding;GO:0042626//ATPase activity, coupled to transmembrane movement of substances	GO:0006605//protein targeting;GO:0006952//defense response;GO:0006972//hyperosmotic response;GO:0009617//response to bacterium;GO:0009620//response to fungus;GO:0009696//salicylic acid metabolic process;GO:0009755//hormone-mediated signaling pathway;GO:0009863//salicylic acid mediated signaling pathway;GO:0010243//response to organonitrogen compound;GO:0015718//monocarboxylic acid transport;GO:00…
LOC106763125	68	72.97	69.08	119.01	147.76	179.76	70.0167	148.843	1.08802	1.01e-30	5.32e-29	PDIL2-3	Genetic Information Processing	Folding, sorting and degradation	K09584	protein disulfide-isomerase like 2-2 [Vigna radiata var. radiata] [Vigna radiata]	ko04141//Protein processing in endoplasmic reticulum	GO:0009536//plastid;GO:0016020//membrane;GO:0044432//endoplasmic reticulum part	GO:0016864//intramolecular oxidoreductase activity, transposing S-S bonds	GO:0000302//response to reactive oxygen species;GO:0008152//metabolic process;GO:0009642//response to light intensity;GO:0009814//defense response, incompatible interaction;GO:0019725//cellular homeostasis;GO:0033554//cellular response to stress
MSTRG.21277	4.2	5.25	3.05	1.43	1.66	1.69	4.16667	1.59333	-1.38685	0.000144795	0.000648608	PDIL2-2	Genetic Information Processing	Folding, sorting and degradation	K09584	probable protein disulfide-isomerase A6 [Vigna radiata var. radiata] [Vigna radiata]	ko04141//Protein processing in endoplasmic reticulum	-	-	-
LOC106757734	35.53	38.22	35.76	16.99	17.03	18.25	36.5033	17.4233	-1.06701	2.48e-20	6.33e-19	PDIL2-1	Genetic Information Processing	Folding, sorting and degradation	K09584	probable protein disulfide-isomerase A6 [Vigna radiata var. radiata] [Vigna radiata]	ko04141//Protein processing in endoplasmic reticulum	-	-	-
LOC106761179	4.79	4.67	4.78	11.09	10.27	10.75	4.74667	10.7033	1.17307	5.66e-20	1.41e-18	PDI	Genetic Information Processing	Folding, sorting and degradation	K09580	protein disulfide-isomerase [Vigna radiata var. radiata] [Vigna radiata]	ko04141//Protein processing in endoplasmic reticulum	-	-	-
LOC106754372	18.9	17.01	19.28	5.57	4.72	6.99	18.3967	5.76	-1.6753	7.93e-29	3.62e-27	PDF2	-	-	-	homeobox-leucine zipper protein MERISTEM L1 isoform X1 [Vigna radiata var. radiata] [Vigna radiata]	-	GO:0043231//intracellular membrane-bounded organelle	GO:0001071//nucleic acid binding transcription factor activity;GO:0003677//DNA binding	GO:0009653//anatomical structure morphogenesis;GO:0009668//plastid membrane organization;GO:0009793//embryo development ending in seed dormancy;GO:0010468//regulation of gene expression;GO:0030855//epithelial cell differentiation;GO:0034645//cellular macromolecule biosynthetic process;GO:0043543//protein acylation;GO:0048509//regulation of meristem development;GO:0050794//regulation of cellular p…
LOC106777013	68.38	51.35	59.32	24.09	21.29	28	59.6833	24.46	-1.2869	1.33e-25	4.89e-24	PDF2	-	-	-	homeobox-leucine zipper protein MERISTEM L1 isoform X1 [Vigna radiata var. radiata] [Vigna radiata]	-	GO:0043231//intracellular membrane-bounded organelle	GO:0001071//nucleic acid binding transcription factor activity;GO:0003677//DNA binding	GO:0000904//cell morphogenesis involved in differentiation;GO:0009668//plastid membrane organization;GO:0009793//embryo development ending in seed dormancy;GO:0009886//post-embryonic morphogenesis;GO:0010468//regulation of gene expression;GO:0030855//epithelial cell differentiation;GO:0034645//cellular macromolecule biosynthetic process;GO:0043543//protein acylation;GO:0048496//maintenance of org…
LOC106753391	27.81	30.9	29.11	4.01	3.16	4.55	29.2733	3.90667	-2.90558	2.3e-104	1.59e-101	PDC1	Metabolism;Metabolism;Metabolism	Global and overview maps;Global and overview maps;Carbohydrate metabolism	K01568;K01568;K01568	pyruvate decarboxylase 2 [Vigna radiata var. radiata] [Vigna radiata]	ko01100//Metabolic pathways;ko01110//Biosynthesis of secondary metabolites;ko00010//Glycolysis / Gluconeogenesis	GO:0009536//plastid	GO:0016831//carboxy-lyase activity;GO:0019842//vitamin binding;GO:0046872//metal ion binding	GO:0006006//glucose metabolic process;GO:0006950//response to stress;GO:0006996//organelle organization;GO:0051603//proteolysis involved in cellular protein catabolic process
LOC106774550	15.89	18.51	18.59	6.66	6.63	6.85	17.6633	6.71333	-1.39566	3.66e-23	1.13e-21	PDC1	Metabolism;Metabolism;Metabolism	Global and overview maps;Global and overview maps;Carbohydrate metabolism	K01568;K01568;K01568	pyruvate decarboxylase 1 [Vigna radiata var. radiata] [Vigna radiata]	ko01100//Metabolic pathways;ko01110//Biosynthesis of secondary metabolites;ko00010//Glycolysis / Gluconeogenesis	GO:0044444//cytoplasmic part	GO:0016831//carboxy-lyase activity;GO:0019842//vitamin binding;GO:0046872//metal ion binding	GO:0006006//glucose metabolic process;GO:0006950//response to stress;GO:0006996//organelle organization;GO:0051603//proteolysis involved in cellular protein catabolic process
LOC106767176	16.74	13.77	26.51	3.81	3.27	6.08	19.0067	4.38667	-2.11531	3.83e-15	6.42e-14	PCR3	-	-	-	protein PLANT CADMIUM RESISTANCE 2 [Vigna radiata var. radiata] [Vigna radiata]	-	GO:0016020//membrane;GO:0043231//intracellular membrane-bounded organelle	-	GO:0006950//response to stress
LOC106767988	2.75	1.32	2.38	0.58	0.08	0.14	2.15	0.266667	-3.01123	7.39e-05	0.000353158	PCR2	-	-	-	protein PLANT CADMIUM RESISTANCE 2 [Vigna radiata var. radiata] [Vigna radiata]	-	GO:0016020//membrane;GO:0043231//intracellular membrane-bounded organelle	-	GO:0006950//response to stress
LOC106764265	6.07	4.45	4.07	1.53	1.46	1.05	4.86333	1.34667	-1.85255	2.29e-10	2.38e-09	PCO2	-	-	-	plant cysteine oxidase 2 [Vigna radiata var. radiata] [Vigna radiata]	-	-	GO:0051213//dioxygenase activity	GO:0044237//cellular metabolic process;GO:0044699//single-organism process;GO:0050794//regulation of cellular process
LOC106753863	1.12	1.95	0.79	0.4	0.6	0.26	1.28667	0.42	-1.61518	0.0110141	0.03026	PCO2	-	-	-	plant cysteine oxidase 2 [Vigna radiata var. radiata] [Vigna radiata]	-	-	GO:0016491//oxidoreductase activity	GO:0044710//single-organism metabolic process
LOC106758897	4.06	3.34	3.28	1.16	1.07	1.29	3.56	1.17333	-1.60126	4.33e-07	3.02e-06	PCO2	-	-	-	plant cysteine oxidase 2 isoform X1 [Vigna radiata var. radiata] [Vigna radiata]	-	-	-	GO:0008152//metabolic process;GO:0009987//cellular process;GO:0044699//single-organism process
LOC106779783	1.07	1.53	1.22	2.37	3.06	2.48	1.27333	2.63667	1.05011	3.94e-07	2.76e-06	PCMP-H83	-	-	-	pentatricopeptide repeat-containing protein At3g63370, chloroplastic [Vigna radiata var. radiata] [Vigna radiata]	-	-	-	-
LOC106760054	2.99	2.32	2.4	4.75	6.19	5.85	2.57	5.59667	1.1228	1.3e-12	1.73e-11	PCMP-H81	-	-	-	pentatricopeptide repeat-containing protein At3g57430, chloroplastic [Vigna radiata var. radiata] [Vigna radiata]	-	GO:0043231//intracellular membrane-bounded organelle	-	GO:0006396//RNA processing
LOC106774019	3.73	2.94	2.49	7.39	9.19	7.72	3.05333	8.1	1.40754	1.95e-22	5.62e-21	PCMP-H65	-	-	-	pentatricopeptide repeat-containing protein At4g01030, mitochondrial [Vigna radiata var. radiata] [Vigna radiata]	-	-	-	GO:0010051//xylem and phloem pattern formation;GO:0016070//RNA metabolic process;GO:0048827//phyllome development
LOC106766722	1.98	1.13	1.33	3.81	3.45	3.78	1.48	3.68	1.31411	3.64e-08	2.92e-07	PCMP-H61	-	-	-	pentatricopeptide repeat-containing protein At5g66520 [Vigna radiata var. radiata] [Vigna radiata]	-	-	-	-
LOC106768791	0.1	0.05	0.06	0.49	0.42	0.42	0.07	0.443333	2.66297	5.32e-07	3.67e-06	PCMP-H51	-	-	-	pentatricopeptide repeat-containing protein At1g59720, chloroplastic/mitochondrial [Vigna radiata var. radiata] [Vigna radiata]	-	GO:0009536//plastid	GO:0004518//nuclease activity	GO:0009451//RNA modification
LOC106774341	2.22	1.75	1.75	4.32	4.14	3.67	1.90667	4.04333	1.08449	2.56e-11	2.96e-10	PCMP-H40	-	-	-	pentatricopeptide repeat-containing protein At1g11290, chloroplastic [Vigna radiata var. radiata] [Vigna radiata]	-	-	-	GO:0016070//RNA metabolic process;GO:0043412//macromolecule modification
LOC106755865	1.11	1.22	1.11	2.63	2.21	2.48	1.14667	2.44	1.08944	7.68e-07	5.18e-06	PCMP-E53	-	-	-	pentatricopeptide repeat-containing protein At4g25270, chloroplastic-like [Vigna radiata var. radiata] [Vigna radiata]	-	GO:0009536//plastid	GO:0016301//kinase activity;GO:0016776//phosphotransferase activity, phosphate group as acceptor;GO:0032550//purine ribonucleoside binding	GO:0006220//pyrimidine nucleotide metabolic process;GO:0006355//regulation of transcription, DNA-templated;GO:0006397//mRNA processing;GO:0008380//RNA splicing;GO:0019856//pyrimidine nucleobase biosynthetic process;GO:0070918//production of small RNA involved in gene silencing by RNA
LOC106779385	3.5	3.12	3.67	6.78	7.57	7.11	3.43	7.15333	1.06041	1.84e-13	2.65e-12	PCMP-E41	-	-	-	pentatricopeptide repeat-containing protein [Pyrus ussuriensis x Pyrus communis]	-	GO:0009536//plastid	GO:0046914//transition metal ion binding	GO:0006396//RNA processing;GO:0006631//fatty acid metabolic process;GO:0009451//RNA modification
LOC106777641	98.55	98.71	92.04	34.2	34.95	37.93	96.4333	35.6933	-1.43388	2.42e-66	5.88e-64	PCKA	Metabolism;Metabolism;Metabolism;Metabolism;Metabolism;Metabolism;Metabolism	Global and overview maps;Global and overview maps;Global and overview maps;Carbohydrate metabolism;Carbohydrate metabolism;Energy metabolism;Carbohydrate metabolism	K01610;K01610;K01610;K01610;K01610;K01610;K01610	phosphoenolpyruvate carboxykinase (ATP) [Vigna radiata var. radiata] [Vigna radiata]	ko01100//Metabolic pathways;ko01110//Biosynthesis of secondary metabolites;ko01200//Carbon metabolism;ko00010//Glycolysis / Gluconeogenesis;ko00620//Pyruvate metabolism;ko00710//Carbon fixation in photosynthetic organisms;ko00020//Citrate cycle (TCA cycle)	GO:0043231//intracellular membrane-bounded organelle;GO:0043232//intracellular non-membrane-bounded organelle;GO:0044444//cytoplasmic part	GO:0000166//nucleotide binding;GO:0004611//phosphoenolpyruvate carboxykinase activity;GO:0016772//transferase activity, transferring phosphorus-containing groups;GO:0032550//purine ribonucleoside binding	GO:0006006//glucose metabolic process;GO:0006796//phosphate-containing compound metabolic process;GO:0009267//cellular response to starvation;GO:0010038//response to metal ion;GO:0050832//defense response to fungus
LOC106760972	24.38	26.16	28.59	10.2	7.08	10.27	26.3767	9.18333	-1.52217	2.21e-18	4.85e-17	PCAP1	-	-	-	plasma membrane-associated cation-binding protein 1 [Vigna radiata var. radiata] [Vigna radiata]	-	GO:0005874//microtubule;GO:0005911//cell-cell junction;GO:0009536//plastid;GO:0031225//anchored component of membrane	GO:0015631//tubulin binding;GO:0046914//transition metal ion binding;GO:1902936//phosphatidylinositol bisphosphate binding	GO:0002237//response to molecule of bacterial origin;GO:0006498//N-terminal protein lipidation;GO:0009267//cellular response to starvation;GO:0009651//response to salt stress;GO:0009725//response to hormone;GO:0010039//response to iron ion;GO:0010555//response to mannitol;GO:0030308//negative regulation of cell growth;GO:0030865//cortical cytoskeleton organization;GO:0031111//negative regulation …
LOC106755850	5.14	4.5	6.53	1.97	1.86	3.34	5.39	2.39	-1.17327	0.00190412	0.00653016	PBP1	-	-	-	calcium-binding protein PBP1 [Vigna radiata var. radiata] [Vigna radiata]	-	-	-	-
LOC106758841	0.61	1.74	1.17	0.2	0.29	0.59	1.17333	0.36	-1.70454	0.00393421	0.0123545	PBL5	-	-	-	probable serine/threonine-protein kinase PBL5 [Vigna radiata var. radiata] [Vigna radiata]	-	-	-	-
LOC106753352	1.39	1.75	1.73	0.67	0.78	0.64	1.62333	0.696667	-1.22042	0.00529733	0.0160469	PBL2	-	-	-	probable serine/threonine-protein kinase PBL2 isoform X1 [Vigna radiata var. radiata] [Vigna radiata]	-	GO:0009536//plastid;GO:0016020//membrane	GO:0004713//protein tyrosine kinase activity;GO:0032550//purine ribonucleoside binding	GO:0006468//protein phosphorylation;GO:0010646//regulation of cell communication
LOC106765451	4.35	6.75	5.95	1.32	1.8	1.77	5.68333	1.63	-1.80187	6.41e-12	7.87e-11	PBL19	-	-	-	probable serine/threonine-protein kinase PBL19 isoform X1 [Vigna radiata var. radiata] [Vigna radiata]	-	GO:0016020//membrane	GO:0004672//protein kinase activity;GO:0032550//purine ribonucleoside binding	GO:0006468//protein phosphorylation;GO:0009696//salicylic acid metabolic process;GO:0009814//defense response, incompatible interaction;GO:0010646//regulation of cell communication
LOC106779386	1.15	1.72	1.36	4.82	7.92	6.37	1.41	6.37	2.1756	1.18e-30	6.21e-29	PATROL1	-	-	-	Mammalian uncoordinated homology 13 [Vigna unguiculata]	-	GO:0043231//intracellular membrane-bounded organelle	-	GO:0000904//cell morphogenesis involved in differentiation
LOC106769536	2.49	3.9	4.41	0.91	0.42	0.89	3.6	0.74	-2.2824	4.02e-10	4.08e-09	PAT05	-	-	-	probable protein S-acyltransferase 7 [Vigna radiata var. radiata] [Vigna radiata]	-	GO:0016020//membrane	GO:0016746//transferase activity, transferring acyl groups;GO:0046872//metal ion binding	GO:0006950//response to stress;GO:0007165//signal transduction;GO:0008152//metabolic process;GO:0009719//response to endogenous stimulus;GO:0071310//cellular response to organic substance
LOC106753987	6.11	5.91	6.99	3.51	2.65	2.51	6.33667	2.89	-1.13265	7.45e-08	5.75e-07	PAT04	-	-	-	probable protein S-acyltransferase 4 isoform X1 [Vigna radiata var. radiata] [Vigna radiata]	-	GO:0031224//intrinsic component of membrane	GO:0016409//palmitoyltransferase activity;GO:0046914//transition metal ion binding	GO:0008152//metabolic process
LOC106775403	0.27	1.39	0.99	0.05	0	0	0.883333	0.0166667	-5.72792	0.000246653	0.00104758	PARA	Metabolism;Metabolism	Global and overview maps;Metabolism of other amino acids	K00799;K00799	probable glutathione S-transferase parA [Vigna radiata var. radiata] [Vigna radiata]	ko01100//Metabolic pathways;ko00480//Glutathione metabolism	-	GO:0016740//transferase activity	GO:0008152//metabolic process;GO:0044699//single-organism process
LOC106763382	8.72	13.67	14.64	4.18	4.33	5.76	12.3433	4.75667	-1.37571	5.52e-09	4.89e-08	PAP3	Metabolism;Metabolism	Global and overview maps;Metabolism of cofactors and vitamins	K14379;K14379	purple acid phosphatase 3 [Vigna radiata var. radiata] [Vigna radiata]	ko01100//Metabolic pathways;ko00740//Riboflavin metabolism	GO:0044421//extracellular region part;GO:0044464//cell part	GO:0016209//antioxidant activity;GO:0016791//phosphatase activity;GO:0046914//transition metal ion binding	GO:0006355//regulation of transcription, DNA-templated;GO:0006796//phosphate-containing compound metabolic process;GO:0009247//glycolipid biosynthetic process;GO:0009267//cellular response to starvation
LOC106778183	16.34	17.23	17.91	6.42	8.37	8.89	17.16	7.89333	-1.12034	8.52e-13	1.15e-11	PAP29	-	-	-	probable inactive purple acid phosphatase 29 isoform X1 [Vigna radiata var. radiata] [Vigna radiata]	-	-	GO:0016791//phosphatase activity	-
LOC106765016	6.73	7.83	6.75	3.35	3.34	2.92	7.10333	3.20333	-1.14892	1.15e-07	8.64e-07	PAP18	-	-	-	purple acid phosphatase 18 [Vigna radiata var. radiata] [Vigna radiata]	-	-	GO:0003824//catalytic activity;GO:0043169//cation binding	GO:0006796//phosphate-containing compound metabolic process;GO:0006812//cation transport
LOC106764973	1.35	0.91	1.1	4.06	5.13	3.72	1.12	4.30333	1.94196	1.66e-12	2.17e-11	PAP17	Metabolism;Metabolism	Global and overview maps;Metabolism of cofactors and vitamins	K14379;K14379	purple acid phosphatase 17 isoform X2 [Vigna radiata var. radiata] [Vigna radiata]	ko01100//Metabolic pathways;ko00740//Riboflavin metabolism	GO:0044421//extracellular region part;GO:0044464//cell part	GO:0004721//phosphoprotein phosphatase activity;GO:0016209//antioxidant activity;GO:0046914//transition metal ion binding	GO:0000302//response to reactive oxygen species;GO:0006355//regulation of transcription, DNA-templated;GO:0006796//phosphate-containing compound metabolic process;GO:0009247//glycolipid biosynthetic process;GO:0009267//cellular response to starvation;GO:0072501//cellular divalent inorganic anion homeostasis
LOC106755008	12.81	9.66	9.46	0	0	0	10.6433	0.001	-13.3777	5.93e-16	1.07e-14	PAP10	-	-	-	probable plastid-lipid-associated protein 10, chloroplastic [Vigna radiata var. radiata] [Vigna radiata]	-	GO:0044434//chloroplast part	-	-
LOC106776036	42.13	51.92	57.43	24.01	22.12	27.44	50.4933	24.5233	-1.04194	7.29e-16	1.3e-14	PAO4	Metabolism;Metabolism;Metabolism	Global and overview maps;Amino acid metabolism;Metabolism of other amino acids	K17839;K17839;K17839	probable polyamine oxidase 4 [Vigna radiata var. radiata] [Vigna radiata]	ko01100//Metabolic pathways;ko00330//Arginine and proline metabolism;ko00410//beta-Alanine metabolism	GO:0042579//microbody	GO:0016647//oxidoreductase activity, acting on the CH-NH group of donors, oxygen as acceptor	GO:0001101//response to acid chemical;GO:0006575//cellular modified amino acid metabolic process;GO:0006598//polyamine catabolic process;GO:0006950//response to stress;GO:0009699//phenylpropanoid biosynthetic process
LOC106776370	11.54	11.85	12.35	24.48	23.69	23.44	11.9133	23.87	1.00262	2.47e-24	8.38e-23	PAM71	-	-	-	protein PAM71, chloroplastic [Vigna radiata var. radiata] [Vigna radiata]	-	GO:0009528//plastid inner membrane;GO:0031224//intrinsic component of membrane	-	GO:0009414//response to water deprivation
LOC106763901	3.79	3.16	3.77	1.96	1.56	1.61	3.57333	1.71	-1.06327	3.06e-06	1.9e-05	PAH2	Metabolism;Metabolism;Metabolism;Metabolism	Global and overview maps;Global and overview maps;Lipid metabolism;Lipid metabolism	K15728;K15728;K15728;K15728	phosphatidate phosphatase PAH2 isoform X1 [Vigna radiata var. radiata] [Vigna radiata]	ko01100//Metabolic pathways;ko01110//Biosynthesis of secondary metabolites;ko00564//Glycerophospholipid metabolism;ko00561//Glycerolipid metabolism	GO:0005576//extracellular region	GO:0016791//phosphatase activity	GO:0006644//phospholipid metabolic process;GO:0009247//glycolipid biosynthetic process;GO:0009267//cellular response to starvation
MSTRG.9171	4.68	2.67	5.07	0	0	0	4.14	0.001	-12.0154	1.21e-11	1.46e-10	PAH1	Metabolism;Metabolism;Metabolism;Metabolism	Global and overview maps;Global and overview maps;Lipid metabolism;Lipid metabolism	K15728;K15728;K15728;K15728	phosphatidate phosphatase PAH1 [Vigna radiata var. radiata] [Vigna radiata]	ko01100//Metabolic pathways;ko01110//Biosynthesis of secondary metabolites;ko00564//Glycerophospholipid metabolism;ko00561//Glycerolipid metabolism	-	-	-
LOC106767014	1.42	1.02	0.87	4.96	3.76	3.1	1.10333	3.94	1.83633	9.34e-11	1.02e-09	PAE8	-	-	-	pectin acetylesterase 8 [Vigna radiata var. radiata] [Vigna radiata]	-	-	-	-
LOC106762658	5.03	5.67	5.53	0.82	0.73	0.72	5.41	0.756667	-2.8379	1e-26	3.93e-25	PAD4	-	-	-	lipase-like PAD4 [Vigna radiata var. radiata] [Vigna radiata]	-	GO:0043227//membrane-bounded organelle;GO:0044424//intracellular part	GO:0003824//catalytic activity	GO:0002833//positive regulation of response to biotic stimulus;GO:0009625//response to insect;GO:0009628//response to abiotic stimulus;GO:0009696//salicylic acid metabolic process;GO:0009814//defense response, incompatible interaction;GO:0009863//salicylic acid mediated signaling pathway;GO:0009867//jasmonic acid mediated signaling pathway;GO:0009873//ethylene-activated signaling pathway;GO:00099…
LOC106780072	7.89	7.94	11.68	2.75	2.88	2.36	9.17	2.66333	-1.78369	2.88e-17	5.86e-16	PAD4	-	-	-	lipase-like PAD4 [Vigna radiata var. radiata] [Vigna radiata]	-	GO:0043227//membrane-bounded organelle;GO:0044424//intracellular part	GO:0003824//catalytic activity	GO:0002833//positive regulation of response to biotic stimulus;GO:0009625//response to insect;GO:0009628//response to abiotic stimulus;GO:0009696//salicylic acid metabolic process;GO:0009814//defense response, incompatible interaction;GO:0009863//salicylic acid mediated signaling pathway;GO:0009867//jasmonic acid mediated signaling pathway;GO:0009873//ethylene-activated signaling pathway;GO:00099…
LOC106774107	5.48	5.36	6.6	2.07	1.92	2.54	5.81333	2.17667	-1.41725	1.1e-05	6.16e-05	PABN3	Genetic Information Processing	Translation	K14396	polyadenylate-binding protein 2 [Vigna radiata var. radiata] [Vigna radiata]	ko03015//mRNA surveillance pathway	GO:0016604//nuclear body;GO:0031090//organelle membrane	GO:0070717//poly-purine tract binding	-
MSTRG.8875	5.79	3.64	4.83	0.62	0.27	1.09	4.75333	0.66	-2.8484	8.03e-14	1.2e-12	PA200	-	-	-	receptor-like protein 12 [Vigna radiata var. radiata] [Vigna radiata]	-	-	-	GO:0006259//DNA metabolic process;GO:0033554//cellular response to stress
LOC106775606	16.42	26.39	28.69	7.07	7.11	6.44	23.8333	6.87333	-1.7939	6.08e-19	1.41e-17	PA1024	-	-	-	PREDICTED: nitronate monooxygenase [Vigna angularis]	-	GO:0044444//cytoplasmic part	GO:0016703//oxidoreductase activity, acting on single donors with incorporation of molecular oxygen, incorporation of one atom of oxygen (internal monooxygenases or internal mixed function oxidases)	GO:0009072//aromatic amino acid family metabolic process;GO:0009608//response to symbiont;GO:0010038//response to metal ion
LOC106774418	12.92	11.39	12.5	27.74	24.64	26.18	12.27	26.1867	1.0937	1.99e-37	1.58e-35	P67	-	-	-	pentatricopeptide repeat-containing protein At4g16390, chloroplastic-like [Vigna radiata var. radiata] [Vigna radiata]	-	GO:0009536//plastid	-	GO:0006807//nitrogen compound metabolic process;GO:0009791//post-embryonic development;GO:0044238//primary metabolic process;GO:0044249//cellular biosynthetic process;GO:0048856//anatomical structure development;GO:1901576//organic substance biosynthetic process
LOC106776108	5.29	3.8	4.51	12.51	11.8	11.93	4.53333	12.08	1.41398	7.09e-34	4.56e-32	P67	-	-	-	pentatricopeptide repeat-containing protein At4g16390, chloroplastic-like [Vigna radiata var. radiata] [Vigna radiata]	-	GO:0009536//plastid	-	GO:0006725//cellular aromatic compound metabolic process;GO:0006807//nitrogen compound metabolic process;GO:0009791//post-embryonic development;GO:0010467//gene expression;GO:0016043//cellular component organization;GO:0044238//primary metabolic process;GO:0044249//cellular biosynthetic process;GO:0044260//cellular macromolecule metabolic process;GO:0048856//anatomical structure development;GO:19…
LOC106778700	0.51	0.71	0.88	0.32	0.31	0.24	0.7	0.29	-1.2713	0.01768	0.0455539	P5CS	Metabolism;Metabolism;Metabolism;Metabolism	Global and overview maps;Global and overview maps;Global and overview maps;Amino acid metabolism	K12657;K12657;K12657;K12657	delta-1-pyrroline-5-carboxylate synthase isoform X1 [Vigna radiata var. radiata] [Vigna radiata]	ko01100//Metabolic pathways;ko01110//Biosynthesis of secondary metabolites;ko01230//Biosynthesis of amino acids;ko00330//Arginine and proline metabolism	GO:0005911//cell-cell junction;GO:0009536//plastid	GO:0016620//oxidoreductase activity, acting on the aldehyde or oxo group of donors, NAD or NADP as acceptor;GO:0016774//phosphotransferase activity, carboxyl group as acceptor;GO:0032550//purine ribonucleoside binding	GO:0003006//developmental process involved in reproduction;GO:0006561//proline biosynthetic process;GO:0006796//phosphate-containing compound metabolic process;GO:0048229//gametophyte development
LOC106757116	16.55	16.26	16.1	23.04	41.45	49.55	16.3033	38.0133	1.22134	1.13e-05	6.31e-05	P58IPK	Genetic Information Processing	Folding, sorting and degradation	K09523	dnaJ protein P58IPK homolog [Vigna radiata var. radiata] [Vigna radiata]	ko04141//Protein processing in endoplasmic reticulum	GO:0016020//membrane;GO:0044432//endoplasmic reticulum part	-	GO:0000302//response to reactive oxygen species;GO:0009642//response to light intensity;GO:0033554//cellular response to stress;GO:0044267//cellular protein metabolic process;GO:0044788//modulation by host of viral process
LOC106757459	2.31	1.55	2	3.33	4.5	4.65	1.95333	4.16	1.09065	7.25e-06	4.2e-05	P	-	-	-	transcription factor MYB111-like [Vigna radiata var. radiata] [Vigna radiata]	-	GO:0043231//intracellular membrane-bounded organelle	GO:0001071//nucleic acid binding transcription factor activity;GO:0003676//nucleic acid binding	GO:0006355//regulation of transcription, DNA-templated;GO:0009411//response to UV;GO:0009725//response to hormone;GO:0009813//flavonoid biosynthetic process;GO:0034285//response to disaccharide
LOC106773720	7.57	13.27	12.56	0.82	1.14	0.95	11.1333	0.97	-3.52076	2.04e-36	1.52e-34	OXI1	Environmental Information Processing	Signal transduction	K20714	serine/threonine-protein kinase OXI1 [Vigna radiata var. radiata] [Vigna radiata]	ko04016//MAPK signaling pathway - plant	-	-	-
LOC106773195	2.27	3.7	2.12	6.16	5.01	5.29	2.69667	5.48667	1.02475	1.18e-05	6.61e-05	OVA2	Genetic Information Processing	Translation	K01870	isoleucine--tRNA ligase, chloroplastic/mitochondrial-like isoform X1 [Vigna radiata var. radiata] [Vigna radiata]	ko00970//Aminoacyl-tRNA biosynthesis	GO:0009532//plastid stroma	GO:0004812//aminoacyl-tRNA ligase activity;GO:0032550//purine ribonucleoside binding;GO:0052689//carboxylic ester hydrolase activity	GO:0003006//developmental process involved in reproduction;GO:0006418//tRNA aminoacylation for protein translation;GO:0006448//regulation of translational elongation;GO:0009668//plastid membrane organization;GO:0016109//tetraterpenoid biosynthetic process
LOC106753419	22.67	21.04	20.65	41.77	45.88	44.81	21.4533	44.1533	1.04132	1.3e-29	6.33e-28	OTU3	-	-	-	OTU domain-containing protein At3g57810 isoform X1 [Vigna radiata var. radiata] [Vigna radiata]	-	-	GO:0003676//nucleic acid binding;GO:0016787//hydrolase activity	-
LOC106777190	8.9	13.51	9.37	0.05	0.41	0.33	10.5933	0.263333	-5.33012	5.98e-30	2.99e-28	OSM34	-	-	-	thaumatin-like protein 1 [Vigna radiata var. radiata] [Vigna radiata]	-	-	GO:0005488//binding;GO:0016787//hydrolase activity	GO:0001906//cell killing;GO:0006970//response to osmotic stress;GO:0042742//defense response to bacterium;GO:0050832//defense response to fungus
LOC106769708	16.92	16.53	16.85	6.24	5.68	6.61	16.7667	6.17667	-1.4407	1.73e-25	6.28e-24	OsI_37456	Metabolism;Metabolism;Metabolism;Metabolism;Metabolism;Metabolism;Metabolism	Global and overview maps;Global and overview maps;Global and overview maps;Global and overview maps;Carbohydrate metabolism;Nucleotide metabolism;Carbohydrate metabolism	K00873;K00873;K00873;K00873;K00873;K00873;K00873	pyruvate kinase 2, cytosolic [Vigna radiata var. radiata] [Vigna radiata]	ko01100//Metabolic pathways;ko01110//Biosynthesis of secondary metabolites;ko01200//Carbon metabolism;ko01230//Biosynthesis of amino acids;ko00010//Glycolysis / Gluconeogenesis;ko00230//Purine metabolism;ko00620//Pyruvate metabolism	GO:0016020//membrane;GO:0044444//cytoplasmic part	GO:0016301//kinase activity;GO:0031420//alkali metal ion binding	GO:0006090//pyruvate metabolic process;GO:0006796//phosphate-containing compound metabolic process;GO:0010038//response to metal ion
LOC106757939	13.54	15.48	16.35	5.39	6.18	5.94	15.1233	5.83667	-1.37356	2.28e-17	4.65e-16	OSH71	-	-	-	homeobox protein knotted-1-like 1 isoform X1 [Vigna radiata var. radiata] [Vigna radiata]	-	GO:0043231//intracellular membrane-bounded organelle	GO:0003677//DNA binding	GO:0010468//regulation of gene expression
LOC106772565	4.27	3.98	5.71	1.73	1.84	1.82	4.65333	1.79667	-1.37294	8.69e-07	5.81e-06	OSH71	-	-	-	homeobox protein knotted-1-like 10 [Vigna radiata var. radiata] [Vigna radiata]	-	GO:0043231//intracellular membrane-bounded organelle	GO:0003677//DNA binding	GO:0010468//regulation of gene expression
MSTRG.21301	2.48	2.14	2.17	0.26	0.28	0.16	2.26333	0.233333	-3.27798	2.15e-16	4.05e-15	Os11g0104900	Cellular Processes	Transport and catabolism	K04646	PREDICTED: clathrin heavy chain 2 [Vigna angularis]	ko04144//Endocytosis	GO:0030125//clathrin vesicle coat	-	GO:0015031//protein transport
MSTRG.20032	0	0	0	2.67	2.59	2.47	0.001	2.57667	11.3313	2.26e-07	1.64e-06	Os11g0104900	-	-	-	electron carrier [Spatholobus suberectus]	-	-	GO:0015036//disulfide oxidoreductase activity	GO:0019725//cellular homeostasis;GO:0044710//single-organism metabolic process
LOC106764056	16.31	23.13	20.48	7.15	6.3	9	19.9733	7.48333	-1.41632	1.67e-15	2.88e-14	Os09g0520200	-	-	-	probable 1-acylglycerol-3-phosphate O-acyltransferase [Vigna radiata var. radiata] [Vigna radiata]	-	GO:0044424//intracellular part	GO:0004620//phospholipase activity;GO:0071617//lysophospholipid acyltransferase activity	GO:0006644//phospholipid metabolic process;GO:0006952//defense response;GO:0009404//toxin metabolic process;GO:0010243//response to organonitrogen compound;GO:0014070//response to organic cyclic compound;GO:0055081//anion homeostasis;GO:0055090//acylglycerol homeostasis
LOC106759881	10.88	10.48	11.44	4.35	5.34	5.02	10.9333	4.90333	-1.1569	1.47e-10	1.57e-09	Os09g0520200	-	-	-	probable 1-acylglycerol-3-phosphate O-acyltransferase [Vigna radiata var. radiata] [Vigna radiata]	-	GO:0009536//plastid	GO:0004620//phospholipase activity;GO:0071617//lysophospholipid acyltransferase activity	GO:0006644//phospholipid metabolic process;GO:0006952//defense response;GO:0009404//toxin metabolic process;GO:0010243//response to organonitrogen compound;GO:0014070//response to organic cyclic compound;GO:0055081//anion homeostasis;GO:0055090//acylglycerol homeostasis
LOC106757333	9.14	6.76	3.28	1.95	1.57	3.25	6.39333	2.25667	-1.50237	5.63e-05	0.000275633	Os07g0684100	-	-	-	thioredoxin-like 1-2, chloroplastic [Vigna radiata var. radiata] [Vigna radiata]	-	-	-	-
LOC106765732	2.42	2.17	2.65	0.89	0.92	1.32	2.41333	1.04333	-1.20983	0.000160697	0.000712584	Os07g0190000	Metabolism;Metabolism;Metabolism;Metabolism	Global and overview maps;Global and overview maps;Metabolism of terpenoids and polyketides;Metabolism of cofactors and vitamins	K01662;K01662;K01662;K01662	1-deoxy-D-xylulose-5-phosphate synthase 1, chloroplastic [Vigna radiata var. radiata] [Vigna radiata]	ko01100//Metabolic pathways;ko01110//Biosynthesis of secondary metabolites;ko00900//Terpenoid backbone biosynthesis;ko00730//Thiamine metabolism	-	GO:0016744//transferase activity, transferring aldehyde or ketonic groups	GO:0006721//terpenoid metabolic process
LOC106774389	7.44	8.5	8.24	3.74	3.61	3.85	8.06	3.73333	-1.11032	1.47e-12	1.94e-11	Os06g0675700	Metabolism;Metabolism;Metabolism;Metabolism	Global and overview maps;Global and overview maps;Carbohydrate metabolism;Carbohydrate metabolism	K01187;K01187;K01187;K01187	alpha-glucosidase [Vigna radiata var. radiata] [Vigna radiata]	ko01100//Metabolic pathways;ko01110//Biosynthesis of secondary metabolites;ko00500//Starch and sucrose metabolism;ko00052//Galactose metabolism	GO:0005576//extracellular region;GO:0005618//cell wall;GO:0043231//intracellular membrane-bounded organelle;GO:0044444//cytoplasmic part	GO:0005488//binding;GO:0090599//alpha-glucosidase activity	GO:0000097//sulfur amino acid biosynthetic process;GO:0008380//RNA splicing
LOC106756863	113.47	130.18	126.51	24.61	25.54	31.47	123.387	27.2067	-2.18115	4.37e-101	2.65e-98	Os06g0486800	Metabolism;Metabolism;Metabolism	Global and overview maps;Global and overview maps;Carbohydrate metabolism	K00122;K00122;K00122	formate dehydrogenase, mitochondrial isoform X1 [Vigna radiata var. radiata] [Vigna radiata]	ko01100//Metabolic pathways;ko01200//Carbon metabolism;ko00630//Glyoxylate and dicarboxylate metabolism	GO:0009536//plastid	GO:0000166//nucleotide binding;GO:0016614//oxidoreductase activity, acting on CH-OH group of donors;GO:0016620//oxidoreductase activity, acting on the aldehyde or oxo group of donors, NAD or NADP as acceptor	GO:0006950//response to stress;GO:0010038//response to metal ion;GO:0044710//single-organism metabolic process
MSTRG.442	1.76	2.41	1.89	0.6	0.48	0.55	2.02	0.543333	-1.89445	8.02e-10	7.83e-09	Os06g0250600	-	-	-	PREDICTED: potassium channel SKOR-like [Vigna angularis]	-	-	-	-
MSTRG.441	18.21	10.51	17.59	31.29	33.5	29.18	15.4367	31.3233	1.02088	1.01e-06	6.74e-06	Os06g0250600	-	-	-	PREDICTED: potassium channel SKOR-like [Vigna angularis]	-	-	-	-
LOC106759566	25.62	23.22	22.48	68.63	93.96	87.63	23.7733	83.4067	1.81082	5.62e-69	1.55e-66	Os04g0338000	-	-	-	probable aldo-keto reductase 2 [Vigna radiata var. radiata] [Vigna radiata]	-	GO:0009526//plastid envelope;GO:0016020//membrane	GO:0004033//aldo-keto reductase (NADP) activity	GO:0006006//glucose metabolic process;GO:0006090//pyruvate metabolic process;GO:0006970//response to osmotic stress;GO:0009699//phenylpropanoid biosynthetic process;GO:0009891//positive regulation of biosynthetic process;GO:0010038//response to metal ion
LOC106755837	7.08	8.01	8.82	1.52	1.87	4.1	7.97	2.49667	-1.67458	3.98e-07	2.79e-06	Os04g0179200	-	-	-	momilactone A synthase [Vigna radiata var. radiata] [Vigna radiata]	-	-	GO:0003824//catalytic activity	GO:0044710//single-organism metabolic process
MSTRG.20914	2.54	2.47	2.94	4.85	4.97	6.48	2.65	5.43333	1.03585	0.000569116	0.00223109	Os04g0179200	-	-	-	PREDICTED: secoisolariciresinol dehydrogenase-like [Vigna angularis]	-	-	GO:0033764//steroid dehydrogenase activity, acting on the CH-OH group of donors, NAD or NADP as acceptor	GO:0044710//single-organism metabolic process
LOC106770722	2.24	2.74	1.83	0.6	0.35	0.93	2.27	0.626667	-1.85692	0.00133176	0.00475492	Os03g0620400	-	-	-	B3 domain-containing protein REM9 [Vigna radiata var. radiata] [Vigna radiata]	-	-	-	-
LOC106755195	3	9.76	7.04	0.13	0.16	0.2	6.6	0.163333	-5.33657	5.24e-17	1.04e-15	Os03g0586800	Genetic Information Processing	Translation	K04567	lysine--tRNA ligase, cytoplasmic [Vigna radiata var. radiata] [Vigna radiata]	ko00970//Aminoacyl-tRNA biosynthesis	GO:0005911//cell-cell junction;GO:0044444//cytoplasmic part	GO:0004812//aminoacyl-tRNA ligase activity;GO:0032550//purine ribonucleoside binding	GO:0000338//protein deneddylation;GO:0006418//tRNA aminoacylation for protein translation;GO:0009117//nucleotide metabolic process;GO:0009639//response to red or far red light
LOC106772213	4.29	4.74	5.06	1.16	2.07	2.01	4.69667	1.74667	-1.42703	3.5e-07	2.47e-06	Os03g0268000	Genetic Information Processing	Translation	K06269	serine/threonine-protein phosphatase PP1 isozyme 3 [Vigna radiata var. radiata] [Vigna radiata]	ko03015//mRNA surveillance pathway	GO:0008287//protein serine/threonine phosphatase complex	GO:0004721//phosphoprotein phosphatase activity;GO:0043169//cation binding	GO:0006498//N-terminal protein lipidation;GO:0006796//phosphate-containing compound metabolic process
MSTRG.1372	2.25	2.55	2.47	5.01	4.75	5.34	2.42333	5.03333	1.05452	7.57e-07	5.12e-06	Os02g0104700	Metabolism;Metabolism;Organismal Systems;Metabolism;Metabolism	Global and overview maps;Global and overview maps;Environmental adaptation;Amino acid metabolism;Amino acid metabolism	K13427;K13427;K13427;K13427;K13427	PREDICTED: NO-associated protein 1, chloroplastic/mitochondrial isoform X2 [Vigna angularis]	ko01100//Metabolic pathways;ko01110//Biosynthesis of secondary metabolites;ko04626//Plant-pathogen interaction;ko00330//Arginine and proline metabolism;ko00220//Arginine biosynthesis	-	-	-
LOC106765785	4.4	6.49	6.3	3.03	2.59	2.92	5.73	2.84667	-1.00926	0.000230246	0.000983589	ORP4C	-	-	-	oxysterol-binding protein-related protein 4C isoform X1 [Vigna radiata var. radiata] [Vigna radiata]	-	-	GO:0032934//sterol binding	GO:0006629//lipid metabolic process
LOC106766497	1.94	3.57	2.32	5.89	4.8	7.61	2.61	6.1	1.22476	6.44e-08	5.03e-07	ORP4C	-	-	-	oxysterol-binding protein-related protein 4C-like [Vigna radiata var. radiata] [Vigna radiata]	-	-	GO:0032934//sterol binding	GO:0006629//lipid metabolic process
LOC106761226	0.66	1.58	1.92	0.3	0.57	0.82	1.38667	0.563333	-1.29956	0.0128384	0.0345517	ORP4B	-	-	-	oxysterol-binding protein-related protein 4C isoform X1 [Vigna radiata var. radiata] [Vigna radiata]	-	-	GO:0032934//sterol binding	GO:0006629//lipid metabolic process
LOC106774977	1.14	0.6	0.45	0.08	0	0.04	0.73	0.04	-4.18982	0.000329306	0.00136491	OPT4	-	-	-	oligopeptide transporter 4-like [Vigna radiata var. radiata] [Vigna radiata]	-	GO:0031224//intrinsic component of membrane	GO:0015197//peptide transporter activity	GO:0008104//protein localization;GO:0009628//response to abiotic stimulus;GO:0015833//peptide transport;GO:0044763//single-organism cellular process
LOC106777104	8.47	13.23	13.62	0.2	1.65	1.24	11.7733	1.03	-3.51481	9.44e-15	1.53e-13	OPR4	Metabolism;Metabolism;Metabolism	Global and overview maps;Global and overview maps;Lipid metabolism	K05894;K05894;K05894	12-oxophytodienoate reductase 1-like [Vigna radiata var. radiata] [Vigna radiata]	ko01100//Metabolic pathways;ko01110//Biosynthesis of secondary metabolites;ko00592//alpha-Linolenic acid metabolism	GO:0044444//cytoplasmic part	GO:0016628//oxidoreductase activity, acting on the CH-CH group of donors, NAD or NADP as acceptor;GO:0032553//ribonucleotide binding	GO:0006631//fatty acid metabolic process
LOC106777102	24.33	26.6	37.93	10.11	10.58	9.24	29.62	9.97667	-1.56994	2.11e-19	5.04e-18	OPR2	Metabolism;Metabolism;Metabolism	Global and overview maps;Global and overview maps;Lipid metabolism	K05894;K05894;K05894	12-oxophytodienoic acid reductase [Vigna unguiculata]	ko01100//Metabolic pathways;ko01110//Biosynthesis of secondary metabolites;ko00592//alpha-Linolenic acid metabolism	GO:0043231//intracellular membrane-bounded organelle;GO:0044444//cytoplasmic part	GO:0016628//oxidoreductase activity, acting on the CH-CH group of donors, NAD or NADP as acceptor;GO:0032553//ribonucleotide binding	GO:0001101//response to acid chemical;GO:0006633//fatty acid biosynthetic process;GO:0006950//response to stress;GO:0009694//jasmonic acid metabolic process;GO:0010038//response to metal ion;GO:0010260//organ senescence
LOC106771274	0.14	0.22	1.03	0	0	0	0.463333	0.001	-8.85591	0.000182708	0.000800252	OPR11	Metabolism;Metabolism;Metabolism	Global and overview maps;Global and overview maps;Lipid metabolism	K05894;K05894;K05894	12-oxophytodienoic acid reductase [Vigna unguiculata]	ko01100//Metabolic pathways;ko01110//Biosynthesis of secondary metabolites;ko00592//alpha-Linolenic acid metabolism	GO:0043231//intracellular membrane-bounded organelle	GO:0016628//oxidoreductase activity, acting on the CH-CH group of donors, NAD or NADP as acceptor;GO:0032553//ribonucleotide binding	GO:0006633//fatty acid biosynthetic process;GO:0006950//response to stress;GO:0009694//jasmonic acid metabolic process
LOC106764643	6.25	4.39	6.72	0.15	0.22	0.34	5.78667	0.236667	-4.6118	1.17e-23	3.75e-22	OPR11	Metabolism;Metabolism;Metabolism	Global and overview maps;Global and overview maps;Lipid metabolism	K05894;K05894;K05894	12-oxophytodienoic acid reductase [Vigna unguiculata]	ko01100//Metabolic pathways;ko01110//Biosynthesis of secondary metabolites;ko00592//alpha-Linolenic acid metabolism	GO:0043231//intracellular membrane-bounded organelle;GO:0044444//cytoplasmic part	GO:0016628//oxidoreductase activity, acting on the CH-CH group of donors, NAD or NADP as acceptor;GO:0032553//ribonucleotide binding	GO:0001101//response to acid chemical;GO:0006633//fatty acid biosynthetic process;GO:0006950//response to stress;GO:0009694//jasmonic acid metabolic process;GO:0010038//response to metal ion;GO:0010260//organ senescence
LOC106777106	118.46	195.47	164.05	54.58	52.92	66.15	159.327	57.8833	-1.46077	2.26e-09	2.09e-08	OPR11	Metabolism;Metabolism;Metabolism	Global and overview maps;Global and overview maps;Lipid metabolism	K05894;K05894;K05894	CPRD8 protein [Vigna unguiculata]	ko01100//Metabolic pathways;ko01110//Biosynthesis of secondary metabolites;ko00592//alpha-Linolenic acid metabolism	GO:0043231//intracellular membrane-bounded organelle	GO:0016628//oxidoreductase activity, acting on the CH-CH group of donors, NAD or NADP as acceptor;GO:0032553//ribonucleotide binding	GO:0006633//fatty acid biosynthetic process;GO:0006950//response to stress;GO:0009694//jasmonic acid metabolic process
LOC106754211	0.98	2.52	2.12	0.55	0.24	0.34	1.87333	0.376667	-2.31425	1.54e-05	8.42e-05	OMT3	Metabolism	Biosynthesis of other secondary metabolites	K16040	probable O-methyltransferase 3 [Vigna radiata var. radiata] [Vigna radiata]	ko00945//Stilbenoid, diarylheptanoid and gingerol biosynthesis	-	GO:0005515//protein binding;GO:0008171//O-methyltransferase activity	GO:0008152//metabolic process
LOC106753931	3.84	10.65	7.07	1.41	1.69	2.84	7.18667	1.98	-1.85982	3.46e-07	2.45e-06	OMT3	Metabolism	Biosynthesis of other secondary metabolites	K16040	probable O-methyltransferase 3 [Vigna radiata var. radiata] [Vigna radiata]	ko00945//Stilbenoid, diarylheptanoid and gingerol biosynthesis	-	GO:0005515//protein binding;GO:0008171//O-methyltransferase activity	GO:0008152//metabolic process
LOC106755132	1.55	1.5	1.13	0.27	0.51	0.6	1.39333	0.46	-1.59883	0.00463544	0.0143064	OMT3	-	-	-	probable O-methyltransferase 3 [Vigna radiata var. radiata] [Vigna radiata]	-	-	GO:0005515//protein binding;GO:0008171//O-methyltransferase activity	GO:0008152//metabolic process
LOC106762604	4.04	3.61	5.33	1.49	1.93	1.92	4.32667	1.78	-1.28138	1.48e-07	1.1e-06	OFUT35	-	-	-	O-fucosyltransferase 35-like [Vigna unguiculata]	-	GO:0043231//intracellular membrane-bounded organelle;GO:0044444//cytoplasmic part	GO:0016740//transferase activity	-
LOC106776116	4.37	6.78	4.94	1.69	1.02	1.73	5.36333	1.48	-1.85753	2.33e-12	3e-11	OFUT20	-	-	-	O-fucosyltransferase 20-like [Vigna unguiculata]	-	GO:0009536//plastid	GO:0016740//transferase activity	GO:0010053//root epidermal cell differentiation
LOC106764215	0.92	1.78	1.16	2.37	3.01	2.81	1.28667	2.73	1.08526	0.00257584	0.0085123	NUDT18	-	-	-	nudix hydrolase 18, mitochondrial [Vigna radiata var. radiata] [Vigna radiata]	-	GO:0009536//plastid	GO:0043169//cation binding;GO:0052841//inositol bisdiphosphate tetrakisphosphate diphosphatase activity;GO:0052842//inositol diphosphate pentakisphosphate diphosphatase activity	-
LOC106777392	32.84	69.27	46.15	5.16	5.1	5.57	49.42	5.27667	-3.2274	4.44e-44	4.83e-42	NUDT1	-	-	-	nudix hydrolase 1 [Vigna radiata var. radiata] [Vigna radiata]	-	GO:0044444//cytoplasmic part	GO:0043169//cation binding;GO:0047429//nucleoside-triphosphate diphosphatase activity	GO:0033554//cellular response to stress
LOC106778163	0.24	0.45	0.83	0.09	0	0	0.506667	0.03	-4.078	0.00138736	0.00492656	NTL9	-	-	-	NAC domain-containing protein 96-like [Vigna radiata var. radiata] [Vigna radiata]	-	GO:0043231//intracellular membrane-bounded organelle	GO:0001071//nucleic acid binding transcription factor activity;GO:0005515//protein binding	GO:0006355//regulation of transcription, DNA-templated;GO:0006402//mRNA catabolic process;GO:0006486//protein glycosylation;GO:0006952//defense response;GO:0042127//regulation of cell proliferation
LOC106778155	6.9	8.75	9.72	1.13	1.04	0.98	8.45667	1.05	-3.0097	8.93e-48	1.16e-45	NTL9	-	-	-	PREDICTED: NAC domain-containing protein 17-like isoform X1 [Vigna angularis]	-	-	-	-
LOC106778162	22.28	26.19	21	5.05	5.66	3.98	23.1567	4.89667	-2.24156	7.23e-44	7.71e-42	NTL9	-	-	-	NAC domain-containing protein 71 isoform X1 [Vigna radiata var. radiata] [Vigna radiata]	-	-	-	-
LOC106756522	15.31	15.53	14.99	8.14	6.23	8.06	15.2767	7.47667	-1.03086	2.66e-13	3.77e-12	NSUN2	-	-	-	tRNA (cytosine(34)-C(5))-methyltransferase [Vigna radiata var. radiata] [Vigna radiata]	-	GO:0043231//intracellular membrane-bounded organelle	GO:0016427//tRNA (cytosine) methyltransferase activity	GO:0001510//RNA methylation
LOC106769584	0.56	0.83	1.9	0.07	0.13	0.22	1.09667	0.14	-2.96963	7.08e-07	4.8e-06	NSL1	-	-	-	MACPF domain-containing protein NSL1 [Vigna radiata var. radiata] [Vigna radiata]	-	GO:0043231//intracellular membrane-bounded organelle	GO:0016787//hydrolase activity	GO:0002252//immune effector process;GO:0006605//protein targeting;GO:0006865//amino acid transport;GO:0006970//response to osmotic stress;GO:0009617//response to bacterium;GO:0009620//response to fungus;GO:0009696//salicylic acid metabolic process;GO:0009755//hormone-mediated signaling pathway;GO:0009814//defense response, incompatible interaction;GO:0009863//salicylic acid mediated signaling pat…
LOC106756850	0.85	1.89	1.59	0.07	0.08	0.08	1.44333	0.0766667	-4.23466	8.29e-08	6.36e-07	NSE4A	-	-	-	non-structural maintenance of chromosomes element 4 homolog B isoform X1 [Vigna radiata var. radiata] [Vigna radiata]	-	GO:0043231//intracellular membrane-bounded organelle	-	GO:0006259//DNA metabolic process
LOC106769948	36.94	41.88	38.63	72.23	98.73	84.45	39.15	85.1367	1.12077	1.14e-29	5.59e-28	NRPB8B	Genetic Information Processing	Transcription	K03016	DNA-directed RNA polymerases II, IV and V subunit 8B [Vigna radiata var. radiata] [Vigna radiata]	ko03020//RNA polymerase	-	-	-
LOC106770877	118.18	84.5	123.48	37.23	37.9	34.06	108.72	36.3967	-1.57874	2.93e-32	1.71e-30	NRPB6A	Genetic Information Processing	Transcription	K03014	DNA-directed RNA polymerases II, IV and V subunit 6A [Vigna radiata var. radiata] [Vigna radiata]	ko03020//RNA polymerase	-	-	-
LOC106769573	20.02	19.59	20.46	10.67	8.8	7.83	20.0233	9.1	-1.13774	5.97e-10	5.93e-09	NRPB5A	Genetic Information Processing	Transcription	K03013	DNA-directed RNA polymerases II and IV subunit 5A-like [Vigna radiata var. radiata] [Vigna radiata]	ko03020//RNA polymerase	-	-	-
LOC106769565	4.25	2.9	4.5	1.08	1.92	2.34	3.88333	1.78	-1.12542	0.00652146	0.0192382	NRPB5A	Genetic Information Processing	Transcription	K03013	DNA-directed RNA polymerases II and IV subunit 5A [Vigna radiata var. radiata] [Vigna radiata]	ko03020//RNA polymerase	-	-	-
LOC106767550	132.99	120.12	130.93	247.44	377.21	340.54	128.013	321.73	1.32956	3.38e-36	2.46e-34	NRP1	-	-	-	nodulin-related protein 1 [Vigna radiata var. radiata] [Vigna radiata]	-	GO:0009526//plastid envelope;GO:0009532//plastid stroma;GO:0016020//membrane	GO:0005515//protein binding	GO:0006310//DNA recombination;GO:0006325//chromatin organization;GO:0006970//response to osmotic stress;GO:0009755//hormone-mediated signaling pathway;GO:0009791//post-embryonic development;GO:0010038//response to metal ion;GO:0044711//single-organism biosynthetic process;GO:0044723//single-organism carbohydrate metabolic process;GO:0048869//cellular developmental process;GO:0051707//response to …
LOC106774060	10.01	8.77	8.59	4.52	3.8	3.58	9.12333	3.96667	-1.20163	1.8e-13	2.6e-12	NRG2	-	-	-	nitrate regulatory gene2 protein [Vigna radiata var. radiata] [Vigna radiata]	-	-	-	-
LOC106773687	1.95	2.2	2.29	0.1	0.14	0.28	2.14667	0.173333	-3.63048	1.49e-15	2.58e-14	NRAMP6	-	-	-	metal transporter Nramp6 isoform X1 [Vigna radiata var. radiata] [Vigna radiata]	-	-	-	GO:0051234//establishment of localization
MSTRG.1778	9.95	11.92	7.71	0	0	0	9.86	0.001	-13.2674	3.13e-17	6.35e-16	NPK1	Environmental Information Processing	Signal transduction	K20606	mitogen-activated protein kinase kinase kinase NPK1 [Glycine max]	ko04016//MAPK signaling pathway - plant	GO:0005576//extracellular region;GO:0015630//microtubule cytoskeleton	GO:0004702//receptor signaling protein serine/threonine kinase activity;GO:0016628//oxidoreductase activity, acting on the CH-CH group of donors, NAD or NADP as acceptor;GO:0032550//purine ribonucleoside binding	GO:0006305//DNA alkylation;GO:0030865//cortical cytoskeleton organization;GO:0032147//activation of protein kinase activity;GO:0034968//histone lysine methylation;GO:0051052//regulation of DNA metabolic process;GO:1902410//mitotic cytokinetic process
LOC106769734	9.95	17.18	12.95	3.58	5.09	4.48	13.36	4.38333	-1.60782	8.48e-17	1.64e-15	NPGR2	-	-	-	protein NPGR2 [Vigna radiata var. radiata] [Vigna radiata]	-	GO:0016020//membrane;GO:0043231//intracellular membrane-bounded organelle	GO:0003824//catalytic activity	-
LOC106776086	6.42	6.12	6.8	3.5	2.8	3.2	6.44667	3.16667	-1.02559	1.06e-06	6.99e-06	NPF8.1	-	-	-	protein NRT1/ PTR FAMILY 8.2 [Vigna radiata var. radiata] [Vigna radiata]	-	GO:0031224//intrinsic component of membrane	-	GO:0015833//peptide transport
LOC106758966	0.78	0.73	0.64	1.79	1.59	1.87	0.716667	1.75	1.28798	2.59e-05	0.000135651	NPF7.3	-	-	-	protein NRT1/ PTR FAMILY 7.3 [Vigna radiata var. radiata] [Vigna radiata]	-	GO:0031224//intrinsic component of membrane	GO:0015103//inorganic anion transmembrane transporter activity;GO:0015291//secondary active transmembrane transporter activity	GO:0000041//transition metal ion transport;GO:0006575//cellular modified amino acid metabolic process;GO:0006595//polyamine metabolic process;GO:0006725//cellular aromatic compound metabolic process;GO:0009267//cellular response to starvation;GO:0009755//hormone-mediated signaling pathway;GO:0015698//inorganic anion transport
LOC106778105	0.43	0.28	0.35	0.05	0	0.05	0.353333	0.0333333	-3.40599	0.00218866	0.00740025	NPF6.3	-	-	-	protein NRT1/ PTR FAMILY 6.3 [Vigna radiata var. radiata] [Vigna radiata]	-	GO:0031224//intrinsic component of membrane;GO:0043231//intracellular membrane-bounded organelle	GO:0015103//inorganic anion transmembrane transporter activity;GO:0015291//secondary active transmembrane transporter activity	GO:0001101//response to acid chemical;GO:0006694//steroid biosynthetic process;GO:0006950//response to stress;GO:0009664//plant-type cell wall organization;GO:0009755//hormone-mediated signaling pathway;GO:0010383//cell wall polysaccharide metabolic process;GO:0015698//inorganic anion transport;GO:0015833//peptide transport;GO:0019758//glycosinolate biosynthetic process;GO:0042126//nitrate metabo…
LOC106769141	29.37	27.87	29.2	9.91	11.12	11.53	28.8133	10.8533	-1.4086	3.15e-34	2.09e-32	NPF6.3	-	-	-	protein NRT1/ PTR FAMILY 6.3 [Vigna radiata var. radiata] [Vigna radiata]	-	GO:0031224//intrinsic component of membrane;GO:0043231//intracellular membrane-bounded organelle	GO:0015103//inorganic anion transmembrane transporter activity;GO:0015291//secondary active transmembrane transporter activity	GO:0001101//response to acid chemical;GO:0006694//steroid biosynthetic process;GO:0006950//response to stress;GO:0009664//plant-type cell wall organization;GO:0009755//hormone-mediated signaling pathway;GO:0010383//cell wall polysaccharide metabolic process;GO:0015698//inorganic anion transport;GO:0015833//peptide transport;GO:0019758//glycosinolate biosynthetic process;GO:0042126//nitrate metabo…
LOC106774277	1.77	1.24	1.69	0.28	0.56	0.79	1.56667	0.543333	-1.52779	0.00056577	0.00221905	NPF5.7	-	-	-	protein NRT1/ PTR FAMILY 5.6 [Vigna radiata var. radiata] [Vigna radiata]	-	GO:0031224//intrinsic component of membrane	-	GO:0015833//peptide transport
LOC106757321	1.73	1.53	1.73	0.17	0.22	0.18	1.66333	0.19	-3.13001	8.73e-11	9.56e-10	NPF5.6	-	-	-	protein NRT1/ PTR FAMILY 5.6 [Vigna radiata var. radiata] [Vigna radiata]	-	GO:0031224//intrinsic component of membrane	-	GO:0015833//peptide transport
LOC106755501	0.47	0.88	0.5	0.06	0.1	0.07	0.616667	0.0766667	-3.00782	7.97e-05	0.000378394	NPF5.6	-	-	-	protein NRT1/ PTR FAMILY 5.6 [Vigna radiata var. radiata] [Vigna radiata]	-	GO:0031224//intrinsic component of membrane	-	GO:0015833//peptide transport
LOC106773779	0.24	0.05	0.31	0.4	0.56	0.74	0.2	0.566667	1.5025	0.00859493	0.0244099	NPF5.4	-	-	-	protein NRT1/ PTR FAMILY 5.4-like [Vigna radiata var. radiata] [Vigna radiata]	-	-	-	-
LOC106772114	45.01	36.86	48.77	18.47	18.31	23	43.5467	19.9267	-1.12786	4.58e-18	9.83e-17	NPF5.2	-	-	-	protein NRT1/ PTR FAMILY 5.2 [Vigna radiata var. radiata] [Vigna radiata]	-	-	-	GO:0051234//establishment of localization
LOC106779801	0.13	0.15	0.18	0	0	0	0.153333	0.001	-7.26053	0.00577388	0.0173002	NPF4.6	-	-	-	protein NRT1/ PTR FAMILY 4.5-like [Vigna radiata var. radiata] [Vigna radiata]	-	-	-	GO:0051234//establishment of localization
LOC106767485	0.43	0.32	0.7	2.56	3.81	1.94	0.483333	2.77	2.5188	1.14e-12	1.51e-11	NPF4.6	-	-	-	protein NRT1/ PTR FAMILY 4.6 [Vigna radiata var. radiata] [Vigna radiata]	-	GO:0031224//intrinsic component of membrane	-	GO:0015833//peptide transport
LOC106753975	27.95	37.38	43.57	8.44	9.49	11.6	36.3	9.84333	-1.88275	1.84e-33	1.16e-31	NPF3.1	-	-	-	protein NRT1/ PTR FAMILY 3.1 [Vigna radiata var. radiata] [Vigna radiata]	-	GO:0016020//membrane	-	GO:0051234//establishment of localization
LOC106779859	29.03	29.62	34.13	14.37	13.01	12.4	30.9267	13.26	-1.22177	1.79e-22	5.22e-21	NPF3.1	-	-	-	protein NRT1/ PTR FAMILY 3.1 [Vigna radiata var. radiata] [Vigna radiata]	-	GO:0031224//intrinsic component of membrane	-	GO:0042126//nitrate metabolic process;GO:0051234//establishment of localization
LOC106769475	9.78	9.33	11.05	4.09	4.64	6.04	10.0533	4.92333	-1.02997	4.57e-08	3.62e-07	NPF2.11	-	-	-	protein NRT1/ PTR FAMILY 2.11 [Vigna radiata var. radiata] [Vigna radiata]	-	-	-	GO:0051234//establishment of localization
LOC111240708	0.17	1.78	0.57	0.2	0	0.07	0.84	0.09	-3.22239	0.0137715	0.0366923	NOV	-	-	-	Sacsin protein [Spatholobus suberectus]	-	-	GO:0004674//protein serine/threonine kinase activity;GO:0032550//purine ribonucleoside binding	GO:0006464//cellular protein modification process
LOC106773296	8.82	11.13	11.17	2.95	1.59	2.54	10.3733	2.36	-2.13602	3.62e-32	2.1e-30	NOV	-	-	-	sacsin, partial [Trifolium pratense]	-	-	GO:0004672//protein kinase activity	-
LOC111240599	2	1.86	0.58	0	0	0.2	1.48	0.0666667	-4.47249	0.000969015	0.00358162	NOI4	-	-	-	RPM1-interacting protein 4-like [Vigna radiata var. radiata] [Vigna radiata]	-	GO:0043231//intracellular membrane-bounded organelle	-	GO:0001101//response to acid chemical
LOC106775508	2.17	2.03	2.16	0.68	0.92	1.08	2.12	0.893333	-1.24679	6.85e-06	4e-05	NLP7	-	-	-	protein NLP6 [Vigna radiata var. radiata] [Vigna radiata]	-	GO:0043231//intracellular membrane-bounded organelle	-	GO:0001101//response to acid chemical;GO:0006950//response to stress;GO:0042126//nitrate metabolic process
LOC106762187	3.81	3.33	3.49	1.59	1.61	2.05	3.54333	1.75	-1.01775	5.95e-05	0.000290241	NIP6-1	-	-	-	aquaporin NIP6-1 isoform X1 [Vigna radiata var. radiata] [Vigna radiata]	-	-	-	-
LOC106764410	0.54	0.25	0.38	1.67	1.94	1.04	0.39	1.55	1.99072	0.000349488	0.00144141	NIP2	-	-	-	NEP1-interacting protein-like 1 [Vigna radiata var. radiata] [Vigna radiata]	-	-	-	-
LOC106767203	33.59	36.84	35.51	6.55	7.05	7.79	35.3133	7.13	-2.30824	7.69e-56	1.31e-53	NIC1	-	-	-	nicotinamidase 1 [Vigna radiata var. radiata] [Vigna radiata]	-	GO:0043231//intracellular membrane-bounded organelle	GO:0016811//hydrolase activity, acting on carbon-nitrogen (but not peptide) bonds, in linear amides	GO:0001101//response to acid chemical;GO:0019363//pyridine nucleotide biosynthetic process
LOC106755153	12.69	17.5	15.78	7.61	5.65	7.42	15.3233	6.89333	-1.15246	2.36e-08	1.93e-07	NIC1	-	-	-	nicotinamidase 1-like [Vigna radiata var. radiata] [Vigna radiata]	-	GO:0043231//intracellular membrane-bounded organelle	GO:0016811//hydrolase activity, acting on carbon-nitrogen (but not peptide) bonds, in linear amides	GO:0001101//response to acid chemical;GO:0019363//pyridine nucleotide biosynthetic process
LOC106756056	0.23	0.64	0.42	0	0	0.05	0.43	0.0166667	-4.6893	0.00374553	0.011831	NHL3	-	-	-	NDR1/HIN1-like protein 3 [Vigna radiata var. radiata] [Vigna radiata]	-	GO:0005911//cell-cell junction;GO:0009536//plastid;GO:0031090//organelle membrane	-	GO:0002252//immune effector process;GO:0006952//defense response;GO:0007165//signal transduction;GO:0009617//response to bacterium;GO:0009719//response to endogenous stimulus;GO:0010260//organ senescence;GO:0043067//regulation of programmed cell death;GO:0044237//cellular metabolic process;GO:0061024//membrane organization;GO:0071229//cellular response to acid chemical;GO:0071310//cellular respon…
LOC106756735	0.16	0.54	1.74	0	0	0.09	0.813333	0.03	-4.76081	0.000926278	0.00343906	NHL10	-	-	-	NDR1/HIN1-like protein 10 [Vigna radiata var. radiata] [Vigna radiata]	-	GO:0005911//cell-cell junction;GO:0009536//plastid;GO:0031090//organelle membrane	-	GO:0002252//immune effector process;GO:0006952//defense response;GO:0007165//signal transduction;GO:0009617//response to bacterium;GO:0009719//response to endogenous stimulus;GO:0010260//organ senescence;GO:0043067//regulation of programmed cell death;GO:0044237//cellular metabolic process;GO:0061024//membrane organization;GO:0071229//cellular response to acid chemical;GO:0071310//cellular respon…
LOC106756736	2.66	1.67	3.28	0.99	0.95	0.6	2.53667	0.846667	-1.58307	0.000876364	0.00326706	NHL10	-	-	-	NDR1/HIN1-like protein 10 [Vigna radiata var. radiata] [Vigna radiata]	-	GO:0005911//cell-cell junction;GO:0009536//plastid;GO:0031090//organelle membrane	-	GO:0002252//immune effector process;GO:0006605//protein targeting;GO:0006952//defense response;GO:0009617//response to bacterium;GO:0009620//response to fungus;GO:0009755//hormone-mediated signaling pathway;GO:0009863//salicylic acid mediated signaling pathway;GO:0010243//response to organonitrogen compound;GO:0010260//organ senescence;GO:0035556//intracellular signal transduction;GO:0042743//hyd…
LOC106757223	7.18	7.69	12.51	2.94	3.16	3.07	9.12667	3.05667	-1.57813	1.21e-08	1.02e-07	NHL10	-	-	-	NDR1/HIN1-like protein 10 [Vigna radiata var. radiata] [Vigna radiata]	-	GO:0005911//cell-cell junction;GO:0009536//plastid;GO:0031090//organelle membrane	-	GO:0002252//immune effector process;GO:0006605//protein targeting;GO:0006952//defense response;GO:0009617//response to bacterium;GO:0009620//response to fungus;GO:0009755//hormone-mediated signaling pathway;GO:0009863//salicylic acid mediated signaling pathway;GO:0010243//response to organonitrogen compound;GO:0010260//organ senescence;GO:0035556//intracellular signal transduction;GO:0042743//hyd…
LOC106760200	1.72	1.73	2.12	0.73	0.82	0.49	1.85667	0.68	-1.44911	0.000373945	0.00153212	NHL10	-	-	-	NDR1/HIN1-like protein 12 [Vigna radiata var. radiata] [Vigna radiata]	-	GO:0005911//cell-cell junction;GO:0016020//membrane	-	-
LOC106753123	1.26	0.37	0.92	0.05	0.06	0.29	0.85	0.133333	-2.67243	0.00680549	0.0199499	NHL1	-	-	-	NDR1/HIN1-like protein 1 [Vigna radiata var. radiata] [Vigna radiata]	-	GO:0005911//cell-cell junction;GO:0016020//membrane;GO:0044424//intracellular part	-	GO:0002252//immune effector process;GO:0005982//starch metabolic process;GO:0005984//disaccharide metabolic process
LOC106771718	0.66	1.34	0.91	0.52	0.27	0.25	0.97	0.346667	-1.48444	0.00999942	0.0278447	NHD1	-	-	-	sodium/proton antiporter 2 isoform X1 [Vigna radiata var. radiata] [Vigna radiata]	-	GO:0031224//intrinsic component of membrane;GO:0043231//intracellular membrane-bounded organelle	GO:0005451//monovalent cation:proton antiporter activity;GO:0008028//monocarboxylic acid transmembrane transporter activity;GO:0016740//transferase activity;GO:0032550//purine ribonucleoside binding	GO:0006464//cellular protein modification process;GO:0006814//sodium ion transport;GO:0006848//pyruvate transport;GO:0015992//proton transport;GO:0044763//single-organism cellular process
LOC106767330	2.84	2.94	2.26	0.74	1.28	1.43	2.68	1.15	-1.2206	0.015445	0.0405757	NFYB3	-	-	-	nuclear transcription factor Y subunit B-3 [Vigna radiata var. radiata] [Vigna radiata]	-	GO:0043231//intracellular membrane-bounded organelle	GO:0001071//nucleic acid binding transcription factor activity;GO:0003677//DNA binding;GO:0046983//protein dimerization activity	GO:0010468//regulation of gene expression;GO:0034645//cellular macromolecule biosynthetic process
LOC106773801	0.49	1.17	1.06	0.12	0.21	0.19	0.906667	0.173333	-2.38702	0.000926331	0.00343906	NFYA3	-	-	-	nuclear transcription factor Y subunit A-3 [Vigna radiata var. radiata] [Vigna radiata]	-	GO:0090575//RNA polymerase II transcription factor complex	GO:0001071//nucleic acid binding transcription factor activity	GO:0006355//regulation of transcription, DNA-templated
LOC106756762	1.24	1.08	1.91	0.75	0.57	0.55	1.41	0.623333	-1.17762	0.00991623	0.0276416	NFYA10	-	-	-	nuclear transcription factor Y subunit A-10 [Vigna radiata var. radiata] [Vigna radiata]	-	-	-	GO:0009813//flavonoid biosynthetic process;GO:0010467//gene expression;GO:0044699//single-organism process
LOC106756638	40.66	68.64	53.18	15.35	11.25	16.69	54.16	14.43	-1.90816	2.5e-11	2.9e-10	NFD4	-	-	-	protein NUCLEAR FUSION DEFECTIVE 4 [Vigna radiata var. radiata] [Vigna radiata]	-	-	-	GO:0009628//response to abiotic stimulus;GO:0019758//glycosinolate biosynthetic process;GO:0048511//rhythmic process
LOC106758919	0.54	0.8	1.23	1.37	1.96	1.82	0.856667	1.71667	1.0028	0.0018035	0.00622911	NFD4	-	-	-	protein NUCLEAR FUSION DEFECTIVE 4 [Vigna radiata var. radiata] [Vigna radiata]	-	-	-	GO:0044763//single-organism cellular process
LOC106767502	35.04	41.16	32.03	13.61	13.76	11.56	36.0767	12.9767	-1.47515	7.73e-20	1.91e-18	NFD2	-	-	-	protein NUCLEAR FUSION DEFECTIVE 2 [Vigna radiata var. radiata] [Vigna radiata]	-	GO:0009536//plastid	GO:0003676//nucleic acid binding;GO:0016891//endoribonuclease activity, producing 5'-phosphomonoesters	GO:0000741//karyogamy;GO:0002252//immune effector process;GO:0016072//rRNA metabolic process;GO:0030422//production of siRNA involved in RNA interference;GO:0090501//RNA phosphodiester bond hydrolysis
LOC106760367	1.35	0.86	0.94	0.1	0.15	0.24	1.05	0.163333	-2.6845	6.86e-09	6.01e-08	NET2A	-	-	-	protein NETWORKED 2A-like, partial [Vigna radiata var. radiata] [Vigna radiata]	-	GO:0016020//membrane	-	GO:0009987//cellular process;GO:0016043//cellular component organization
LOC106759077	1.9	1.27	1.36	0.29	0.34	0.85	1.51	0.493333	-1.61391	0.0190621	0.0485541	ndhS	-	-	-	NAD(P)H-quinone oxidoreductase subunit S, chloroplastic [Vigna radiata var. radiata] [Vigna radiata]	-	-	-	-
LOC106780172	2.22	1.72	1.59	8.21	10.24	9.57	1.84333	9.34	2.34111	1.15e-29	5.61e-28	NDF5	-	-	-	protein NDH-DEPENDENT CYCLIC ELECTRON FLOW 5 isoform X1 [Vigna radiata var. radiata] [Vigna radiata]	-	GO:0009536//plastid	-	GO:0006355//regulation of transcription, DNA-templated;GO:0009451//RNA modification;GO:0009767//photosynthetic electron transport chain;GO:0009887//organ morphogenesis;GO:0048869//cellular developmental process
LOC106775476	19.89	42.9	32.34	0.81	0.54	1.26	31.71	0.87	-5.18778	1.05e-28	4.72e-27	NDB2	-	-	-	external alternative NAD(P)H-ubiquinone oxidoreductase B2, mitochondrial [Vigna radiata var. radiata] [Vigna radiata]	-	GO:0019866//organelle inner membrane;GO:0031312//extrinsic component of organelle membrane;GO:0031970//organelle envelope lumen;GO:0042579//microbody	GO:0000166//nucleotide binding;GO:0016667//oxidoreductase activity, acting on a sulfur group of donors;GO:0050136//NADH dehydrogenase (quinone) activity	GO:0044710//single-organism metabolic process
LOC106766760	0.22	0.11	0.24	0.04	0	0.02	0.19	0.02	-3.24793	0.0137739	0.0366945	NDA2	-	-	-	internal alternative NAD(P)H-ubiquinone oxidoreductase A2, mitochondrial [Vigna radiata var. radiata] [Vigna radiata]	-	-	-	-
LOC106775902	0.99	1.78	1.19	1.8	2.78	3.4	1.32	2.66	1.01089	0.000221468	0.000950441	NDA1	-	-	-	internal alternative NAD(P)H-ubiquinone oxidoreductase A1, mitochondrial [Vigna radiata var. radiata] [Vigna radiata]	-	-	-	-
LOC106775030	0.69	0.76	0.52	0.09	0.11	0.08	0.656667	0.0933333	-2.8147	0.000115376	0.000528744	NCER2	Metabolism;Metabolism	Global and overview maps;Lipid metabolism	K12349;K12349	neutral ceramidase 2 [Vigna radiata var. radiata] [Vigna radiata]	ko01100//Metabolic pathways;ko00600//Sphingolipid metabolism	GO:0005911//cell-cell junction	-	-
LOC106770683	2.48	1.98	2	0.29	0.96	0.68	2.15333	0.643333	-1.74293	2.41e-05	0.000127072	NAT4	-	-	-	nucleobase-ascorbate transporter 4 [Vigna radiata var. radiata] [Vigna radiata]	-	GO:0031224//intrinsic component of membrane	GO:0005215//transporter activity	GO:0044763//single-organism cellular process;GO:0051234//establishment of localization
LOC106763977	12.95	14.66	12.51	6.98	5.37	6.65	13.3733	6.33333	-1.07832	3.97e-10	4.03e-09	NAT1	-	-	-	nucleobase-ascorbate transporter 1 [Vigna radiata var. radiata] [Vigna radiata]	-	GO:0005911//cell-cell junction;GO:0031224//intrinsic component of membrane	-	GO:0044763//single-organism cellular process;GO:0051234//establishment of localization
[truncated: 2,251 more rows]
