# Supplementary material for: MINI BODY1, encoding a MATE/DTX family transporter, affects plant architecture in mungbean (Vigna radiata L.)
Source: Front Plant Sci. 2022 Nov 17;13:1064685. doi: 10.3389/fpls.2022.1064685 (PMC9714821; doi:10.3389/fpls.2022.1064685)
Supplement: Supplementary Table 4 — DEGs in young pods between WT and mib1 mutants. [file Table_4.xlsx]

## Sheet:  
Gene ID	WT YP-1_fpkm	WT YP-2_fpkm	WT YP-3	Mut YP-1_fpkm	Mut YP-2_fpkm	Mut YP-3	WT_mean	Mut_mean	log2(fc)	PValue	FDR	Symbol	KEGG_A_class	KEGG_B_class	K_ID	Description	Pathway	GO Component	GO Function	GO Process
LOC106766751	54.64	41.6	47.02	24.97	18.67	25.94	47.7533	23.1933	-1.04189	2.12e-09	1.92e-07	ZHD4	-	-	-	zinc-finger homeodomain protein 1 [Vigna radiata var. radiata] [Vigna radiata]	-	-	GO:0005488//binding	-
LOC106777119	5.34	5.24	4.79	2.54	1.8	1.73	5.12333	2.02333	-1.34035	1.33e-07	8.12e-06	ZHD1	-	-	-	zinc-finger homeodomain protein 1-like [Vigna radiata var. radiata] [Vigna radiata]	-	-	GO:0046983//protein dimerization activity	GO:0003006//developmental process involved in reproduction;GO:0009685//gibberellin metabolic process;GO:0010467//gene expression;GO:0010476//gibberellin mediated signaling pathway;GO:0034645//cellular macromolecule biosynthetic process;GO:0044707//single-multicellular organism process
LOC106778822	3.35	2.52	2.73	0.33	1.24	0.82	2.86667	0.796667	-1.84733	5.77e-05	0.00183858	YUC11	Metabolism;Metabolism	Global and overview maps;Amino acid metabolism	K11816;K11816	probable indole-3-pyruvate monooxygenase YUCCA11 [Vigna radiata var. radiata] [Vigna radiata]	ko01100//Metabolic pathways;ko00380//Tryptophan metabolism	-	GO:0000166//nucleotide binding;GO:0016491//oxidoreductase activity	GO:0009653//anatomical structure morphogenesis;GO:0042743//hydrogen peroxide metabolic process;GO:0044710//single-organism metabolic process;GO:0065007//biological regulation
LOC106776261	2.3	2.9	1.84	0.42	0.96	1.14	2.34667	0.84	-1.48215	0.000173163	0.00473123	YSL1	-	-	-	metal-nicotianamine transporter YSL1 [Vigna radiata var. radiata] [Vigna radiata]	-	GO:0031224//intrinsic component of membrane	GO:0015197//peptide transporter activity;GO:0015603//iron chelate transmembrane transporter activity	GO:0009791//post-embryonic development;GO:0015833//peptide transport;GO:0022414//reproductive process;GO:0044763//single-organism cellular process;GO:0051707//response to other organism;GO:0055076//transition metal ion homeostasis;GO:1901678//iron coordination entity transport
MSTRG.1455	0.12	0.1	0.14	0.69	1.68	2.08	0.12	1.48333	3.62774	2.24e-06	0.000102642	ycf15-A	-	-	-	hypothetical chloroplast RF15 [Glycine soja]	-	GO:0043231//intracellular membrane-bounded organelle;GO:0044391//ribosomal subunit	-	GO:0010467//gene expression
LOC106766825	2.38	1.53	2.59	0.25	0.16	0.49	2.16667	0.3	-2.85244	5.05e-08	3.43e-06	YAB4	-	-	-	axial regulator YABBY 1-like [Vigna radiata var. radiata] [Vigna radiata]	-	GO:0043231//intracellular membrane-bounded organelle	GO:0001071//nucleic acid binding transcription factor activity;GO:0005488//binding	GO:0001101//response to acid chemical;GO:0001708//cell fate specification;GO:0006325//chromatin organization;GO:0009058//biosynthetic process;GO:0009668//plastid membrane organization;GO:0009886//post-embryonic morphogenesis;GO:0009943//adaxial/abaxial axis specification;GO:0048507//meristem development;GO:0048580//regulation of post-embryonic development;GO:0048608//reproductive structure develo…
LOC106773606	3.47	3.7	3.51	0.62	1.2	0.81	3.56	0.876667	-2.02178	1.59e-07	9.4e-06	YAB1	-	-	-	axial regulator YABBY 1 [Vigna radiata var. radiata] [Vigna radiata]	-	GO:0043231//intracellular membrane-bounded organelle	GO:0001071//nucleic acid binding transcription factor activity;GO:0043169//cation binding	GO:0001101//response to acid chemical;GO:0001708//cell fate specification;GO:0006325//chromatin organization;GO:0009058//biosynthetic process;GO:0009668//plastid membrane organization;GO:0009886//post-embryonic morphogenesis;GO:0009943//adaxial/abaxial axis specification;GO:0010468//regulation of gene expression;GO:0048507//meristem development;GO:0048580//regulation of post-embryonic development…
LOC106772874	16.48	21.06	23.12	8.82	10.79	10.03	20.22	9.88	-1.0332	2.23e-08	1.63e-06	XTHA	-	-	-	xyloglucan endotransglucosylase/hydrolase protein A [Vigna radiata var. radiata] [Vigna radiata]	-	GO:0005576//extracellular region;GO:0005618//cell wall;GO:0005911//cell-cell junction;GO:0009536//plastid	GO:0016758//transferase activity, transferring hexosyl groups;GO:0016798//hydrolase activity, acting on glycosyl bonds	GO:0006694//steroid biosynthetic process;GO:0007275//multicellular organism development;GO:0009642//response to light intensity;GO:0009725//response to hormone;GO:0009826//unidimensional cell growth;GO:0032535//regulation of cellular component size;GO:0043479//pigment accumulation in tissues in response to UV light;GO:0044042//glucan metabolic process;GO:0045229//external encapsulating structure …
LOC106779656	17.27	12.83	16.91	2.84	5.46	4.6	15.67	4.3	-1.8656	5.48e-13	9.11e-11	XTH15	-	-	-	xyloglucan endotransglucosylase/hydrolase 2-like [Vigna radiata var. radiata] [Vigna radiata]	-	GO:0005576//extracellular region;GO:0030312//external encapsulating structure	GO:0016758//transferase activity, transferring hexosyl groups;GO:0016787//hydrolase activity	GO:0044042//glucan metabolic process;GO:0045229//external encapsulating structure organization
MSTRG.1444	2.5	3.22	3.45	1.67	0.9	1.6	3.05667	1.39	-1.13687	0.00140889	0.0277594	XRCC1	Genetic Information Processing	Replication and repair	K10803	PREDICTED: DNA-repair protein XRCC1 isoform X2 [Vigna angularis]	ko03410//Base excision repair	GO:0005622//intracellular	GO:0003690//double-stranded DNA binding	GO:0000726//non-recombinational repair;GO:0010604//positive regulation of macromolecule metabolic process;GO:0019219//regulation of nucleobase-containing compound metabolic process;GO:0035510//DNA dealkylation;GO:1901971//regulation of DNA-5-methylcytosine glycosylase activity
LOC106765432	0.35	0.46	0.32	1.15	0.85	0.86	0.376667	0.953333	1.33969	0.00252608	0.0443072	XGD1	-	-	-	probable glycosyltransferase At3g42180 [Vigna radiata var. radiata] [Vigna radiata]	-	GO:0016020//membrane	GO:0016757//transferase activity, transferring glycosyl groups	-
MSTRG.4227	2.72	8.76	1.78	0	0	0	4.42	0.001	-12.1098	5.29e-08	3.57e-06	WRKY75	-	-	-	PREDICTED: probable WRKY transcription factor 43 [Vigna angularis]	-	GO:0043231//intracellular membrane-bounded organelle	GO:0000976//transcription regulatory region sequence-specific DNA binding;GO:0005515//protein binding	GO:0006357//regulation of transcription from RNA polymerase II promoter;GO:0009247//glycolipid biosynthetic process;GO:0009267//cellular response to starvation;GO:0009414//response to water deprivation;GO:0009725//response to hormone;GO:0010053//root epidermal cell differentiation;GO:0015698//inorganic anion transport;GO:0032104//regulation of response to extracellular stimulus;GO:0048528//post-e…
LOC106767941	0.69	2.88	0.9	0	0	0	1.49	0.001	-10.5411	4.64e-06	0.00019984	WRKY75	-	-	-	PREDICTED: probable WRKY transcription factor 43 [Vigna angularis]	-	-	-	-
LOC106767122	0.1	0	0.05	0.1	2.14	0.78	0.05	1.00667	4.33151	0.00124106	0.0250629	WRKY51	-	-	-	probable WRKY transcription factor 51 [Vigna radiata var. radiata] [Vigna radiata]	-	-	GO:0001071//nucleic acid binding transcription factor activity;GO:0003677//DNA binding	GO:0010468//regulation of gene expression;GO:0034645//cellular macromolecule biosynthetic process;GO:0050794//regulation of cellular process;GO:0051707//response to other organism
LOC106761736	0.23	0.05	0	0.58	1.24	1.77	0.0933333	1.19667	3.68049	0.000180316	0.00491062	WRKY50	-	-	-	probable WRKY transcription factor 50 isoform X1 [Vigna radiata var. radiata] [Vigna radiata]	-	-	GO:0001071//nucleic acid binding transcription factor activity;GO:0003677//DNA binding	GO:0009987//cellular process;GO:0010468//regulation of gene expression;GO:0050896//response to stimulus
LOC106767531	46.57	37.1	43.44	10.51	20.16	18.41	42.37	16.36	-1.37287	6.69e-09	5.5e-07	WLIN2A	-	-	-	LIM domain-containing protein WLIM2a-like [Vigna radiata var. radiata] [Vigna radiata]	-	-	GO:0046914//transition metal ion binding	-
LOC106770685	50.2	44.94	58.99	11.24	23.79	22.25	51.3767	19.0933	-1.42804	1.02e-07	6.45e-06	WLIM1	-	-	-	LIM domain-containing protein WLIM1-like [Vigna radiata var. radiata] [Vigna radiata]	-	GO:0016020//membrane;GO:0043232//intracellular non-membrane-bounded organelle	GO:0003779//actin binding;GO:0046914//transition metal ion binding	GO:0022607//cellular component assembly;GO:0061024//membrane organization
LOC106760476	1.04	1.79	1.73	0.16	0	0	1.52	0.0533333	-4.83289	8.76e-06	0.000346054	WEX	-	-	-	Werner Syndrome-like exonuclease [Vigna radiata var. radiata] [Vigna radiata]	-	-	GO:0004527//exonuclease activity	GO:0006139//nucleobase-containing compound metabolic process
LOC106763143	2.4	2.28	2.46	0.5	1.34	0.87	2.38	0.903333	-1.39763	3.92e-05	0.00131857	WEB1	-	-	-	protein WEAK CHLOROPLAST MOVEMENT UNDER BLUE LIGHT 1 [Vigna radiata var. radiata] [Vigna radiata]	-	-	-	GO:0000904//cell morphogenesis involved in differentiation;GO:0009664//plant-type cell wall organization
LOC106754541	6.46	4.86	5.41	1.35	2.16	2.21	5.57667	1.90667	-1.54835	4.34e-11	5.64e-09	Wdr44	-	-	-	WD repeat-containing protein YMR102C-like [Vigna unguiculata]	-	GO:0044424//intracellular part	-	GO:0003006//developmental process involved in reproduction
LOC106757203	1.11	1.24	1.35	2.56	2.41	2.46	1.23333	2.47667	1.00584	1.76e-05	0.000651423	WAKL20	-	-	-	wall-associated receptor kinase-like 20 [Vigna radiata var. radiata] [Vigna radiata]	-	GO:0016020//membrane	GO:0001871//pattern binding;GO:0004674//protein serine/threonine kinase activity;GO:0032550//purine ribonucleoside binding	GO:0006468//protein phosphorylation
LOC106773916	1000.23	1728.4	1178.37	4200.32	3194.43	4568.22	1302.33	3987.66	1.61444	1.52e-13	2.73e-11	VSPA	-	-	-	stem 28 kDa glycoprotein-like [Vigna radiata var. radiata] [Vigna radiata]	-	GO:0031090//organelle membrane;GO:0043231//intracellular membrane-bounded organelle;GO:0044444//cytoplasmic part	GO:0016787//hydrolase activity	GO:0008152//metabolic process
LOC106757780	0	0	0	3.96	4.27	4.8	0.001	4.34333	12.0846	1.82e-16	4.57e-14	VPS35B	Cellular Processes	Transport and catabolism	K18468	vacuolar protein sorting-associated protein 35B [Vigna radiata var. radiata] [Vigna radiata]	ko04144//Endocytosis	GO:0010008//endosome membrane	GO:0032550//purine ribonucleoside binding	GO:0008104//protein localization;GO:0016192//vesicle-mediated transport;GO:0035556//intracellular signal transduction
LOC106755628	8.73	0.38	9.77	0.17	0.5	0.75	6.29333	0.473333	-3.7329	0.00222523	0.0400958	VIT_19s0014g04930	Metabolism	Metabolism of terpenoids and polyketides	K15803	(-)-germacrene D synthase [Vigna radiata var. radiata] [Vigna radiata]	ko00909//Sesquiterpenoid and triterpenoid biosynthesis	-	GO:0010333//terpene synthase activity;GO:0043169//cation binding	GO:0006644//phospholipid metabolic process
MSTRG.13210	0.24	0.17	0.16	3.63	4.67	5.09	0.19	4.46333	4.55405	6.26e-17	1.62e-14	VAMP725	-	-	-	synaptobrevin-like protein [Medicago truncatula]	-	GO:0005911//cell-cell junction;GO:0009536//plastid;GO:0012505//endomembrane system;GO:0031090//organelle membrane;GO:0031224//intrinsic component of membrane	GO:0005488//binding	GO:0000919//cell plate assembly;GO:0006405//RNA export from nucleus;GO:0006464//cellular protein modification process;GO:0006612//protein targeting to membrane;GO:0006996//organelle organization;GO:0009725//response to hormone;GO:0016192//vesicle-mediated transport;GO:0019827//stem cell population maintenance;GO:0048449//floral organ formation;GO:0048580//regulation of post-embryonic development
MSTRG.4767	0	0.05	0.04	4.6	4.3	5.34	0.03	4.74667	7.30581	6.2e-13	1.02e-10	VAMP725	-	-	-	vesicle-mediated transport [Spatholobus suberectus]	-	GO:0005911//cell-cell junction;GO:0009536//plastid;GO:0012505//endomembrane system;GO:0031090//organelle membrane;GO:0031224//intrinsic component of membrane	GO:0005488//binding	GO:0000919//cell plate assembly;GO:0006405//RNA export from nucleus;GO:0006464//cellular protein modification process;GO:0006612//protein targeting to membrane;GO:0006996//organelle organization;GO:0009725//response to hormone;GO:0016192//vesicle-mediated transport;GO:0019827//stem cell population maintenance;GO:0048449//floral organ formation;GO:0048580//regulation of post-embryonic development
LOC106767718	1.46	1.16	1.59	0.28	0.73	0.37	1.40333	0.46	-1.60915	0.00127852	0.0256542	VAMP713	Genetic Information Processing	Folding, sorting and degradation	K08515	vesicle-associated membrane protein 711 [Vigna radiata var. radiata] [Vigna radiata]	ko04130//SNARE interactions in vesicular transport	-	-	-
MSTRG.22361	18.45	14.99	13.75	0.04	0	0.03	15.73	0.0233333	-9.39691	1.36e-35	9.49e-33	UPL6	Genetic Information Processing	Folding, sorting and degradation	K12591	E3 ubiquitin-protein ligase UPL6 isoform X4 [Vigna radiata var. radiata] [Vigna radiata]	ko03018//RNA degradation	-	-	-
LOC106780284	1.13	1.11	0.87	2.52	2.07	3.69	1.03667	2.76	1.41272	1.33e-05	0.00050633	UNE10	-	-	-	transcription factor UNE10 isoform X1 [Vigna radiata var. radiata] [Vigna radiata]	-	-	-	GO:0009416//response to light stimulus;GO:0009987//cellular process;GO:0044699//single-organism process;GO:0050789//regulation of biological process
LOC106776047	465.22	394.87	382.52	171.77	107.27	122.49	414.203	133.843	-1.62979	6.73e-19	2.19e-16	UGT85K5	-	-	-	linamarin synthase 2 [Vigna radiata var. radiata] [Vigna radiata]	-	-	GO:0035251//UDP-glucosyltransferase activity	-
LOC106774388	562.27	621.66	513.64	18.25	34.81	16.34	565.857	23.1333	-4.61239	5.52e-71	1.07e-67	UGT85K4	-	-	-	linamarin synthase 1 [Vigna radiata var. radiata] [Vigna radiata]	-	-	GO:0035251//UDP-glucosyltransferase activity	-
MSTRG.19792	4.55	4.63	3.86	2.39	1.24	1.38	4.34667	1.67	-1.38006	4.19e-06	0.000182729	UGT85A23	-	-	-	7-deoxyloganetin glucosyltransferase-like [Vigna radiata var. radiata] [Vigna radiata]	-	-	GO:0008194//UDP-glycosyltransferase activity	-
LOC106766491	6.7	5.33	6.65	1.13	2.33	1.64	6.22667	1.7	-1.87293	4.26e-11	5.57e-09	UGT78G1	-	-	-	flavonoid 3-O-glucosyltransferase [Vigna radiata var. radiata] [Vigna radiata]	-	-	-	-
LOC106765945	18.03	26.64	20.26	6.48	8.69	8.37	21.6433	7.84667	-1.46377	2.21e-12	3.45e-10	UGT74G1	-	-	-	UDP-glycosyltransferase 74G1 [Vigna radiata var. radiata] [Vigna radiata]	-	-	GO:0016757//transferase activity, transferring glycosyl groups	-
LOC106759805	1.45	2.11	2.4	4.82	7.32	4.75	1.98667	5.63	1.50279	6.93e-07	3.57e-05	Ufd1	Genetic Information Processing	Folding, sorting and degradation	K14016	ubiquitin recognition factor in ER-associated degradation protein 1 isoform X1 [Vigna radiata var. radiata] [Vigna radiata]	ko04141//Protein processing in endoplasmic reticulum	GO:0009536//plastid	-	GO:0019941//modification-dependent protein catabolic process
MSTRG.16403	12.34	10.39	10.7	0	0	0	11.1433	0.001	-13.4439	2.06e-17	5.61e-15	UBP12	-	-	-	PREDICTED: ubiquitin carboxyl-terminal hydrolase 12-like isoform X1 [Vigna angularis]	-	-	GO:0070011//peptidase activity, acting on L-amino acid peptides	GO:0019941//modification-dependent protein catabolic process
LOC106756196	0.41	0.64	0.28	0	0	0	0.443333	0.001	-8.79225	7.85e-07	3.99e-05	U2AF35A	Genetic Information Processing	Transcription	K12836	splicing factor U2af small subunit B [Vigna radiata var. radiata] [Vigna radiata]	ko03040//Spliceosome	GO:0044428//nuclear part	GO:0003676//nucleic acid binding	GO:0003006//developmental process involved in reproduction;GO:0006396//RNA processing;GO:0009409//response to cold;GO:0009639//response to red or far red light;GO:0009648//photoperiodism;GO:0009756//carbohydrate mediated signaling;GO:0032446//protein modification by small protein conjugation;GO:0048507//meristem development;GO:0048580//regulation of post-embryonic development;GO:0051235//maintena…
MSTRG.1476	9.93	12.5	10.77	0.01	0	0.01	11.0667	0.00666667	-10.697	1.09e-36	7.84e-34	TY3B-I	-	-	-	Transposon Ty3-G Gag-Pol polyprotein [Cajanus cajan]	-	-	-	-
MSTRG.5087	0.44	4.32	0.3	0	0	0	1.68667	0.001	-10.72	0.000120946	0.00345116	TY3B-G	-	-	-	Transposon Ty3-I Gag-Pol polyprotein [Cajanus cajan]	-	-	-	-
LOC106752872	36.1	33.88	39.49	12.25	21.6	18.78	36.49	17.5433	-1.05658	4.47e-07	2.42e-05	TUBB5	Cellular Processes	Transport and catabolism	K07375	tubulin beta chain [Vigna radiata var. radiata] [Vigna radiata]	ko04145//Phagosome	GO:0005911//cell-cell junction;GO:0009536//plastid;GO:0015630//microtubule cytoskeleton;GO:0030312//external encapsulating structure;GO:0031090//organelle membrane;GO:0043234//protein complex	GO:0005198//structural molecule activity;GO:0017111//nucleoside-triphosphatase activity;GO:0032550//purine ribonucleoside binding	GO:0006006//glucose metabolic process;GO:0006970//response to osmotic stress;GO:0006996//organelle organization;GO:0010038//response to metal ion;GO:0043623//cellular protein complex assembly;GO:0044763//single-organism cellular process;GO:0048509//regulation of meristem development;GO:0051603//proteolysis involved in cellular protein catabolic process
LOC106771910	69.81	58.02	54.72	32.94	32.15	25.98	60.85	30.3567	-1.00324	3.55e-11	4.69e-09	TT10	-	-	-	laccase-15-like [Vigna radiata var. radiata] [Vigna radiata]	-	GO:0005576//extracellular region	GO:0016682//oxidoreductase activity, acting on diphenols and related substances as donors, oxygen as acceptor;GO:0046872//metal ion binding	GO:0009699//phenylpropanoid biosynthetic process;GO:0009808//lignin metabolic process
LOC106777235	10.39	10.89	18	33.91	44.75	19.93	13.0933	32.8633	1.32765	2.25e-05	0.000808086	TRX2	-	-	-	thioredoxin H2 [Vigna radiata var. radiata] [Vigna radiata]	-	-	-	-
LOC106777357	2.52	2.36	5.35	12.18	18.81	4.46	3.41	11.8167	1.79298	0.000329003	0.00825205	TRX2	-	-	-	thioredoxin H2 [Vigna radiata var. radiata] [Vigna radiata]	-	-	-	-
LOC106752557	0.11	0.43	0.1	0.66	1.1	2.06	0.213333	1.27333	2.57743	0.000127432	0.00361158	TPS2	Metabolism	Metabolism of terpenoids and polyketides	K15803	probable terpene synthase 2 isoform X1 [Vigna radiata var. radiata] [Vigna radiata]	ko00909//Sesquiterpenoid and triterpenoid biosynthesis	-	GO:0010333//terpene synthase activity	GO:0006644//phospholipid metabolic process
LOC106763858	9.87	7.41	14.15	38.81	31.06	14.93	10.4767	28.2667	1.43192	1.26e-05	0.000480044	TPPJ	Metabolism;Metabolism;Metabolism	Global and overview maps;Global and overview maps;Carbohydrate metabolism	K01087;K01087;K01087	probable trehalose-phosphate phosphatase H isoform X1 [Vigna radiata var. radiata] [Vigna radiata]	ko01100//Metabolic pathways;ko01110//Biosynthesis of secondary metabolites;ko00500//Starch and sucrose metabolism	-	GO:0019203//carbohydrate phosphatase activity	GO:0005991//trehalose metabolic process;GO:0030001//metal ion transport
LOC106756134	1.27	1.26	1.3	0.46	0.68	0.55	1.27667	0.563333	-1.18032	0.000156469	0.00431271	TMK2	-	-	-	receptor protein kinase TMK1-like [Vigna radiata var. radiata] [Vigna radiata]	-	-	-	-
LOC106761248	5.7	4.57	5.48	20.54	23.9	13.99	5.25	19.4767	1.89136	3.31e-15	7.41e-13	TIP4-1	-	-	-	aquaporin TIP4-1 [Vigna radiata var. radiata] [Vigna radiata]	-	-	-	-
LOC106757059	27.5	29.94	27.92	10.8	20.29	11.34	28.4533	14.1433	-1.00848	4.77e-05	0.0015664	TIC32B	-	-	-	short-chain dehydrogenase TIC 32, chloroplastic [Vigna radiata var. radiata] [Vigna radiata]	-	-	GO:0016628//oxidoreductase activity, acting on the CH-CH group of donors, NAD or NADP as acceptor	GO:0000904//cell morphogenesis involved in differentiation;GO:0044710//single-organism metabolic process
MSTRG.1650	0	0	0	2.01	2.02	1.47	0.001	1.83333	10.8403	1.4e-07	8.48e-06	TIC32	-	-	-	short-chain dehydrogenase TIC 32, chloroplastic-like isoform X3 [Vigna radiata var. radiata] [Vigna radiata]	-	GO:0009528//plastid inner membrane	GO:0005515//protein binding;GO:0016628//oxidoreductase activity, acting on the CH-CH group of donors, NAD or NADP as acceptor	GO:0008104//protein localization;GO:0044710//single-organism metabolic process;GO:0051234//establishment of localization
LOC106765399	1.71	1.99	1.43	3.91	4.66	3.62	1.71	4.06333	1.24867	6.69e-06	0.000271632	TIC32	-	-	-	short-chain dehydrogenase TIC 32, chloroplastic [Vigna radiata var. radiata] [Vigna radiata]	-	GO:0009528//plastid inner membrane	GO:0005515//protein binding;GO:0016628//oxidoreductase activity, acting on the CH-CH group of donors, NAD or NADP as acceptor	GO:0008104//protein localization;GO:0044710//single-organism metabolic process;GO:0051234//establishment of localization
LOC106765336	3.91	2.99	4.07	1.4	1.72	0.94	3.65667	1.35333	-1.43401	8.91e-06	0.000351208	TIC32	-	-	-	short-chain dehydrogenase TIC 32, chloroplastic-like isoform X1 [Vigna radiata var. radiata] [Vigna radiata]	-	GO:0009528//plastid inner membrane	GO:0005515//protein binding;GO:0016628//oxidoreductase activity, acting on the CH-CH group of donors, NAD or NADP as acceptor	GO:0008104//protein localization;GO:0044710//single-organism metabolic process;GO:0051234//establishment of localization
LOC106762416	10	9.43	7.3	3.35	3.93	5.05	8.91	4.11	-1.11629	7.38e-05	0.0022615	TIC32	-	-	-	short-chain dehydrogenase TIC 32, chloroplastic-like, partial [Vigna radiata var. radiata] [Vigna radiata]	-	GO:0009528//plastid inner membrane	GO:0005515//protein binding;GO:0016628//oxidoreductase activity, acting on the CH-CH group of donors, NAD or NADP as acceptor	GO:0008104//protein localization;GO:0044710//single-organism metabolic process;GO:0051234//establishment of localization
LOC106775979	17.05	15.59	15.28	7.17	6.52	7.4	15.9733	7.03	-1.18407	4.41e-17	1.16e-14	thrA	-	-	-	homoserine dehydrogenase [Vigna radiata var. radiata] [Vigna radiata]	-	GO:0044444//cytoplasmic part	GO:0000166//nucleotide binding;GO:0016616//oxidoreductase activity, acting on the CH-OH group of donors, NAD or NADP as acceptor;GO:0016772//transferase activity, transferring phosphorus-containing groups	GO:0000097//sulfur amino acid biosynthetic process;GO:0006549//isoleucine metabolic process;GO:0006566//threonine metabolic process;GO:0006796//phosphate-containing compound metabolic process
MSTRG.1523	19.66	18.3	20.35	0	0	0.03	19.4367	0.01	-10.9246	4.33e-19	1.45e-16	THA1	-	-	-	myb-like protein D [Glycine max]	-	GO:0005911//cell-cell junction;GO:0031224//intrinsic component of membrane;GO:0043231//intracellular membrane-bounded organelle	GO:0022892//substrate-specific transporter activity	GO:0006605//protein targeting;GO:0061024//membrane organization
LOC106778615	5.8	6	6.06	11.51	13.91	15.28	5.95333	13.5667	1.1883	2.27e-12	3.51e-10	TBL39	-	-	-	protein trichome birefringence-like 39 [Vigna radiata var. radiata] [Vigna radiata]	-	GO:0005911//cell-cell junction;GO:0031224//intrinsic component of membrane;GO:0043231//intracellular membrane-bounded organelle	-	-
LOC106774948	70.64	62.31	51.42	28.36	34.61	20.17	61.4567	27.7133	-1.14899	8.84e-08	5.7e-06	TBL19	-	-	-	protein trichome birefringence-like 19 [Vigna radiata var. radiata] [Vigna radiata]	-	-	-	-
LOC106780730	8.98	6.89	8.15	1.9	3.86	3.14	8.00667	2.96667	-1.43236	2.32e-07	1.35e-05	Tbc1d15	-	-	-	TBC1 domain family member 15 [Vigna radiata var. radiata] [Vigna radiata]	-	-	-	-
LOC106764661	21.01	20.86	21.38	108.56	113.3	116.39	21.0833	112.75	2.41895	1.19e-186	1.49e-182	TAF4B	Genetic Information Processing	Transcription	K03129	transcription initiation factor TFIID subunit 4b isoform X1 [Vigna radiata var. radiata] [Vigna radiata]	ko03022//Basal transcription factors	-	-	GO:0010467//gene expression;GO:0034645//cellular macromolecule biosynthetic process;GO:0044238//primary metabolic process
LOC106759458	2.45	2.26	2.57	0.76	0.75	0.81	2.42667	0.773333	-1.64981	1.02e-07	6.45e-06	SYP71	Genetic Information Processing	Folding, sorting and degradation	K08506	syntaxin-71-like [Vigna radiata var. radiata] [Vigna radiata]	ko04130//SNARE interactions in vesicular transport	GO:0005911//cell-cell junction;GO:0031224//intrinsic component of membrane;GO:0043231//intracellular membrane-bounded organelle	GO:0022892//substrate-specific transporter activity	GO:0000904//cell morphogenesis involved in differentiation;GO:0006605//protein targeting;GO:0009664//plant-type cell wall organization;GO:0061024//membrane organization
LOC106774968	14.27	11.08	13.47	2.41	5.5	4.53	12.94	4.14667	-1.64181	4.41e-09	3.75e-07	SYP124	Genetic Information Processing	Folding, sorting and degradation	K08486	syntaxin-125-like [Vigna radiata var. radiata] [Vigna radiata]	ko04130//SNARE interactions in vesicular transport	-	-	-
LOC106754594	2.22	1.2	2.39	5.71	5.47	2.12	1.93667	4.43333	1.19482	0.0024021	0.0426697	SYNC2	Genetic Information Processing	Translation	K01893	asparagine--tRNA ligase, cytoplasmic 2 [Vigna radiata var. radiata] [Vigna radiata]	ko00970//Aminoacyl-tRNA biosynthesis	GO:0009536//plastid	GO:0004812//aminoacyl-tRNA ligase activity;GO:0032550//purine ribonucleoside binding	GO:0003006//developmental process involved in reproduction;GO:0006418//tRNA aminoacylation for protein translation;GO:0010038//response to metal ion
LOC106778887	12.94	19.3	35.02	34.47	66.41	42.69	22.42	47.8567	1.09393	0.00126251	0.0253735	SWEET3B	-	-	-	bidirectional sugar transporter SWEET3b [Vigna radiata var. radiata] [Vigna radiata]	-	GO:0016021//integral component of membrane	-	GO:0008643//carbohydrate transport
LOC106761357	7.73	5.16	7.44	2.65	3.08	2.35	6.77667	2.69333	-1.33118	4.26e-08	2.95e-06	surE	Metabolism;Metabolism;Metabolism;Metabolism;Metabolism	Global and overview maps;Global and overview maps;Nucleotide metabolism;Nucleotide metabolism;Metabolism of cofactors and vitamins	K03787;K03787;K03787;K03787;K03787	PREDICTED: 5'-nucleotidase SurE-like [Vigna angularis]	ko01100//Metabolic pathways;ko01110//Biosynthesis of secondary metabolites;ko00230//Purine metabolism;ko00240//Pyrimidine metabolism;ko00760//Nicotinate and nicotinamide metabolism	GO:0044424//intracellular part	GO:0008252//nucleotidase activity	-
LOC106773971	0.25	0.02	0.4	1.11	1.57	0.49	0.223333	1.05667	2.24225	0.00245662	0.0433312	SULTR3;4	-	-	-	probable sulfate transporter 3.4 [Vigna radiata var. radiata] [Vigna radiata]	-	GO:0005911//cell-cell junction;GO:0031224//intrinsic component of membrane	GO:0015103//inorganic anion transmembrane transporter activity;GO:0015291//secondary active transmembrane transporter activity	GO:0008272//sulfate transport;GO:0044763//single-organism cellular process
LOC106754735	28.92	3.54	27.67	2.85	3.31	3.97	20.0433	3.37667	-2.56945	0.00173957	0.0329795	SULTR3;3	-	-	-	probable sulfate transporter 3.3 [Vigna radiata var. radiata] [Vigna radiata]	-	GO:0005911//cell-cell junction;GO:0031224//intrinsic component of membrane	GO:0015103//inorganic anion transmembrane transporter activity;GO:0015291//secondary active transmembrane transporter activity	GO:0008272//sulfate transport;GO:0044763//single-organism cellular process
LOC106758659	56.22	43.18	63.13	9.61	18.95	15.73	54.1767	14.7633	-1.87565	2.77e-14	5.48e-12	SUC8	-	-	-	sucrose transport protein SUC8-like [Vigna radiata var. radiata] [Vigna radiata]	-	GO:0005911//cell-cell junction;GO:0016021//integral component of membrane;GO:0043231//intracellular membrane-bounded organelle	GO:0005351//sugar:proton symporter activity;GO:0015154//disaccharide transmembrane transporter activity;GO:0015573//beta-glucoside transmembrane transporter activity;GO:0051183//vitamin transporter activity	GO:0005984//disaccharide metabolic process;GO:0006812//cation transport;GO:0010233//phloem transport;GO:0015718//monocarboxylic acid transport;GO:0015766//disaccharide transport;GO:0015833//peptide transport;GO:0048580//regulation of post-embryonic development;GO:0051707//response to other organism;GO:0090567//reproductive shoot system development;GO:1901656//glycoside transport
LOC106763739	1.54	1	1.65	0.2	0.08	0.37	1.39667	0.216667	-2.68844	1.02e-05	0.000398473	STY17	-	-	-	serine/threonine-protein kinase STY8 [Vigna radiata var. radiata] [Vigna radiata]	-	-	GO:0004702//receptor signaling protein serine/threonine kinase activity;GO:0032550//purine ribonucleoside binding	GO:0010646//regulation of cell communication;GO:0032147//activation of protein kinase activity
LOC106759748	19.13	17.22	19.33	4.99	4.65	4.64	18.56	4.76	-1.96316	3.11e-46	3.12e-43	STY13	-	-	-	serine/threonine-protein kinase HT1-like isoform X1 [Vigna radiata var. radiata] [Vigna radiata]	-	GO:0043231//intracellular membrane-bounded organelle	GO:0004702//receptor signaling protein serine/threonine kinase activity;GO:0032550//purine ribonucleoside binding	GO:0000226//microtubule cytoskeleton organization;GO:0010015//root morphogenesis;GO:0032147//activation of protein kinase activity
LOC106761277	0.09	0.11	0.05	0.44	0.35	0.53	0.0833333	0.44	2.40054	0.00137715	0.0273272	STP5	-	-	-	sugar transport protein 5 [Vigna radiata var. radiata] [Vigna radiata]	-	GO:0031224//intrinsic component of membrane	GO:0015291//secondary active transmembrane transporter activity;GO:0016628//oxidoreductase activity, acting on the CH-CH group of donors, NAD or NADP as acceptor;GO:0022891//substrate-specific transmembrane transporter activity	GO:0006812//cation transport;GO:0044710//single-organism metabolic process;GO:0044763//single-organism cellular process
MSTRG.1238	2.67	2.47	2	8.26	8.32	9.17	2.38	8.58333	1.85058	1.04e-21	4.24e-19	SS4	Metabolism;Metabolism;Metabolism	Global and overview maps;Global and overview maps;Carbohydrate metabolism	K00703;K00703;K00703	starch synthase [Vigna unguiculata]	ko01100//Metabolic pathways;ko01110//Biosynthesis of secondary metabolites;ko00500//Starch and sucrose metabolism	-	-	GO:0006073//cellular glucan metabolic process
LOC106757159	3.65	3.26	3.99	1.56	1.7	1.98	3.63333	1.74667	-1.05669	2.22e-08	1.63e-06	SRL2	-	-	-	EFR3-like cmp44E [Spatholobus suberectus]	-	-	-	-
LOC106779038	6	4.91	5.46	2	2.91	2.86	5.45667	2.59	-1.07507	2.99e-08	2.14e-06	SRL2	-	-	-	Armadillo-type fold [Vigna unguiculata]	-	-	-	-
LOC106779098	1.31	1.38	1.29	0.14	0.53	0.51	1.32667	0.393333	-1.75398	0.00018207	0.00495301	SRF5	-	-	-	protein STRUBBELIG-RECEPTOR FAMILY 5 isoform X1 [Vigna radiata var. radiata] [Vigna radiata]	-	GO:0031224//intrinsic component of membrane	GO:0004672//protein kinase activity;GO:0032550//purine ribonucleoside binding	GO:0006468//protein phosphorylation
LOC106772143	7.78	6.12	6.86	3.05	3.52	2.61	6.92	3.06	-1.17724	3.49e-09	3.03e-07	SPPL2	-	-	-	signal peptide peptidase-like 2 isoform X1 [Vigna radiata var. radiata] [Vigna radiata]	-	GO:0031090//organelle membrane;GO:0031224//intrinsic component of membrane;GO:0043231//intracellular membrane-bounded organelle	GO:0016787//hydrolase activity	GO:0019538//protein metabolic process
LOC106758337	1.02	0.78	1.19	0.05	0.2	0.2	0.996667	0.15	-2.73215	5.45e-06	0.000228565	SPL7	-	-	-	squamosa promoter-binding-like protein 7 [Vigna radiata var. radiata] [Vigna radiata]	-	-	-	-
MSTRG.9484	13.97	13.42	13.4	5.87	6.25	6.89	13.5967	6.33667	-1.10146	1.47e-21	5.74e-19	SPCC777.06c	-	-	-	hydrolase protein [Spatholobus suberectus]	-	GO:0043231//intracellular membrane-bounded organelle	GO:0003824//catalytic activity	-
LOC106765604	37.47	33.28	36.47	12.35	16.57	16.97	35.74	15.2967	-1.22432	4.5e-15	9.74e-13	SLD2	-	-	-	delta(8)-fatty-acid desaturase 2 [Vigna radiata var. radiata] [Vigna radiata]	-	GO:0031224//intrinsic component of membrane	GO:0016705//oxidoreductase activity, acting on paired donors, with incorporation or reduction of molecular oxygen;GO:0046906//tetrapyrrole binding;GO:0046914//transition metal ion binding	GO:0006631//fatty acid metabolic process;GO:0006643//membrane lipid metabolic process
LOC106771185	1.55	0.7	1.67	5.39	6.82	3.17	1.30667	5.12667	1.97213	1.16e-07	7.24e-06	SLAH3	-	-	-	S-type anion channel SLAH2 [Vigna radiata var. radiata] [Vigna radiata]	-	GO:0031224//intrinsic component of membrane	GO:0005244//voltage-gated ion channel activity	GO:0001101//response to acid chemical;GO:0006575//cellular modified amino acid metabolic process;GO:0006595//polyamine metabolic process;GO:0006725//cellular aromatic compound metabolic process;GO:0015698//inorganic anion transport;GO:0034765//regulation of ion transmembrane transport;GO:0050801//ion homeostasis
LOC106779406	2.62	2.63	3.83	0.72	1.73	1.02	3.02667	1.15667	-1.38776	0.000366735	0.00904468	SIRP1	-	-	-	E3 ubiquitin-protein ligase SIRP1-like [Vigna radiata var. radiata] [Vigna radiata]	-	-	GO:0043169//cation binding	-
LOC106761402	15.76	11.99	16.47	4.26	7.42	7.11	14.74	6.26333	-1.23473	4.76e-08	3.26e-06	SFH3	-	-	-	phosphatidylinositol/phosphatidylcholine transfer protein SFH3 isoform X1 [Vigna radiata var. radiata] [Vigna radiata]	-	GO:0043231//intracellular membrane-bounded organelle	GO:0005548//phospholipid transporter activity	GO:0051234//establishment of localization;GO:0090567//reproductive shoot system development
LOC106778341	3.61	2.71	4.28	0.49	1.47	1.03	3.53333	0.996667	-1.82585	1.62e-06	7.56e-05	SFH3	-	-	-	phosphatidylinositol/phosphatidylcholine transfer protein SFH3-like [Vigna radiata var. radiata] [Vigna radiata]	-	GO:0043231//intracellular membrane-bounded organelle	GO:0005548//phospholipid transporter activity	GO:0046165//alcohol biosynthetic process;GO:0051234//establishment of localization;GO:0090567//reproductive shoot system development
LOC106776664	14.8	11.96	14.68	2.56	5.96	4.59	13.8133	4.37	-1.66036	2.94e-09	2.59e-07	SFH12	-	-	-	phosphatidylinositol/phosphatidylcholine transfer protein SFH12-like isoform X1 [Vigna radiata var. radiata] [Vigna radiata]	-	GO:0043231//intracellular membrane-bounded organelle	GO:0005548//phospholipid transporter activity	GO:0046165//alcohol biosynthetic process;GO:0051234//establishment of localization;GO:0090567//reproductive shoot system development
LOC106765919	28.94	23.33	30.24	5.9	11.78	11.77	27.5033	9.81667	-1.4863	8.47e-09	6.72e-07	SFH12	-	-	-	phosphatidylinositol/phosphatidylcholine transfer protein SFH12 isoform X1 [Vigna radiata var. radiata] [Vigna radiata]	-	GO:0016020//membrane;GO:0044464//cell part	GO:0005548//phospholipid transporter activity	GO:0008104//protein localization;GO:0051234//establishment of localization
LOC106765244	1.15	1.06	1.25	2.3	1.9	2.82	1.15333	2.34	1.0207	5.18e-05	0.00167644	SELMODRAFT_444075	-	-	-	inactive protein kinase SELMODRAFT_444075 isoform X1 [Vigna radiata var. radiata] [Vigna radiata]	-	-	GO:0004713//protein tyrosine kinase activity;GO:0032550//purine ribonucleoside binding	GO:0006468//protein phosphorylation
LOC106755092	525.7	688.86	542	198.35	248.02	189.66	585.52	212.01	-1.46559	5.57e-19	1.84e-16	SE2	Metabolism;Metabolism	Global and overview maps;Carbohydrate metabolism	K01183;K01183	acidic endochitinase-like [Vigna radiata var. radiata] [Vigna radiata]	ko01100//Metabolic pathways;ko00520//Amino sugar and nucleotide sugar metabolism	-	GO:0016798//hydrolase activity, acting on glycosyl bonds	GO:0006970//response to osmotic stress;GO:0009414//response to water deprivation;GO:0009416//response to light stimulus;GO:0043170//macromolecule metabolic process;GO:0044237//cellular metabolic process;GO:0044238//primary metabolic process
LOC106755054	531.34	818.47	638.08	212.24	274.31	216.35	662.63	234.3	-1.49985	1.99e-15	4.59e-13	SE2	Metabolism;Metabolism	Global and overview maps;Carbohydrate metabolism	K01183;K01183	acidic endochitinase-like [Vigna radiata var. radiata] [Vigna radiata]	ko01100//Metabolic pathways;ko00520//Amino sugar and nucleotide sugar metabolism	-	GO:0016798//hydrolase activity, acting on glycosyl bonds	GO:0006970//response to osmotic stress;GO:0009414//response to water deprivation;GO:0009416//response to light stimulus;GO:0043170//macromolecule metabolic process;GO:0044237//cellular metabolic process;GO:0044238//primary metabolic process
LOC106760775	110.21	42.71	115.28	237.92	258.39	228.69	89.4	241.667	1.43467	8.08e-07	4.09e-05	SCPL4	-	-	-	serine carboxypeptidase-like 4 [Vigna radiata var. radiata] [Vigna radiata]	-	GO:0005618//cell wall	GO:0016753//O-sinapoyltransferase activity;GO:0016787//hydrolase activity	GO:0000097//sulfur amino acid biosynthetic process;GO:0006090//pyruvate metabolic process;GO:0006544//glycine metabolic process;GO:0006633//fatty acid biosynthetic process;GO:0006732//coenzyme metabolic process;GO:0006753//nucleoside phosphate metabolic process;GO:0009683//indoleacetic acid metabolic process;GO:0009694//jasmonic acid metabolic process
LOC106760863	1.74	3	1.87	3.79	3.86	9.32	2.20333	5.65667	1.36026	0.000698247	0.015623	SCPL18	-	-	-	serine carboxypeptidase-like 12 [Vigna radiata var. radiata] [Vigna radiata]	-	-	GO:0016740//transferase activity;GO:0016787//hydrolase activity	GO:0019538//protein metabolic process
LOC106760774	10.05	3.97	9.24	17.31	18.23	15.29	7.75333	16.9433	1.12783	0.000111134	0.00320766	SCPL13	-	-	-	serine carboxypeptidase-like 13 [Vigna radiata var. radiata] [Vigna radiata]	-	GO:0005618//cell wall	GO:0016740//transferase activity;GO:0016787//hydrolase activity	GO:0019538//protein metabolic process
LOC106760809	64.56	33.84	67.5	119.19	114.2	118.82	55.3	117.403	1.08612	1.25e-06	5.98e-05	SCPL11	-	-	-	serine carboxypeptidase-like 11 [Vigna radiata var. radiata] [Vigna radiata]	-	GO:0005618//cell wall	GO:0016753//O-sinapoyltransferase activity;GO:0016787//hydrolase activity	GO:0000097//sulfur amino acid biosynthetic process;GO:0006090//pyruvate metabolic process;GO:0006544//glycine metabolic process;GO:0006633//fatty acid biosynthetic process;GO:0006732//coenzyme metabolic process;GO:0006753//nucleoside phosphate metabolic process;GO:0009683//indoleacetic acid metabolic process;GO:0009694//jasmonic acid metabolic process
LOC111241653	41.58	15.06	40.73	77.82	75.56	72.33	32.4567	75.2367	1.21292	4.97e-05	0.00161548	SCPL1	-	-	-	serine carboxypeptidase-like 1 [Vigna radiata var. radiata] [Vigna radiata]	-	-	GO:0016740//transferase activity;GO:0016787//hydrolase activity	GO:0019538//protein metabolic process
LOC106776373	8.51	7.72	12.95	22.52	28.42	13.64	9.72667	21.5267	1.14611	3.92e-05	0.00131821	SCL15	-	-	-	scarecrow-like protein 15 [Vigna radiata var. radiata] [Vigna radiata]	-	-	-	GO:0009987//cellular process;GO:0010467//gene expression;GO:0050789//regulation of biological process
LOC106765203	3.9	4.21	4.9	10.54	8.53	8.32	4.33667	9.13	1.07403	2.37e-10	2.7e-08	SBT4.3	-	-	-	cucumisin-like [Vigna radiata var. radiata] [Vigna radiata]	-	-	GO:0008233//peptidase activity	-
LOC106757441	3.63	3.4	4.49	1.12	1.81	1.97	3.84	1.63333	-1.23329	7.3e-05	0.00224799	SAP13	-	-	-	zinc finger AN1 and C2H2 domain-containing stress-associated protein 16 [Vigna radiata var. radiata] [Vigna radiata]	-	GO:0043231//intracellular membrane-bounded organelle	GO:0046914//transition metal ion binding	GO:0001101//response to acid chemical;GO:0006950//response to stress;GO:0007165//signal transduction;GO:0009725//response to hormone
MSTRG.13904	52.72	67.24	56.36	24.11	36.03	25.73	58.7733	28.6233	-1.03797	1.71e-07	1.01e-05	SAMS1	Metabolism;Metabolism;Metabolism;Metabolism	Global and overview maps;Global and overview maps;Global and overview maps;Amino acid metabolism	K00789;K00789;K00789;K00789	PREDICTED: POPTR_0505s00220g [Prunus dulcis]	ko01100//Metabolic pathways;ko01110//Biosynthesis of secondary metabolites;ko01230//Biosynthesis of amino acids;ko00270//Cysteine and methionine metabolism	GO:0005911//cell-cell junction;GO:0016020//membrane;GO:0030312//external encapsulating structure;GO:0043232//intracellular non-membrane-bounded organelle	GO:0016740//transferase activity;GO:0036094//small molecule binding;GO:0043167//ion binding;GO:0097159//organic cyclic compound binding;GO:1901363//heterocyclic compound binding	GO:0000096//sulfur amino acid metabolic process;GO:0006950//response to stress;GO:0009699//phenylpropanoid biosynthetic process
LOC106767727	25.96	28.78	22.67	56.77	65.51	60.98	25.8033	61.0867	1.2433	9.64e-19	3.1e-16	SABP2	-	-	-	salicylic acid-binding protein 2 [Vigna radiata var. radiata] [Vigna radiata]	-	-	GO:0005488//binding;GO:0016832//aldehyde-lyase activity;GO:0052689//carboxylic ester hydrolase activity	GO:0000097//sulfur amino acid biosynthetic process;GO:0001101//response to acid chemical;GO:0006605//protein targeting;GO:0006970//response to osmotic stress;GO:0009694//jasmonic acid metabolic process;GO:0009746//response to hexose;GO:0009814//defense response, incompatible interaction;GO:0009891//positive regulation of biosynthetic process;GO:0016137//glycoside metabolic process;GO:0018958//phe…
LOC106757198	0.33	0.33	0.37	0.02	0	0.08	0.343333	0.0333333	-3.36457	0.000200366	0.00537682	RUN1	-	-	-	TMV resistance protein N-like [Vigna radiata var. radiata] [Vigna radiata]	-	-	GO:0032550//purine ribonucleoside binding	GO:0050794//regulation of cellular process
LOC106779409	15.47	14.07	13.72	6.54	7.21	6.99	14.42	6.91333	-1.06062	7.07e-11	8.91e-09	RSP13	Genetic Information Processing	Translation	K02952	small ribosomal subunit protein S13, mitochondrial [Vigna radiata var. radiata] [Vigna radiata]	ko03010//Ribosome	-	-	-
LOC106764986	1.95	1.05	2.38	0.82	0.99	0.77	1.79333	0.86	-1.06024	0.00113052	0.0231286	RPV1	-	-	-	TMV resistance protein N-like [Vigna radiata var. radiata] [Vigna radiata]	-	-	-	-
LOC111242605	2.6	2.72	3.08	1.18	1.13	1.36	2.8	1.22333	-1.19461	2.48e-10	2.81e-08	RPS18A	Genetic Information Processing	Translation	K02964	40S ribosomal protein S18 [Capsicum annuum]	ko03010//Ribosome	-	-	-
LOC106767410	7.26	6.38	6.65	28.99	27.87	29.83	6.76333	28.8967	2.0951	8.58e-44	7.97e-41	RPS12	Genetic Information Processing	Translation	K02951	40S ribosomal protein S12 [Vigna radiata var. radiata] [Vigna radiata]	ko03010//Ribosome	GO:0043231//intracellular membrane-bounded organelle;GO:0044391//ribosomal subunit	GO:0005198//structural molecule activity	GO:0010467//gene expression
LOC106763285	0.48	0.57	0.66	0.21	0.17	0.12	0.57	0.166667	-1.774	4.92e-05	0.00160529	RPPL1	-	-	-	CNL-B15 [Phaseolus vulgaris]	-	-	-	-
LOC106763525	0.84	0.02	0.65	0.02	0.05	0.02	0.503333	0.03	-4.06848	0.00110962	0.0228127	RPPL1	-	-	-	disease resistance protein RGA2-like [Glycine soja]	-	-	-	-
LOC106763150	4.1	0	4.39	0.02	0	0.01	2.83	0.01	-8.14466	0.00142228	0.0279792	RPPL1	-	-	-	disease resistance protein RGA2-like [Glycine soja]	-	-	-	-
LOC111240501	1.02	0.98	0.79	0.52	0.4	0.44	0.93	0.453333	-1.03666	0.00220743	0.0398322	RPPL1	-	-	-	disease resistance protein CYR1 [Vigna mungo]	-	-	-	-
LOC106763302	0.12	0.08	0.13	0	0	0.01	0.11	0.00333333	-5.04439	0.00240734	0.0427259	RPPL1	-	-	-	disease resistance protein CYR1 [Vigna mungo]	-	-	-	-
LOC106767662	0.04	0.53	0.33	0	0	0	0.3	0.001	-8.22882	0.000329438	0.0082547	RPP5	-	-	-	TMV resistance protein N-like [Vigna radiata var. radiata] [Vigna radiata]	-	-	GO:0032550//purine ribonucleoside binding	-
MSTRG.1475	10.74	11.23	10.87	0.29	0.4	0.23	10.9467	0.306667	-5.15768	1.81e-119	6.49e-116	RPL38A	Genetic Information Processing	Translation	K02923	60S ribosomal protein L38 [Glycine soja]	ko03010//Ribosome	GO:0015934//large ribosomal subunit	-	GO:0010467//gene expression;GO:0022613//ribonucleoprotein complex biogenesis
LOC106752513	1.18	1.94	1.36	7.93	7.83	8.87	1.49333	8.21	2.45885	2.33e-14	4.64e-12	RPA1D	-	-	-	replication protein A 70 kDa DNA-binding subunit D-like isoform X1 [Vigna radiata var. radiata] [Vigna radiata]	-	GO:0043231//intracellular membrane-bounded organelle	GO:0003676//nucleic acid binding;GO:0043169//cation binding	GO:0000725//recombinational repair;GO:0006260//DNA replication;GO:0006305//DNA alkylation;GO:0009411//response to UV;GO:0016458//gene silencing;GO:0034968//histone lysine methylation;GO:0048229//gametophyte development;GO:0048580//regulation of post-embryonic development;GO:0051052//regulation of DNA metabolic process;GO:1901990//regulation of mitotic cell cycle phase transition
LOC106766137	0.24	0.29	0.28	2.44	3.28	2.2	0.27	2.64	3.28951	9.88e-15	2.03e-12	ROQ1	-	-	-	TMV resistance protein N, partial [Vigna radiata var. radiata] [Vigna radiata]	-	-	GO:0032550//purine ribonucleoside binding	GO:0050794//regulation of cellular process
MSTRG.10296	5.54	7.99	7.24	1.9	3.05	2.43	6.92333	2.46	-1.49281	9.44e-11	1.18e-08	ROQ1	-	-	-	TMV resistance protein N-like isoform X3 [Vigna unguiculata]	-	-	GO:0032550//purine ribonucleoside binding	-
LOC106757208	0.13	0.19	0.19	0	0	0.01	0.17	0.00333333	-5.67243	0.000133723	0.00377283	ROQ1	-	-	-	TMV resistance protein N [Vigna radiata var. radiata] [Vigna radiata]	-	-	-	GO:0009987//cellular process
LOC106770853	8.26	0	8.46	0	0	0.02	5.57333	0.00666667	-9.70736	0.00226014	0.0405789	ROQ1	-	-	-	TMV resistance protein N-like [Vigna radiata var. radiata] [Vigna radiata]	-	-	GO:0032550//purine ribonucleoside binding	-
LOC106773920	10.19	9.24	10.24	1.7	4.41	3.82	9.89	3.31	-1.57914	2.73e-07	1.55e-05	ROPGEF12	-	-	-	rop guanine nucleotide exchange factor 12-like [Vigna radiata var. radiata] [Vigna radiata]	-	GO:0016020//membrane;GO:0042995//cell projection	GO:0005088//Ras guanyl-nucleotide exchange factor activity;GO:0005515//protein binding;GO:0016772//transferase activity, transferring phosphorus-containing groups	GO:0003006//developmental process involved in reproduction;GO:0006796//phosphate-containing compound metabolic process;GO:0009664//plant-type cell wall organization;GO:0010769//regulation of cell morphogenesis involved in differentiation;GO:0043087//regulation of GTPase activity;GO:0061024//membrane organization
LOC106762154	2.8	2.51	3.14	0.93	1.63	1.21	2.81667	1.25667	-1.16439	0.000144426	0.00403395	ROPGEF12	-	-	-	rop guanine nucleotide exchange factor 12 [Vigna radiata var. radiata] [Vigna radiata]	-	GO:0016020//membrane;GO:0042995//cell projection	GO:0005088//Ras guanyl-nucleotide exchange factor activity;GO:0016772//transferase activity, transferring phosphorus-containing groups	GO:0003006//developmental process involved in reproduction;GO:0006796//phosphate-containing compound metabolic process;GO:0010769//regulation of cell morphogenesis involved in differentiation;GO:0043087//regulation of GTPase activity
LOC106764254	0.17	0.3	0.11	0	0	0.01	0.193333	0.00333333	-5.85798	0.000470157	0.0112631	RLP6	-	-	-	receptor-like protein 12 [Vigna radiata var. radiata] [Vigna radiata]	-	-	-	-
LOC106757098	0.01	0.06	0.04	0.25	0.11	0.27	0.0366667	0.21	2.51785	0.00285445	0.0488039	RLK5	-	-	-	receptor-like protein kinase HSL1 isoform X1 [Vigna radiata var. radiata] [Vigna radiata]	-	GO:0016020//membrane	GO:0004672//protein kinase activity;GO:0036094//small molecule binding;GO:0097159//organic cyclic compound binding;GO:1901363//heterocyclic compound binding	GO:0006464//cellular protein modification process;GO:0016310//phosphorylation
MSTRG.9645	5.68	8.72	5	11.89	14.42	20.65	6.46667	15.6533	1.27538	6.82e-05	0.00211582	RL1	-	-	-	MYB/HD-like transcription factor, partial [Glycine max]	-	GO:0043231//intracellular membrane-bounded organelle	GO:0005488//binding	-
LOC106770346	3.52	3.69	4.51	0.69	1.52	1	3.90667	1.07	-1.86833	1.14e-07	7.09e-06	RIC5	-	-	-	CRIB domain-containing protein RIC7-like [Vigna radiata var. radiata] [Vigna radiata]	-	GO:0005886//plasma membrane;GO:0031224//intrinsic component of membrane;GO:0043231//intracellular membrane-bounded organelle;GO:0055028//cortical microtubule	GO:0005488//binding	GO:0000226//microtubule cytoskeleton organization;GO:0000904//cell morphogenesis involved in differentiation;GO:0008064//regulation of actin polymerization or depolymerization;GO:0009314//response to radiation;GO:0009617//response to bacterium;GO:0009664//plant-type cell wall organization;GO:0009886//post-embryonic morphogenesis;GO:0030198//extracellular matrix organization;GO:0040007//growth;GO:…
LOC106771629	17.01	12.88	16.98	3.41	7.41	7.68	15.6233	6.16667	-1.34114	5.61e-06	0.000233788	RIC1	-	-	-	CRIB domain-containing protein RIC10 [Vigna radiata var. radiata] [Vigna radiata]	-	GO:0044424//intracellular part	GO:0005488//binding	GO:0000904//cell morphogenesis involved in differentiation;GO:0008064//regulation of actin polymerization or depolymerization;GO:0040007//growth;GO:0050848//regulation of calcium-mediated signaling;GO:0051480//regulation of cytosolic calcium ion concentration;GO:0051648//vesicle localization;GO:0060627//regulation of vesicle-mediated transport
MSTRG.431	15.62	5.28	14.48	5.26	4.62	4.79	11.7933	4.89	-1.27007	0.000149516	0.00414841	RH29	-	-	-	DEAD-box ATP-dependent RNA helicase 29-like protein [Trifolium pratense]	-	GO:0043231//intracellular membrane-bounded organelle	GO:0003676//nucleic acid binding;GO:0032550//purine ribonucleoside binding;GO:0042623//ATPase activity, coupled	-
MSTRG.12321	0.15	0.08	0.23	2.38	2.55	2.28	0.153333	2.40333	3.97029	3.99e-28	2.04e-25	RGGA	-	-	-	RGG repeats nuclear RNA binding protein A-like [Vigna unguiculata]	-	GO:0016020//membrane;GO:0042579//microbody	-	GO:0006163//purine nucleotide metabolic process;GO:0006221//pyrimidine nucleotide biosynthetic process;GO:0009725//response to hormone
MSTRG.22633	15.46	17.64	16.52	0.1	0.02	0.02	16.54	0.0466667	-8.46935	7.73e-39	6.06e-36	RE1	-	-	-	Retrovirus-related Pol polyprotein from transposon TNT 1-94 [Vitis vinifera]	-	-	-	-
MSTRG.22600	5.04	13.98	9.8	25.69	56.41	47.07	9.60667	43.0567	2.16413	1.47e-05	0.000550104	RE1	-	-	-	Retrovirus-related Pol polyprotein from transposon TNT 1-94 [Cajanus cajan]	-	-	-	-
LOC106760988	1.06	0.05	2.09	0	0	0	1.06667	0.001	-10.0589	1.89e-05	0.000693848	RE1	-	-	-	PREDICTED: uncharacterized mitochondrial protein AtMg00810-like [Vigna angularis]	-	GO:0043231//intracellular membrane-bounded organelle	-	-
MSTRG.10143	13.84	0	16.08	0.02	0	0.01	9.97333	0.01	-9.96193	0.000137878	0.00388132	RE1	-	-	-	PREDICTED: uncharacterized mitochondrial protein AtMg00810-like [Vigna angularis]	-	-	-	-
MSTRG.724	6.09	2.06	6.27	1.95	2.33	1.73	4.80667	2.00333	-1.26263	0.000737679	0.0163594	RE1	-	-	-	Retrovirus-related Pol polyprotein from transposon TNT 1-94 [Cajanus cajan]	-	-	-	-
LOC106770789	42.6	36.58	46.7	8.65	21.27	18.06	41.96	15.9933	-1.39154	1.08e-06	5.3e-05	RD21B	-	-	-	low-temperature-induced cysteine proteinase [Vigna radiata var. radiata] [Vigna radiata]	-	GO:0043231//intracellular membrane-bounded organelle	GO:0004175//endopeptidase activity;GO:0004620//phospholipase activity;GO:0016628//oxidoreductase activity, acting on the CH-CH group of donors, NAD or NADP as acceptor	GO:0019538//protein metabolic process;GO:0044710//single-organism metabolic process
LOC106760800	6.23	2.69	5.18	1.93	1.13	1.71	4.7	1.59	-1.56363	1.57e-06	7.36e-05	RBOHE	Organismal Systems;Environmental Information Processing	Environmental adaptation;Signal transduction	K13447;K13447	respiratory burst oxidase homolog protein E [Vigna radiata var. radiata] [Vigna radiata]	ko04626//Plant-pathogen interaction;ko04016//MAPK signaling pathway - plant	GO:0016021//integral component of membrane	GO:0046872//metal ion binding;GO:0050664//oxidoreductase activity, acting on NAD(P)H, oxygen as acceptor	GO:0000160//phosphorelay signal transduction system;GO:0002252//immune effector process;GO:0003006//developmental process involved in reproduction;GO:0006605//protein targeting;GO:0006972//hyperosmotic response;GO:0009620//response to fungus;GO:0009696//salicylic acid metabolic process;GO:0009755//hormone-mediated signaling pathway;GO:0009814//defense response, incompatible interaction;GO:0009863…
LOC106768745	6.83	6.13	4.82	11.56	11.3	14.33	5.92667	12.3967	1.06466	2.03e-09	1.85e-07	RBOHC	Organismal Systems;Environmental Information Processing	Environmental adaptation;Signal transduction	K13447;K13447	respiratory burst oxidase homolog protein C isoform X1 [Vigna radiata var. radiata] [Vigna radiata]	ko04626//Plant-pathogen interaction;ko04016//MAPK signaling pathway - plant	GO:0016021//integral component of membrane;GO:0043231//intracellular membrane-bounded organelle	GO:0046872//metal ion binding;GO:0050664//oxidoreductase activity, acting on NAD(P)H, oxygen as acceptor	GO:0006820//anion transport;GO:0006952//defense response;GO:0007165//signal transduction;GO:0009620//response to fungus;GO:0010015//root morphogenesis;GO:0032412//regulation of ion transmembrane transporter activity;GO:0033554//cellular response to stress;GO:0042743//hydrogen peroxide metabolic process;GO:0043067//regulation of programmed cell death;GO:0045333//cellular respiration;GO:0046683//re…
LOC106761787	2.17	1.18	2.41	0.38	0.66	0.61	1.92	0.55	-1.8036	1.66e-05	0.00061646	RBL5	-	-	-	RHOMBOID-like protein 5 [Vigna radiata var. radiata] [Vigna radiata]	-	GO:0031224//intrinsic component of membrane;GO:0043231//intracellular membrane-bounded organelle	-	GO:0019538//protein metabolic process
LOC106775536	8	6.4	7.49	1.68	3.43	3.08	7.29667	2.73	-1.41834	1.23e-07	7.55e-06	RBK2	-	-	-	receptor-like cytosolic serine/threonine-protein kinase RBK2 isoform X1 [Vigna radiata var. radiata] [Vigna radiata]	-	GO:0042579//microbody	GO:0004672//protein kinase activity;GO:0032550//purine ribonucleoside binding	GO:0006468//protein phosphorylation
LOC106780764	4.12	3.55	4.94	1.02	1.95	1.74	4.20333	1.57	-1.42077	4.55e-07	2.45e-05	RBK1	-	-	-	receptor-like cytosolic serine/threonine-protein kinase RBK1 [Vigna radiata var. radiata] [Vigna radiata]	-	GO:0043231//intracellular membrane-bounded organelle;GO:0044444//cytoplasmic part	GO:0004674//protein serine/threonine kinase activity;GO:0004871//signal transducer activity;GO:0019899//enzyme binding;GO:0032550//purine ribonucleoside binding	GO:0006468//protein phosphorylation;GO:0009610//response to symbiotic fungus;GO:0009723//response to ethylene;GO:0019932//second-messenger-mediated signaling;GO:0045087//innate immune response
LOC106764327	3.81	6.57	5.82	2.34	3.33	2.42	5.4	2.69667	-1.00178	0.000332516	0.00832351	RAX3	-	-	-	transcription factor RAX3 [Vigna radiata var. radiata] [Vigna radiata]	-	GO:0043231//intracellular membrane-bounded organelle	GO:0001071//nucleic acid binding transcription factor activity;GO:0003676//nucleic acid binding	GO:0001101//response to acid chemical;GO:0010468//regulation of gene expression
MSTRG.1223	0	0	0	2.41	2.29	2.67	0.001	2.45667	11.2625	2.64e-15	5.97e-13	RAP	-	-	-	p21-activated protein kinase-interacting protein 1-like [Vigna unguiculata]	-	GO:0043231//intracellular membrane-bounded organelle	GO:0004175//endopeptidase activity	GO:0019538//protein metabolic process
LOC106768506	11.08	11.83	10.03	1.58	2.29	3.72	10.98	2.53	-2.11767	1.26e-10	1.54e-08	RAP	-	-	-	aspartic proteinase A1-like [Vigna radiata var. radiata] [Vigna radiata]	-	GO:0043231//intracellular membrane-bounded organelle	GO:0004175//endopeptidase activity	GO:0019538//protein metabolic process
LOC106765340	0.38	1.43	1.28	3.49	6.3	5.15	1.03	4.98	2.2735	2.44e-06	0.000110544	RAMDAZC7	-	-	-	multicystatin-like [Vigna radiata var. radiata] [Vigna radiata]	-	GO:0043231//intracellular membrane-bounded organelle;GO:0044444//cytoplasmic part	GO:0004866//endopeptidase inhibitor activity;GO:0046914//transition metal ion binding	GO:0006970//response to osmotic stress;GO:0010466//negative regulation of peptidase activity
LOC106772864	12.34	13.33	11.66	25.96	25.72	25.34	12.4433	25.6733	1.0449	3.03e-17	8.09e-15	RABB1C	-	-	-	ras-related protein RABB1b isoform X1 [Vigna radiata var. radiata] [Vigna radiata]	-	-	-	-
LOC106763404	15.62	15.46	13.24	5.3	2.39	7.19	14.7733	4.96	-1.57458	3.24e-06	0.000144461	QCT	-	-	-	glutaminyl-peptide cyclotransferase-like [Vigna radiata var. radiata] [Vigna radiata]	-	GO:0009536//plastid;GO:0031090//organelle membrane;GO:0031224//intrinsic component of membrane	GO:0016755//transferase activity, transferring amino-acyl groups	GO:0006952//defense response;GO:0009725//response to hormone;GO:0018199//peptidyl-glutamine modification
LOC106763711	4.49	3.67	3.78	1.13	1.84	1.38	3.98	1.45	-1.45672	2.59e-09	2.31e-07	PUB52	-	-	-	U-box domain-containing protein 52-like isoform X1 [Vigna radiata var. radiata] [Vigna radiata]	-	-	GO:0004672//protein kinase activity;GO:0005488//binding	GO:0006468//protein phosphorylation;GO:0050896//response to stimulus
LOC106760441	4.8	4.25	5.45	0.89	1.42	1.55	4.83333	1.28667	-1.90938	1.19e-13	2.16e-11	PUB34	-	-	-	U-box domain-containing protein 35-like [Vigna radiata var. radiata] [Vigna radiata]	-	-	GO:0004672//protein kinase activity;GO:0032550//purine ribonucleoside binding	GO:0006468//protein phosphorylation;GO:0050896//response to stimulus
LOC106754775	3.41	2.49	3.18	0	0	0	3.02667	0.001	-11.5635	5.83e-14	1.1e-11	PUB13	-	-	-	U-box domain-containing protein 13-like isoform X1 [Vigna radiata var. radiata] [Vigna radiata]	-	GO:0043231//intracellular membrane-bounded organelle;GO:0044444//cytoplasmic part	GO:0019787//ubiquitin-like protein transferase activity;GO:0033612//receptor serine/threonine kinase binding	GO:0006468//protein phosphorylation;GO:0006486//protein glycosylation;GO:0006498//N-terminal protein lipidation;GO:0008104//protein localization;GO:0009617//response to bacterium;GO:0016192//vesicle-mediated transport;GO:0032446//protein modification by small protein conjugation;GO:0032989//cellular component morphogenesis;GO:0048588//developmental cell growth
LOC106759003	5.29	4.27	5.7	1.57	2.72	2.55	5.08667	2.28	-1.15769	5.34e-06	0.000224372	PTEN1	Metabolism;Metabolism;Environmental Information Processing	Global and overview maps;Carbohydrate metabolism;Signal transduction	K01110;K01110;K01110	phosphatidylinositol 3,4,5-trisphosphate 3-phosphatase and protein-tyrosine-phosphatase PTEN1 [Vigna radiata var. radiata] [Vigna radiata]	ko01100//Metabolic pathways;ko00562//Inositol phosphate metabolism;ko04070//Phosphatidylinositol signaling system	GO:0009526//plastid envelope;GO:0042579//microbody	GO:0004553//hydrolase activity, hydrolyzing O-glycosyl compounds;GO:0004721//phosphoprotein phosphatase activity;GO:0005543//phospholipid binding;GO:0052866//phosphatidylinositol phosphate phosphatase activity	GO:0000904//cell morphogenesis involved in differentiation;GO:0006091//generation of precursor metabolites and energy;GO:0006470//protein dephosphorylation;GO:0006568//tryptophan metabolic process;GO:0006605//protein targeting;GO:0006873//cellular ion homeostasis;GO:0006928//movement of cell or subcellular component;GO:0009683//indoleacetic acid metabolic process;GO:0009696//salicylic acid metabo…
LOC106775510	0.95	0.93	1.03	3.19	2.98	4.57	0.97	3.58	1.8839	2.69e-09	2.39e-07	PRXIIF	-	-	-	peroxiredoxin-2F, mitochondrial isoform X1 [Vigna radiata var. radiata] [Vigna radiata]	-	GO:0044429//mitochondrial part	GO:0003824//catalytic activity;GO:0016209//antioxidant activity	GO:0006090//pyruvate metabolic process;GO:0006950//response to stress;GO:0010038//response to metal ion;GO:0045333//cellular respiration
LOC106762446	31.4	39.44	28.72	13.51	18.82	11.51	33.1867	14.6133	-1.18332	1.21e-07	7.48e-06	PRP4	-	-	-	proline-rich protein 4 [Vigna radiata var. radiata] [Vigna radiata]	-	-	-	GO:0009987//cellular process
LOC106771526	1.77	2.13	1.57	3.55	3.8	4.74	1.82333	4.03	1.1442	1.23e-05	0.000469657	PRP1	-	-	-	LOW QUALITY PROTEIN: adhesive plaque matrix protein-like [Vigna radiata var. radiata] [Vigna radiata]	-	-	-	GO:0006811//ion transport;GO:0010053//root epidermal cell differentiation;GO:0050896//response to stimulus
LOC106760516	8.23	7.33	8.03	2.16	4.03	3.76	7.86333	3.31667	-1.24541	2.7e-07	1.54e-05	PRK4	-	-	-	pollen receptor-like kinase 4 [Vigna radiata var. radiata] [Vigna radiata]	-	GO:0016020//membrane	GO:0004672//protein kinase activity;GO:0005488//binding	GO:0006464//cellular protein modification process;GO:0006796//phosphate-containing compound metabolic process;GO:0007165//signal transduction
LOC106766508	4.47	5.21	4.69	1.24	2.05	2.26	4.79	1.85	-1.3725	1.2e-07	7.44e-06	PRK3	-	-	-	pollen receptor-like kinase 3 [Vigna radiata var. radiata] [Vigna radiata]	-	GO:0031224//intrinsic component of membrane	GO:0016772//transferase activity, transferring phosphorus-containing groups;GO:0032550//purine ribonucleoside binding	GO:0006464//cellular protein modification process;GO:0006796//phosphate-containing compound metabolic process
LOC106761798	5.12	5.14	5.98	0.8	2.37	1.77	5.41333	1.64667	-1.71697	7.86e-07	3.99e-05	PRK3	-	-	-	pollen receptor-like kinase 3 [Vigna radiata var. radiata] [Vigna radiata]	-	GO:0031224//intrinsic component of membrane	GO:0016772//transferase activity, transferring phosphorus-containing groups;GO:0032550//purine ribonucleoside binding	GO:0006464//cellular protein modification process;GO:0006796//phosphate-containing compound metabolic process
LOC106766247	8.32	6.61	8.25	1.85	3.34	2.9	7.72667	2.69667	-1.51867	7.62e-10	7.71e-08	PRK2	-	-	-	pollen receptor-like kinase 1 [Vigna radiata var. radiata] [Vigna radiata]	-	GO:0031224//intrinsic component of membrane	GO:0016301//kinase activity;GO:0016491//oxidoreductase activity;GO:0032550//purine ribonucleoside binding	GO:0006464//cellular protein modification process;GO:0006796//phosphate-containing compound metabolic process
LOC106773581	58.36	63.88	60.39	2.97	3.55	2.6	60.8767	3.04	-4.32375	1.17e-139	7.36e-136	PR-10	-	-	-	pathogenesis-related protein 2-like [Vigna radiata var. radiata] [Vigna radiata]	-	-	-	-
LOC106773664	0	0.07	0	17.76	22.36	13.43	0.0233333	17.85	9.57932	1.16e-15	2.73e-13	PR-10	-	-	-	pathogenesis-related protein 2-like [Vigna radiata var. radiata] [Vigna radiata]	-	GO:0044424//intracellular part	GO:0043169//cation binding	GO:0006950//response to stress
LOC106773674	0	0	0	6.77	7.18	5.13	0.001	6.36	12.6348	9.54e-14	1.77e-11	PR-10	-	-	-	pathogenesis-related protein 2-like [Vigna radiata var. radiata] [Vigna radiata]	-	GO:0044424//intracellular part	GO:0043169//cation binding	GO:0006950//response to stress
LOC106773636	0.18	0	0	1.33	2.57	2.05	0.06	1.98333	5.04682	1.2e-06	5.82e-05	PR-10	-	-	-	pathogenesis-related protein 2 [Vigna radiata var. radiata] [Vigna radiata]	-	GO:0044424//intracellular part	GO:0043169//cation binding	GO:0006950//response to stress
LOC106768207	3	0.7	4.1	0.28	0.31	0.45	2.6	0.346667	-2.90689	5.84e-05	0.00185652	PR-10	-	-	-	pathogenesis-related protein 2-like [Vigna radiata var. radiata] [Vigna radiata]	-	GO:0044424//intracellular part	GO:0043169//cation binding	GO:0006950//response to stress
LOC106768462	1.71	0.13	0.81	0	0	0	0.883333	0.001	-9.78681	0.000129205	0.0036577	PR-10	-	-	-	pathogenesis-related protein 2-like [Vigna radiata var. radiata] [Vigna radiata]	-	GO:0044424//intracellular part	GO:0043169//cation binding	GO:0006950//response to stress
LOC106770364	11.4	9.53	13.27	2.11	4.74	3.95	11.4	3.6	-1.66297	9.42e-08	6.01e-06	PR-1	-	-	-	pathogenesis-related protein 1C-like [Vigna radiata var. radiata] [Vigna radiata]	-	-	-	-
LOC106769290	1.87	1.86	0.63	4.75	3.75	2.62	1.45333	3.70667	1.35076	0.00106241	0.0220773	PPO	Metabolism;Metabolism;Metabolism;Metabolism	Global and overview maps;Global and overview maps;Amino acid metabolism;Biosynthesis of other secondary metabolites	K00422;K00422;K00422;K00422	polyphenol oxidase, chloroplastic-like, partial [Vigna radiata var. radiata] [Vigna radiata]	ko01100//Metabolic pathways;ko01110//Biosynthesis of secondary metabolites;ko00350//Tyrosine metabolism;ko00950//Isoquinoline alkaloid biosynthesis	GO:0009536//plastid;GO:0044437//vacuolar part	GO:0046914//transition metal ion binding;GO:0046993//oxidoreductase activity, acting on X-H and Y-H to form an X-Y bond, with oxygen as acceptor	GO:0009807//lignan biosynthetic process;GO:0042440//pigment metabolic process
LOC106766647	2.28	2.69	3.87	0.76	1.11	1.04	2.94667	0.97	-1.60303	4.81e-06	0.00020676	POX2	Metabolism;Metabolism;Metabolism	Global and overview maps;Global and overview maps;Amino acid metabolism	K00318;K00318;K00318	proline dehydrogenase 2, mitochondrial-like [Vigna radiata var. radiata] [Vigna radiata]	ko01100//Metabolic pathways;ko01110//Biosynthesis of secondary metabolites;ko00330//Arginine and proline metabolism	GO:0043231//intracellular membrane-bounded organelle	GO:0016645//oxidoreductase activity, acting on the CH-NH group of donors	GO:0001101//response to acid chemical;GO:0006536//glutamate metabolic process;GO:0006560//proline metabolic process;GO:0006605//protein targeting;GO:0006950//response to stress;GO:0009404//toxin metabolic process;GO:0009694//jasmonic acid metabolic process;GO:0009755//hormone-mediated signaling pathway;GO:0014070//response to organic cyclic compound;GO:0043067//regulation of programmed cell death…
LOC106754085	2.95	2.66	2.86	0.72	1.51	1.18	2.82333	1.13667	-1.31259	1.81e-05	0.000669799	POB1	-	-	-	BTB/POZ domain-containing protein POB1 [Vigna radiata var. radiata] [Vigna radiata]	-	GO:0043231//intracellular membrane-bounded organelle	GO:0046983//protein dimerization activity	GO:0003002//regionalization;GO:0003006//developmental process involved in reproduction;GO:0009639//response to red or far red light;GO:0032446//protein modification by small protein conjugation
LOC106763814	1.52	1.73	1.53	3.15	4.16	3.81	1.59333	3.70667	1.21807	1.35e-05	0.000511132	PNC1	Metabolism;Metabolism;Metabolism	Global and overview maps;Global and overview maps;Biosynthesis of other secondary metabolites	K00430;K00430;K00430	peroxidase P7-like [Vigna radiata var. radiata] [Vigna radiata]	ko01100//Metabolic pathways;ko01110//Biosynthesis of secondary metabolites;ko00940//Phenylpropanoid biosynthesis	-	GO:0003824//catalytic activity;GO:0043169//cation binding;GO:0046906//tetrapyrrole binding	GO:0006950//response to stress;GO:0044710//single-organism metabolic process
LOC106766502	0.49	0.45	0.77	0.12	0.29	0.19	0.57	0.2	-1.51096	0.00128382	0.02574	PMIR1	-	-	-	protein PLASTID MOVEMENT IMPAIRED 1-RELATED 1 [Vigna radiata var. radiata] [Vigna radiata]	-	-	-	-
LOC106766400	3.65	2.94	3.62	9.96	8.59	3.58	3.40333	7.37667	1.11602	0.00118846	0.0241369	PME53	Metabolism;Metabolism	Global and overview maps;Carbohydrate metabolism	K01051;K01051	probable pectinesterase 53 [Vigna radiata var. radiata] [Vigna radiata]	ko01100//Metabolic pathways;ko00040//Pentose and glucuronate interconversions	GO:0005618//cell wall;GO:0009536//plastid	GO:0052689//carboxylic ester hydrolase activity	GO:0000272//polysaccharide catabolic process;GO:0009416//response to light stimulus;GO:0009812//flavonoid metabolic process;GO:0071555//cell wall organization
LOC106766516	38.26	32.67	39.01	8.23	15.83	13.78	36.6467	12.6133	-1.53873	1.57e-11	2.18e-09	PME45	-	-	-	pectinesterase [Vigna unguiculata]	-	GO:0005618//cell wall	GO:0052689//carboxylic ester hydrolase activity	GO:0000272//polysaccharide catabolic process;GO:0000904//cell morphogenesis involved in differentiation;GO:0009892//negative regulation of metabolic process;GO:0071555//cell wall organization
LOC106760060	63.91	45.56	66.43	12.38	24.91	21.09	58.6333	19.46	-1.59121	3.17e-10	3.5e-08	PME45	-	-	-	pectinesterase [Vigna unguiculata]	-	GO:0030312//external encapsulating structure	GO:0016788//hydrolase activity, acting on ester bonds	GO:0008152//metabolic process;GO:0009987//cellular process;GO:0016043//cellular component organization
LOC106754831	55.83	44.98	57.18	12.88	24.96	23.13	52.6633	20.3233	-1.37366	8.06e-09	6.5e-07	PME4	Metabolism;Metabolism	Global and overview maps;Carbohydrate metabolism	K01051;K01051	pectinesterase-like [Vigna radiata var. radiata] [Vigna radiata]	ko01100//Metabolic pathways;ko00040//Pentose and glucuronate interconversions	GO:0030312//external encapsulating structure	GO:0052689//carboxylic ester hydrolase activity	GO:0000272//polysaccharide catabolic process;GO:0009892//negative regulation of metabolic process;GO:0071555//cell wall organization
LOC106760525	157.22	127.51	157.61	27.12	57.6	51.7	147.447	45.4733	-1.6971	1.27e-11	1.8e-09	PME28	Metabolism;Metabolism	Global and overview maps;Carbohydrate metabolism	K01051;K01051	pectinesterase-like [Vigna radiata var. radiata] [Vigna radiata]	ko01100//Metabolic pathways;ko00040//Pentose and glucuronate interconversions	GO:0005618//cell wall	GO:0052689//carboxylic ester hydrolase activity	GO:0000272//polysaccharide catabolic process;GO:0009664//plant-type cell wall organization;GO:0009892//negative regulation of metabolic process
LOC106756986	84.24	72.9	90.19	19.1	36.18	32	82.4433	29.0933	-1.50271	2.2e-11	2.97e-09	PME28	Metabolism;Metabolism	Global and overview maps;Carbohydrate metabolism	K01051;K01051	pectinesterase-like [Vigna radiata var. radiata] [Vigna radiata]	ko01100//Metabolic pathways;ko00040//Pentose and glucuronate interconversions	GO:0030312//external encapsulating structure	GO:0052689//carboxylic ester hydrolase activity	GO:0000272//polysaccharide catabolic process;GO:0009892//negative regulation of metabolic process;GO:0071555//cell wall organization
LOC106766533	45.2	39.13	45.35	8.77	18.37	16.17	43.2267	14.4367	-1.58218	1.38e-10	1.67e-08	PME28	Metabolism;Metabolism	Global and overview maps;Carbohydrate metabolism	K01051;K01051	pectinesterase/pectinesterase inhibitor-like [Vigna radiata var. radiata] [Vigna radiata]	ko01100//Metabolic pathways;ko00040//Pentose and glucuronate interconversions	GO:0005618//cell wall	GO:0030234//enzyme regulator activity;GO:0052689//carboxylic ester hydrolase activity	GO:0000272//polysaccharide catabolic process;GO:0009664//plant-type cell wall organization;GO:0009892//negative regulation of metabolic process
LOC106756987	85.75	71.23	89.06	16.97	37.13	28.99	82.0133	27.6967	-1.56615	5.3e-10	5.56e-08	PME28	Metabolism;Metabolism	Global and overview maps;Carbohydrate metabolism	K01051;K01051	pectinesterase-like [Vigna radiata var. radiata] [Vigna radiata]	ko01100//Metabolic pathways;ko00040//Pentose and glucuronate interconversions	GO:0030312//external encapsulating structure	GO:0052689//carboxylic ester hydrolase activity	GO:0000272//polysaccharide catabolic process;GO:0009892//negative regulation of metabolic process;GO:0071555//cell wall organization
LOC106754199	19.8	15.64	19.34	2.83	6.64	6.5	18.26	5.32333	-1.77828	1.48e-09	1.4e-07	PME28	Metabolism;Metabolism	Global and overview maps;Carbohydrate metabolism	K01051;K01051	pectinesterase-like [Vigna radiata var. radiata] [Vigna radiata]	ko01100//Metabolic pathways;ko00040//Pentose and glucuronate interconversions	GO:0005618//cell wall	GO:0052689//carboxylic ester hydrolase activity	GO:0000272//polysaccharide catabolic process;GO:0009664//plant-type cell wall organization;GO:0009892//negative regulation of metabolic process
LOC106774817	70.81	62.02	73.18	14.73	31.87	27.94	68.67	24.8467	-1.46663	6.13e-09	5.06e-07	PME28	Metabolism;Metabolism	Global and overview maps;Carbohydrate metabolism	K01051;K01051	probable pectinesterase/pectinesterase inhibitor 21 [Vigna radiata var. radiata] [Vigna radiata]	ko01100//Metabolic pathways;ko00040//Pentose and glucuronate interconversions	GO:0005618//cell wall	GO:0052689//carboxylic ester hydrolase activity	GO:0000272//polysaccharide catabolic process;GO:0009664//plant-type cell wall organization;GO:0009892//negative regulation of metabolic process
LOC106770529	4.3	2.8	3.28	0.91	1.4	1.56	3.46	1.29	-1.4234	4.97e-06	0.000211234	PME28	Metabolism;Metabolism	Global and overview maps;Carbohydrate metabolism	K01051;K01051	probable pectinesterase/pectinesterase inhibitor 21 [Vigna unguiculata]	ko01100//Metabolic pathways;ko00040//Pentose and glucuronate interconversions	GO:0005618//cell wall	GO:0016788//hydrolase activity, acting on ester bonds	GO:0008152//metabolic process;GO:0009664//plant-type cell wall organization
LOC106770518	11.47	10.68	11.93	3.14	4.65	4.52	11.36	4.10333	-1.46909	7.54e-15	1.61e-12	PME21	Metabolism;Metabolism	Global and overview maps;Carbohydrate metabolism	K01051;K01051	pectinesterase-like [Vigna radiata var. radiata] [Vigna radiata]	ko01100//Metabolic pathways;ko00040//Pentose and glucuronate interconversions	GO:0030312//external encapsulating structure	GO:0052689//carboxylic ester hydrolase activity	GO:0000272//polysaccharide catabolic process;GO:0009892//negative regulation of metabolic process;GO:0071555//cell wall organization
LOC106754852	10.09	7.19	9.96	3.42	6.46	2.89	9.08	4.25667	-1.09297	0.000422982	0.010211	PME21	Metabolism;Metabolism	Global and overview maps;Carbohydrate metabolism	K01051;K01051	pectinesterase-like [Vigna radiata var. radiata] [Vigna radiata]	ko01100//Metabolic pathways;ko00040//Pentose and glucuronate interconversions	GO:0030312//external encapsulating structure	GO:0052689//carboxylic ester hydrolase activity	GO:0000272//polysaccharide catabolic process;GO:0009892//negative regulation of metabolic process;GO:0071555//cell wall organization
LOC106777057	7.85	11.03	8.94	16.44	24.78	16.64	9.27333	19.2867	1.05644	8.85e-07	4.43e-05	PME18	Metabolism;Metabolism	Global and overview maps;Carbohydrate metabolism	K01051;K01051	pectinesterase-like [Vigna radiata var. radiata] [Vigna radiata]	ko01100//Metabolic pathways;ko00040//Pentose and glucuronate interconversions	GO:0005618//cell wall;GO:0031090//organelle membrane;GO:0044444//cytoplasmic part	GO:0016788//hydrolase activity, acting on ester bonds	GO:0006950//response to stress;GO:0009664//plant-type cell wall organization;GO:0009892//negative regulation of metabolic process;GO:0010383//cell wall polysaccharide metabolic process;GO:0051707//response to other organism
LOC106761587	1.27	1.07	1.43	2.23	3.33	2.96	1.25667	2.84	1.17629	0.000865919	0.0187556	PM19L	-	-	-	membrane protein PM19L-like [Vigna unguiculata]	-	-	-	-
LOC106761743	0.16	0.15	0.14	0.8	0.74	1.11	0.15	0.883333	2.558	5.41e-05	0.00173276	PLP2	-	-	-	patatin-like protein 2 [Vigna radiata var. radiata] [Vigna radiata]	-	-	GO:0003824//catalytic activity	GO:0006629//lipid metabolic process
LOC106773781	42.88	37.17	45.58	8.33	20.06	18.8	41.8767	15.73	-1.41263	1.37e-06	6.48e-05	PLIM2B	-	-	-	LIM domain-containing protein PLIM2b isoform X1 [Vigna radiata var. radiata] [Vigna radiata]	-	-	GO:0046914//transition metal ion binding	-
LOC106766109	0.37	0.55	0.49	1.47	2.83	4.5	0.47	2.93333	2.64181	1.5e-08	1.14e-06	PKS4	-	-	-	protein PHYTOCHROME KINASE SUBSTRATE 4-like [Vigna radiata var. radiata] [Vigna radiata]	-	-	-	-
MSTRG.19626	2.37	0.23	1.67	0.13	0.1	0.2	1.42333	0.143333	-3.31183	1.94e-05	0.000707833	PKL	-	-	-	CHD3-type chromatin-remodeling factor PICKLE-like isoform X11 [Vigna radiata var. radiata] [Vigna radiata]	-	-	GO:0016818//hydrolase activity, acting on acid anhydrides, in phosphorus-containing anhydrides;GO:0046914//transition metal ion binding	GO:0043170//macromolecule metabolic process
LOC106761294	3.25	0.08	2.75	0.09	0.26	0.07	2.02667	0.14	-3.85561	6.41e-05	0.00200827	PIN2	-	-	-	auxin efflux carrier component 2-like [Vigna radiata var. radiata] [Vigna radiata]	-	GO:0016020//membrane	-	GO:0006810//transport;GO:0009628//response to abiotic stimulus;GO:0009725//response to hormone;GO:0044707//single-multicellular organism process;GO:0044763//single-organism cellular process;GO:0065007//biological regulation
LOC106756809	12.27	9.51	10.65	3.46	2.95	2.39	10.81	2.93333	-1.88175	1.59e-22	6.75e-20	PIL15	Environmental Information Processing;Organismal Systems	Signal transduction;Environmental adaptation	K12126;K12126	transcription factor PIF3 [Vigna radiata var. radiata] [Vigna radiata]	ko04075//Plant hormone signal transduction;ko04712//Circadian rhythm - plant	-	-	GO:0009416//response to light stimulus;GO:0044699//single-organism process;GO:0050794//regulation of cellular process
LOC106778064	16.45	14.15	16.7	7.31	8.55	7.58	15.7667	7.81333	-1.01287	5.17e-14	9.89e-12	PI4KG4	-	-	-	phosphatidylinositol 4-kinase gamma 2 [Vigna radiata var. radiata] [Vigna radiata]	-	GO:0009536//plastid	GO:0004672//protein kinase activity;GO:0052742//phosphatidylinositol kinase activity	GO:0002252//immune effector process;GO:0006468//protein phosphorylation;GO:0006498//N-terminal protein lipidation;GO:0006605//protein targeting;GO:0006952//defense response;GO:0006972//hyperosmotic response;GO:0009620//response to fungus;GO:0009755//hormone-mediated signaling pathway;GO:0009863//salicylic acid mediated signaling pathway;GO:0010243//response to organonitrogen compound;GO:0035556//…
LOC106768055	0.15	0.12	0.17	1.95	2.4	6.13	0.146667	3.49333	4.57399	5.74e-10	5.97e-08	PI206	-	-	-	disease resistance response protein 206-like [Vigna radiata var. radiata] [Vigna radiata]	-	GO:0005576//extracellular region	-	GO:0006950//response to stress
MSTRG.3896	0.42	0.49	0.35	0.68	1.33	1.07	0.42	1.02667	1.28951	0.000743711	0.0164786	PHYA	Organismal Systems	Environmental adaptation	K12120	PREDICTED: phytochrome A-like [Vigna angularis]	ko04712//Circadian rhythm - plant	-	-	-
LOC106769697	7.25	8.83	10.57	23.12	20.74	11.12	8.88333	18.3267	1.04477	7.13e-05	0.00219925	PHO1	-	-	-	phosphate transporter PHO1 isoform X1 [Vigna radiata var. radiata] [Vigna radiata]	-	GO:0031224//intrinsic component of membrane;GO:0031984//organelle subcompartment;GO:0043231//intracellular membrane-bounded organelle	GO:0015103//inorganic anion transmembrane transporter activity	GO:0000041//transition metal ion transport;GO:0001101//response to acid chemical;GO:0006817//phosphate ion transport;GO:0009267//cellular response to starvation;GO:0009699//phenylpropanoid biosynthetic process
MSTRG.1505	2.95	3.15	2.85	0.3	0.25	0.36	2.98333	0.303333	-3.29795	1.03e-55	1.23e-52	PHB5	-	-	-	retrotransposon-related protein [Trifolium pratense]	-	-	-	-
LOC106770456	3.39	3.25	3.47	0.73	1.86	1.44	3.37	1.34333	-1.32693	0.000282974	0.00727954	PGA3	Metabolism;Metabolism	Global and overview maps;Carbohydrate metabolism	K01213;K01213	exopolygalacturonase clone GBGE184 [Vigna radiata var. radiata] [Vigna radiata]	ko01100//Metabolic pathways;ko00040//Pentose and glucuronate interconversions	-	GO:0016798//hydrolase activity, acting on glycosyl bonds	GO:0008152//metabolic process
LOC106760083	3.39	3.77	3.62	0.86	1.09	1.04	3.59333	0.996667	-1.85014	1.55e-10	1.85e-08	PG1	Metabolism;Metabolism	Global and overview maps;Carbohydrate metabolism	K01213;K01213	polygalacturonase-like [Vigna radiata var. radiata] [Vigna radiata]	ko01100//Metabolic pathways;ko00040//Pentose and glucuronate interconversions	-	GO:0016798//hydrolase activity, acting on glycosyl bonds	GO:0008152//metabolic process
LOC106770642	5.95	4.61	4.9	1.71	3.44	2.18	5.15333	2.44333	-1.07666	0.000542594	0.0126716	PG1	Metabolism;Metabolism	Global and overview maps;Carbohydrate metabolism	K01213;K01213	polygalacturonase-like [Vigna radiata var. radiata] [Vigna radiata]	ko01100//Metabolic pathways;ko00040//Pentose and glucuronate interconversions	-	GO:0016787//hydrolase activity	-
LOC106762153	19.14	17.73	19.35	44.37	45.18	46.08	18.74	45.21	1.27052	1.94e-43	1.74e-40	PFK3	Metabolism;Metabolism;Metabolism;Metabolism;Metabolism;Genetic Information Processing;Metabolism;Metabolism;Metabolism	Global and overview maps;Global and overview maps;Global and overview maps;Global and overview maps;Carbohydrate metabolism;Folding, sorting and degradation;Carbohydrate metabolism;Carbohydrate metabolism;Carbohydrate metabolism	K00850;K00850;K00850;K00850;K00850;K00850;K00850;K00850;K00850	ATP-dependent 6-phosphofructokinase 3-like [Vigna radiata var. radiata] [Vigna radiata]	ko01100//Metabolic pathways;ko01110//Biosynthesis of secondary metabolites;ko01200//Carbon metabolism;ko01230//Biosynthesis of amino acids;ko00010//Glycolysis / Gluconeogenesis;ko03018//RNA degradation;ko00051//Fructose and mannose metabolism;ko00052//Galactose metabolism;ko00030//Pentose phosphate pathway	GO:0044445//cytosolic part	GO:0008443//phosphofructokinase activity;GO:0032550//purine ribonucleoside binding;GO:0043169//cation binding	GO:0006090//pyruvate metabolic process;GO:0010015//root morphogenesis;GO:0016310//phosphorylation
MSTRG.1576	0	0	0	2.81	4.67	4.04	0.001	3.84	11.9069	5.06e-12	7.46e-10	PFE	-	-	-	ferritin, chloroplastic [Vigna radiata var. radiata] [Vigna radiata]	-	GO:0009532//plastid stroma;GO:0044434//chloroplast part	GO:0005506//iron ion binding;GO:0016724//oxidoreductase activity, oxidizing metal ions, oxygen as acceptor	GO:0000041//transition metal ion transport;GO:0001101//response to acid chemical;GO:0006979//response to oxidative stress;GO:0010038//response to metal ion;GO:0044237//cellular metabolic process;GO:0044710//single-organism metabolic process;GO:0046916//cellular transition metal ion homeostasis;GO:0048827//phyllome development;GO:0090567//reproductive shoot system development
LOC106776654	5.71	4.76	5.1	1.31	2.38	2.22	5.19	1.97	-1.39754	2.47e-09	2.22e-07	PERK4	-	-	-	proline-rich receptor-like protein kinase PERK4 [Vigna radiata var. radiata] [Vigna radiata]	-	-	GO:0004672//protein kinase activity;GO:0032550//purine ribonucleoside binding	GO:0006464//cellular protein modification process;GO:0006796//phosphate-containing compound metabolic process
LOC106765910	12.11	10.43	12.58	1.97	5.51	4.27	11.7067	3.91667	-1.57963	6.92e-07	3.57e-05	PERK4	-	-	-	proline-rich receptor-like protein kinase PERK4 [Vigna radiata var. radiata] [Vigna radiata]	-	GO:0016020//membrane	GO:0004674//protein serine/threonine kinase activity;GO:0032550//purine ribonucleoside binding	GO:0001558//regulation of cell growth;GO:0006468//protein phosphorylation;GO:0006950//response to stress;GO:0009664//plant-type cell wall organization;GO:0009755//hormone-mediated signaling pathway;GO:0010383//cell wall polysaccharide metabolic process;GO:0044707//single-multicellular organism process;GO:0044767//single-organism developmental process;GO:0051707//response to other organism
LOC106760051	7	9.32	4.24	2.9	1.55	2.96	6.85333	2.47	-1.47229	6.44e-05	0.00201126	PER7	Metabolism;Metabolism;Metabolism	Global and overview maps;Global and overview maps;Biosynthesis of other secondary metabolites	K00430;K00430;K00430	peroxidase 7-like [Vigna radiata var. radiata] [Vigna radiata]	ko01100//Metabolic pathways;ko01110//Biosynthesis of secondary metabolites;ko00940//Phenylpropanoid biosynthesis	GO:0005618//cell wall	GO:0003824//catalytic activity;GO:0016209//antioxidant activity;GO:0043169//cation binding;GO:0046906//tetrapyrrole binding	GO:0001666//response to hypoxia;GO:0010053//root epidermal cell differentiation;GO:0042743//hydrogen peroxide metabolic process;GO:0044710//single-organism metabolic process
LOC106770598	26.33	23.56	29.51	8.27	13.19	11.62	26.4667	11.0267	-1.26318	1.21e-10	1.48e-08	PER65	Metabolism;Metabolism;Metabolism	Global and overview maps;Global and overview maps;Biosynthesis of other secondary metabolites	K00430;K00430;K00430	peroxidase 65-like [Vigna radiata var. radiata] [Vigna radiata]	ko01100//Metabolic pathways;ko01110//Biosynthesis of secondary metabolites;ko00940//Phenylpropanoid biosynthesis	-	GO:0016209//antioxidant activity;GO:0043169//cation binding;GO:0046906//tetrapyrrole binding;GO:0097599//xylanase activity	GO:0000904//cell morphogenesis involved in differentiation;GO:0006950//response to stress;GO:0009664//plant-type cell wall organization;GO:0044710//single-organism metabolic process
LOC106774988	0.79	0.48	0.67	1.76	1.64	2.38	0.646667	1.92667	1.57501	7.3e-07	3.74e-05	PER43	Metabolism;Metabolism;Metabolism	Global and overview maps;Global and overview maps;Biosynthesis of other secondary metabolites	K00430;K00430;K00430	PREDICTED: WAT1-related protein At1g68170-like [Vigna angularis]	ko01100//Metabolic pathways;ko01110//Biosynthesis of secondary metabolites;ko00940//Phenylpropanoid biosynthesis	GO:0031224//intrinsic component of membrane	GO:0003824//catalytic activity;GO:0005215//transporter activity;GO:0043169//cation binding;GO:0046906//tetrapyrrole binding	GO:0006950//response to stress;GO:0042743//hydrogen peroxide metabolic process;GO:0044710//single-organism metabolic process;GO:0044763//single-organism cellular process
LOC106776777	22.32	18.98	23.81	4.44	10.18	9.41	21.7033	8.01	-1.43804	4.64e-07	2.49e-05	PER38	Metabolism;Metabolism;Metabolism	Global and overview maps;Global and overview maps;Biosynthesis of other secondary metabolites	K00430;K00430;K00430	peroxidase 28-like [Vigna radiata var. radiata] [Vigna radiata]	ko01100//Metabolic pathways;ko01110//Biosynthesis of secondary metabolites;ko00940//Phenylpropanoid biosynthesis	-	-	-
LOC106768540	0.83	1.23	1.35	6.52	10.9	5.58	1.13667	7.66667	2.75379	1.1e-15	2.64e-13	PER12	Metabolism;Metabolism;Metabolism	Global and overview maps;Global and overview maps;Biosynthesis of other secondary metabolites	K00430;K00430;K00430	peroxidase 12 [Vigna radiata var. radiata] [Vigna radiata]	ko01100//Metabolic pathways;ko01110//Biosynthesis of secondary metabolites;ko00940//Phenylpropanoid biosynthesis	GO:0005618//cell wall;GO:0005911//cell-cell junction;GO:0043231//intracellular membrane-bounded organelle	-	GO:0003006//developmental process involved in reproduction;GO:0048509//regulation of meristem development
LOC106765507	0.99	1.04	0.5	0	0	0	0.843333	0.001	-9.71996	2.49e-07	1.43e-05	PER12	Metabolism;Metabolism;Metabolism	Global and overview maps;Global and overview maps;Biosynthesis of other secondary metabolites	K00430;K00430;K00430	peroxidase 12 [Vigna radiata var. radiata] [Vigna radiata]	ko01100//Metabolic pathways;ko01110//Biosynthesis of secondary metabolites;ko00940//Phenylpropanoid biosynthesis	GO:0005618//cell wall;GO:0005911//cell-cell junction;GO:0043231//intracellular membrane-bounded organelle	GO:0003824//catalytic activity;GO:0016209//antioxidant activity;GO:0043169//cation binding;GO:0046906//tetrapyrrole binding	GO:0003006//developmental process involved in reproduction;GO:0006950//response to stress;GO:0044710//single-organism metabolic process;GO:0048509//regulation of meristem development
LOC106772937	16.58	20.1	15.6	4.91	9.65	3.85	17.4267	6.13667	-1.50577	1.32e-06	6.25e-05	PECS-2.1	Metabolism;Metabolism	Global and overview maps;Carbohydrate metabolism	K01051;K01051	pectinesterase 2 [Vigna radiata var. radiata] [Vigna radiata]	ko01100//Metabolic pathways;ko00040//Pentose and glucuronate interconversions	GO:0030312//external encapsulating structure	GO:0030234//enzyme regulator activity;GO:0052689//carboxylic ester hydrolase activity	GO:0000272//polysaccharide catabolic process;GO:0009892//negative regulation of metabolic process;GO:0071555//cell wall organization
LOC106766803	12.78	7.59	19.97	91.57	67.52	25.71	13.4467	61.6	2.19568	0.000399097	0.00973751	PECS-2.1	-	-	-	pectinesterase [Vigna radiata var. radiata] [Vigna radiata]	-	GO:0005618//cell wall	GO:0052689//carboxylic ester hydrolase activity	GO:0000272//polysaccharide catabolic process;GO:0009892//negative regulation of metabolic process;GO:0071555//cell wall organization
LOC106768327	4.22	4.31	3.93	0.62	0.46	0.78	4.15333	0.62	-2.74393	3.2e-27	1.61e-24	pds5a	-	-	-	sister chromatid cohesion protein PDS5 homolog A isoform X4 [Vigna radiata var. radiata] [Vigna radiata]	-	GO:0043231//intracellular membrane-bounded organelle;GO:0044444//cytoplasmic part	-	-
MSTRG.16377	12.81	13.95	13.6	0.02	0.02	0	13.4533	0.0133333	-9.97871	1.23e-21	4.91e-19	PDR2	-	-	-	ABC transporter G family member 39 isoform X1 [Vigna radiata var. radiata] [Vigna radiata]	-	-	GO:0017111//nucleoside-triphosphatase activity;GO:0032550//purine ribonucleoside binding	GO:0044765//single-organism transport
LOC106761718	1.24	1.03	1.84	0.53	0.79	0.73	1.37	0.683333	-1.00351	0.00140567	0.0277178	PDR1	-	-	-	ABC transporter G family member 40 [Vigna radiata var. radiata] [Vigna radiata]	-	GO:0031224//intrinsic component of membrane	GO:0015604//organic phosphonate transmembrane transporter activity;GO:0032550//purine ribonucleoside binding;GO:0042626//ATPase activity, coupled to transmembrane movement of substances	GO:0006605//protein targeting;GO:0006952//defense response;GO:0006972//hyperosmotic response;GO:0009617//response to bacterium;GO:0009620//response to fungus;GO:0009696//salicylic acid metabolic process;GO:0009755//hormone-mediated signaling pathway;GO:0009863//salicylic acid mediated signaling pathway;GO:0010243//response to organonitrogen compound;GO:0015718//monocarboxylic acid transport;GO:00…
LOC106754372	6.5	4.98	8.86	3.78	3.49	2.2	6.78	3.15667	-1.10288	6e-05	0.00189914	PDF2	-	-	-	homeobox-leucine zipper protein MERISTEM L1 isoform X1 [Vigna radiata var. radiata] [Vigna radiata]	-	GO:0043231//intracellular membrane-bounded organelle	GO:0001071//nucleic acid binding transcription factor activity;GO:0003677//DNA binding	GO:0009653//anatomical structure morphogenesis;GO:0009668//plastid membrane organization;GO:0009793//embryo development ending in seed dormancy;GO:0010468//regulation of gene expression;GO:0030855//epithelial cell differentiation;GO:0034645//cellular macromolecule biosynthetic process;GO:0043543//protein acylation;GO:0048509//regulation of meristem development;GO:0050794//regulation of cellular p…
LOC106764847	4.54	4.24	4.45	10.83	10.4	10.35	4.41	10.5267	1.2552	1.69e-29	9.44e-27	PCMP-H36	-	-	-	pentatricopeptide repeat-containing protein at2g01510-like protein [Trifolium pratense]	-	-	-	-
LOC106773799	1.48	0.95	1.41	2.91	2.92	3.33	1.28	3.05333	1.25424	5.23e-08	3.54e-06	PCMP-E35	-	-	-	pentatricopeptide repeat-containing protein At4g20770 isoform X1 [Vigna radiata var. radiata] [Vigna radiata]	-	-	-	-
LOC106766371	3.42	2.88	3.72	0.88	1.87	0.97	3.34	1.24	-1.42951	9.5e-05	0.00281876	PBL3	-	-	-	probable serine/threonine-protein kinase PBL3 [Vigna radiata var. radiata] [Vigna radiata]	-	-	-	-
LOC106754031	7.29	5.8	6.45	1.56	2.8	1.98	6.51333	2.11333	-1.62388	1.77e-10	2.07e-08	PBL26	-	-	-	probable serine/threonine-protein kinase PBL26 isoform X1 [Vigna radiata var. radiata] [Vigna radiata]	-	-	GO:0004672//protein kinase activity;GO:0032550//purine ribonucleoside binding	GO:0006468//protein phosphorylation
LOC106758301	5.61	5.26	5.62	0.8	2.07	1.87	5.49667	1.58	-1.79863	1.08e-07	6.75e-06	PBL26	-	-	-	probable serine/threonine-protein kinase PBL26 [Vigna radiata var. radiata] [Vigna radiata]	-	-	GO:0004713//protein tyrosine kinase activity;GO:0032550//purine ribonucleoside binding	GO:0006468//protein phosphorylation
LOC106774663	3.08	1.69	3.06	0.63	0.9	0.86	2.61	0.796667	-1.712	6.32e-06	0.000258144	PBL23	-	-	-	probable serine/threonine-protein kinase PBL23 [Vigna radiata var. radiata] [Vigna radiata]	-	-	-	-
LOC106775321	4.45	4.06	4.2	0.85	2.38	2.07	4.23667	1.76667	-1.2619	0.000339617	0.00846746	PBL23	-	-	-	probable serine/threonine-protein kinase PBL23 [Vigna radiata var. radiata] [Vigna radiata]	-	GO:0009536//plastid	GO:0004672//protein kinase activity;GO:0005488//binding	GO:0006468//protein phosphorylation;GO:0007154//cell communication;GO:0050794//regulation of cellular process
LOC106763789	1.71	1.39	1.97	0.27	0.74	0.42	1.69	0.476667	-1.82597	6.98e-05	0.00216273	PBL21	-	-	-	probable serine/threonine-protein kinase PBL21 [Vigna radiata var. radiata] [Vigna radiata]	-	-	GO:0004674//protein serine/threonine kinase activity;GO:0032550//purine ribonucleoside binding	GO:0006468//protein phosphorylation;GO:0010646//regulation of cell communication
LOC106770018	11.21	8.3	10.49	2.5	4.57	3.83	10	3.63333	-1.46063	4.88e-10	5.19e-08	PATROL1	-	-	-	protein unc-13 homolog [Vigna unguiculata]	-	GO:0043231//intracellular membrane-bounded organelle	-	GO:0000904//cell morphogenesis involved in differentiation
LOC106770585	4.31	3.79	5.42	0.83	2.22	1.81	4.50667	1.62	-1.47607	7.95e-06	0.000317988	PATROL1	-	-	-	Mammalian uncoordinated homology 13 [Vigna unguiculata]	-	GO:0043231//intracellular membrane-bounded organelle	-	GO:0000904//cell morphogenesis involved in differentiation
LOC106778325	8.11	6.22	7.29	1.36	3.22	2.58	7.20667	2.38667	-1.59434	1.82e-07	1.07e-05	PATL4	-	-	-	patellin-4-like [Vigna radiata var. radiata] [Vigna radiata]	-	GO:0016020//membrane;GO:0043231//intracellular membrane-bounded organelle;GO:0044444//cytoplasmic part	-	GO:0006694//steroid biosynthetic process;GO:0009664//plant-type cell wall organization;GO:0010383//cell wall polysaccharide metabolic process
LOC106763382	14.67	7.48	16.9	40.8	51.41	33.8	13.0167	42.0033	1.69014	9.08e-10	9.15e-08	PAP3	Metabolism;Metabolism	Global and overview maps;Metabolism of cofactors and vitamins	K14379;K14379	purple acid phosphatase 3 [Vigna radiata var. radiata] [Vigna radiata]	ko01100//Metabolic pathways;ko00740//Riboflavin metabolism	GO:0044421//extracellular region part;GO:0044464//cell part	GO:0016209//antioxidant activity;GO:0016791//phosphatase activity;GO:0046914//transition metal ion binding	GO:0006355//regulation of transcription, DNA-templated;GO:0006796//phosphate-containing compound metabolic process;GO:0009247//glycolipid biosynthetic process;GO:0009267//cellular response to starvation
LOC106755008	5.3	7.29	8.03	0	0	0	6.87333	0.001	-12.7468	9.21e-15	1.91e-12	PAP10	-	-	-	probable plastid-lipid-associated protein 10, chloroplastic [Vigna radiata var. radiata] [Vigna radiata]	-	GO:0044434//chloroplast part	-	-
LOC106757470	1.47	0.82	1.16	0.63	0.45	0.54	1.15	0.54	-1.0906	0.00288589	0.0492408	PAB7	Genetic Information Processing;Genetic Information Processing;Genetic Information Processing	Translation;Translation;Folding, sorting and degradation	K13126;K13126;K13126	polyadenylate-binding protein 7 isoform X1 [Vigna radiata var. radiata] [Vigna radiata]	ko03013//RNA transport;ko03015//mRNA surveillance pathway;ko03018//RNA degradation	GO:0044424//intracellular part	GO:0008135//translation factor activity, RNA binding	GO:0010467//gene expression
MSTRG.8696	5.28	0.54	3.66	0.48	0.47	0.64	3.16	0.53	-2.57586	9.44e-05	0.00280962	PA200	-	-	-	receptor-like protein 12 [Vigna radiata var. radiata] [Vigna radiata]	-	-	-	GO:0006259//DNA metabolic process;GO:0033554//cellular response to stress
LOC106758248	6.3	5.08	5.24	1.52	2.48	1.98	5.54	1.99333	-1.4747	5.17e-09	4.35e-07	OXI1	Environmental Information Processing	Signal transduction	K20714	serine/threonine-protein kinase OXI1 [Vigna radiata var. radiata] [Vigna radiata]	ko04016//MAPK signaling pathway - plant	-	-	-
LOC106780007	0.43	0.59	0.76	2.01	1.56	1.27	0.593333	1.61333	1.44313	0.00159586	0.0307022	Os11g0706600	-	-	-	thaumatin-like protein [Vigna radiata var. radiata] [Vigna radiata]	-	GO:0043231//intracellular membrane-bounded organelle	-	GO:0043207//response to external biotic stimulus
MSTRG.19513	0	0	0	2.96	2.72	4.33	0.001	3.33667	11.7042	1.24e-08	9.48e-07	Os11g0104900	-	-	-	electron carrier [Spatholobus suberectus]	-	-	GO:0015036//disulfide oxidoreductase activity	GO:0019725//cellular homeostasis;GO:0044710//single-organism metabolic process
LOC106760487	6.13	4.58	5.74	0.88	2.33	1.53	5.48333	1.58	-1.79513	3.52e-08	2.48e-06	Os08g0121900	-	-	-	LOW QUALITY PROTEIN: glycosyltransferase family 92 protein RCOM_0530710 [Vigna radiata var. radiata] [Vigna radiata]	-	-	-	-
LOC106753290	3.23	2.38	2.78	0.43	1.13	1.06	2.79667	0.873333	-1.6791	2.46e-05	0.000873704	Os07g0688000	Metabolism;Metabolism;Metabolism	Global and overview maps;Lipid metabolism;Nucleotide metabolism	K01517;K01517;K01517	manganese-dependent ADP-ribose/CDP-alcohol diphosphatase [Vigna radiata var. radiata] [Vigna radiata]	ko01100//Metabolic pathways;ko00564//Glycerophospholipid metabolism;ko00230//Purine metabolism	GO:0016020//membrane	GO:0016462//pyrophosphatase activity;GO:0043169//cation binding	GO:0001101//response to acid chemical;GO:0015698//inorganic anion transport
LOC106763673	33.47	26	31.25	85.44	83.51	79.23	30.24	82.7267	1.45189	5.38e-33	3.37e-30	Os06g0486800	Metabolism;Metabolism;Metabolism	Global and overview maps;Global and overview maps;Carbohydrate metabolism	K00122;K00122;K00122	formate dehydrogenase, mitochondrial [Vigna radiata var. radiata] [Vigna radiata]	ko01100//Metabolic pathways;ko01200//Carbon metabolism;ko00630//Glyoxylate and dicarboxylate metabolism	GO:0009536//plastid	GO:0000166//nucleotide binding;GO:0016614//oxidoreductase activity, acting on CH-OH group of donors;GO:0016620//oxidoreductase activity, acting on the aldehyde or oxo group of donors, NAD or NADP as acceptor	GO:0006950//response to stress;GO:0010038//response to metal ion;GO:0044710//single-organism metabolic process
LOC106765573	19.45	16	21.44	69.36	52.52	57.53	18.9633	59.8033	1.65701	9.46e-26	4.65e-23	Os06g0486800	Metabolism;Metabolism;Metabolism	Global and overview maps;Global and overview maps;Carbohydrate metabolism	K00122;K00122;K00122	formate dehydrogenase, mitochondrial [Vigna radiata var. radiata] [Vigna radiata]	ko01100//Metabolic pathways;ko01200//Carbon metabolism;ko00630//Glyoxylate and dicarboxylate metabolism	GO:0009536//plastid	GO:0000166//nucleotide binding;GO:0016614//oxidoreductase activity, acting on CH-OH group of donors;GO:0016620//oxidoreductase activity, acting on the aldehyde or oxo group of donors, NAD or NADP as acceptor	GO:0006950//response to stress;GO:0010038//response to metal ion;GO:0044710//single-organism metabolic process
LOC106779798	0.19	0.26	0.07	1.01	0.94	0.54	0.173333	0.83	2.25956	0.000744801	0.0164882	Os04g0650000	-	-	-	P34 probable thiol protease [Vigna radiata var. radiata] [Vigna radiata]	-	GO:0043231//intracellular membrane-bounded organelle	GO:0070011//peptidase activity, acting on L-amino acid peptides	GO:0019538//protein metabolic process
LOC106775237	36.87	29.25	33.89	12.01	16.34	16.14	33.3367	14.83	-1.16859	3.97e-12	5.97e-10	Os02g0639600	Metabolism;Metabolism	Global and overview maps;Lipid metabolism	K04712;K04712	sphingolipid delta(4)-desaturase DES1-like [Vigna radiata var. radiata] [Vigna radiata]	ko01100//Metabolic pathways;ko00600//Sphingolipid metabolism	GO:0031224//intrinsic component of membrane	GO:0016705//oxidoreductase activity, acting on paired donors, with incorporation or reduction of molecular oxygen	GO:0000904//cell morphogenesis involved in differentiation;GO:0006631//fatty acid metabolic process;GO:0006665//sphingolipid metabolic process;GO:0009664//plant-type cell wall organization
LOC106764996	0.21	0.35	0.42	0	0	0	0.326667	0.001	-8.35168	0.00138663	0.0274503	Os01g0270100	-	-	-	multicystatin-like [Vigna radiata var. radiata] [Vigna radiata]	-	GO:0043231//intracellular membrane-bounded organelle;GO:0044444//cytoplasmic part	GO:0004866//endopeptidase inhibitor activity;GO:0046914//transition metal ion binding	GO:0006970//response to osmotic stress;GO:0010466//negative regulation of peptidase activity
LOC106764643	8.28	10.44	9.74	3.22	3.22	4.65	9.48667	3.69667	-1.35968	3.35e-09	2.93e-07	OPR11	Metabolism;Metabolism;Metabolism	Global and overview maps;Global and overview maps;Lipid metabolism	K05894;K05894;K05894	12-oxophytodienoic acid reductase [Vigna unguiculata]	ko01100//Metabolic pathways;ko01110//Biosynthesis of secondary metabolites;ko00592//alpha-Linolenic acid metabolism	GO:0043231//intracellular membrane-bounded organelle;GO:0044444//cytoplasmic part	GO:0016628//oxidoreductase activity, acting on the CH-CH group of donors, NAD or NADP as acceptor;GO:0032553//ribonucleotide binding	GO:0001101//response to acid chemical;GO:0006633//fatty acid biosynthetic process;GO:0006950//response to stress;GO:0009694//jasmonic acid metabolic process;GO:0010038//response to metal ion;GO:0010260//organ senescence
LOC106758962	0.62	1.91	1.31	3.63	2.06	3.21	1.28	2.96667	1.2127	0.00234872	0.0418995	OFP4	-	-	-	transcription repressor OFP1 [Vigna radiata var. radiata] [Vigna radiata]	-	-	-	-
LOC106762157	0.17	0.78	1.18	1.99	3.64	8.5	0.71	4.71	2.72984	0.000168901	0.00462993	nudG	-	-	-	probable dynein light chain [Vigna radiata var. radiata] [Vigna radiata]	-	GO:0005929//cilium;GO:0043231//intracellular membrane-bounded organelle	GO:0005088//Ras guanyl-nucleotide exchange factor activity	GO:0000904//cell morphogenesis involved in differentiation;GO:0007017//microtubule-based process
LOC106769565	5.22	0.68	4.8	0.65	0.05	0.51	3.56667	0.403333	-3.14453	0.000118302	0.00337955	NRPB5A	Genetic Information Processing	Transcription	K03013	DNA-directed RNA polymerases II and IV subunit 5A [Vigna radiata var. radiata] [Vigna radiata]	ko03020//RNA polymerase	-	-	-
LOC106769573	23.63	8.01	19.5	7.13	6.24	7.74	17.0467	7.03667	-1.27653	0.000244874	0.00643807	NRPB5A	Genetic Information Processing	Transcription	K03013	DNA-directed RNA polymerases II and IV subunit 5A-like [Vigna radiata var. radiata] [Vigna radiata]	ko03020//RNA polymerase	-	-	-
MSTRG.1668	11.97	14.1	14.42	0.05	0	0	13.4967	0.0166667	-9.66142	2.52e-16	6.2e-14	NPK1	Environmental Information Processing	Signal transduction	K20606	mitogen-activated protein kinase kinase kinase NPK1 [Glycine max]	ko04016//MAPK signaling pathway - plant	GO:0005576//extracellular region;GO:0015630//microtubule cytoskeleton	GO:0004702//receptor signaling protein serine/threonine kinase activity;GO:0016628//oxidoreductase activity, acting on the CH-CH group of donors, NAD or NADP as acceptor;GO:0032550//purine ribonucleoside binding	GO:0006305//DNA alkylation;GO:0030865//cortical cytoskeleton organization;GO:0032147//activation of protein kinase activity;GO:0034968//histone lysine methylation;GO:0051052//regulation of DNA metabolic process;GO:1902410//mitotic cytokinetic process
LOC106775623	10.36	9.41	10.5	2.03	4.48	3.49	10.09	3.33333	-1.59789	4.17e-09	3.58e-07	NPK1	-	-	-	mitogen-activated protein kinase kinase kinase NPK1-like [Vigna radiata var. radiata] [Vigna radiata]	-	-	GO:0004672//protein kinase activity;GO:0036094//small molecule binding;GO:0097159//organic cyclic compound binding;GO:1901363//heterocyclic compound binding	GO:0006464//cellular protein modification process;GO:0016310//phosphorylation
LOC106764555	15.11	10.35	12.49	3.24	4.74	4.78	12.65	4.25333	-1.57247	1.39e-10	1.67e-08	NOI4	-	-	-	RPM1-interacting protein 4 [Vigna radiata var. radiata] [Vigna radiata]	-	-	-	-
LOC111240599	10.06	7.07	9.65	1.91	3.12	3.59	8.92667	2.87333	-1.6354	1.3e-06	6.2e-05	NOI4	-	-	-	RPM1-interacting protein 4-like [Vigna radiata var. radiata] [Vigna radiata]	-	GO:0043231//intracellular membrane-bounded organelle	-	GO:0001101//response to acid chemical
LOC106769125	14.55	11.52	14.24	2.63	6.38	5.8	13.4367	4.93667	-1.44457	1.29e-05	0.000491609	NOI4	-	-	-	RPM1-interacting protein 4-like [Vigna radiata var. radiata] [Vigna radiata]	-	GO:0043231//intracellular membrane-bounded organelle	-	GO:0001101//response to acid chemical
LOC106775508	1.51	2.08	1.68	0.56	0.84	0.77	1.75667	0.723333	-1.28011	5.05e-06	0.000213725	NLP7	-	-	-	protein NLP6 [Vigna radiata var. radiata] [Vigna radiata]	-	GO:0043231//intracellular membrane-bounded organelle	-	GO:0001101//response to acid chemical;GO:0006950//response to stress;GO:0042126//nitrate metabolic process
LOC106762187	27.14	28.4	17.59	4.16	5.34	4.12	24.3767	4.54	-2.42474	2.94e-29	1.6e-26	NIP6-1	-	-	-	aquaporin NIP6-1 isoform X1 [Vigna radiata var. radiata] [Vigna radiata]	-	-	-	-
LOC106759649	10.35	15.54	11.91	36.01	49.96	30.31	12.6	38.76	1.62114	2.88e-12	4.38e-10	NIP6-1	-	-	-	aquaporin NIP6-1 [Vigna radiata var. radiata] [Vigna radiata]	-	-	-	-
LOC106760362	5.88	3.48	5.48	0.84	1.35	2.03	4.94667	1.40667	-1.81418	1.31e-06	6.21e-05	NHL13	-	-	-	NDR1/HIN1-like protein 13 [Vigna radiata var. radiata] [Vigna radiata]	-	-	-	-
LOC106774793	3.76	2.81	3.26	0.66	1.02	0.81	3.27667	0.83	-1.98105	6.6e-13	1.08e-10	NET4A	-	-	-	protein NETWORKED 4A [Vigna radiata var. radiata] [Vigna radiata]	-	-	-	-
LOC106760367	0.84	1.02	1.03	0.14	0.06	0.24	0.963333	0.146667	-2.71549	9.42e-09	7.43e-07	NET2A	-	-	-	protein NETWORKED 2A-like, partial [Vigna radiata var. radiata] [Vigna radiata]	-	GO:0016020//membrane	-	GO:0009987//cellular process;GO:0016043//cellular component organization
LOC106778932	2.2	1.29	2.28	0.47	0.87	0.61	1.92333	0.65	-1.5651	9.54e-06	0.000374373	NET2A	-	-	-	protein NETWORKED 2A [Vigna radiata var. radiata] [Vigna radiata]	-	GO:0016020//membrane	-	GO:0006796//phosphate-containing compound metabolic process;GO:0016043//cellular component organization
LOC106757986	17.61	16.25	14.58	5.41	6.29	4.75	16.1467	5.48333	-1.55811	7.3e-23	3.16e-20	NEK4	-	-	-	serine/threonine-protein kinase Nek4 isoform X1 [Vigna radiata var. radiata] [Vigna radiata]	-	-	-	-
LOC106757170	2.25	2.41	3.29	6.84	4.86	4.8	2.65	5.5	1.05344	1.84e-05	0.000677544	NAC100	-	-	-	NAC domain-containing protein 100 [Vigna radiata var. radiata] [Vigna radiata]	-	GO:0043231//intracellular membrane-bounded organelle	GO:0001071//nucleic acid binding transcription factor activity	GO:0010468//regulation of gene expression;GO:0034645//cellular macromolecule biosynthetic process;GO:0044707//single-multicellular organism process
LOC106763825	1.21	2.02	1.55	2.22	4.52	3.88	1.59333	3.54	1.1517	0.0010573	0.0220077	NAC056	-	-	-	NAC transcription factor 56 [Vigna radiata var. radiata] [Vigna radiata]	-	GO:0043231//intracellular membrane-bounded organelle	GO:0000975//regulatory region DNA binding	GO:0006355//regulation of transcription, DNA-templated;GO:0009642//response to light intensity
LOC106753306	9.13	6.93	7.75	4.14	4.29	3.17	7.93667	3.86667	-1.03744	6e-07	3.12e-05	MYB86	-	-	-	transcription factor MYB61 [Vigna radiata var. radiata] [Vigna radiata]	-	GO:0043231//intracellular membrane-bounded organelle	GO:0005488//binding	GO:0006355//regulation of transcription, DNA-templated
LOC106758485	1.28	1.33	1.6	8.22	4.26	4.12	1.40333	5.53333	1.97929	1.89e-07	1.11e-05	MYB48	-	-	-	myb-related protein 340 [Vigna radiata var. radiata] [Vigna radiata]	-	GO:0043231//intracellular membrane-bounded organelle	GO:0001071//nucleic acid binding transcription factor activity;GO:0003676//nucleic acid binding	GO:0001101//response to acid chemical;GO:0010468//regulation of gene expression
LOC106771713	4.53	4.88	4.31	2.31	1.43	1.77	4.57333	1.83667	-1.31616	3.49e-06	0.000154492	MYB2	-	-	-	transcription factor MYB23 [Vigna radiata var. radiata] [Vigna radiata]	-	-	GO:0005488//binding	-
LOC106766103	0.65	0.51	0.56	0.14	0.16	0.08	0.573333	0.126667	-2.17834	0.00125701	0.0252834	MYB106	-	-	-	transcription factor MYB106-like [Vigna radiata var. radiata] [Vigna radiata]	-	-	GO:0005488//binding	-
LOC106761344	1.23	0.72	1.75	3.23	3.39	2	1.23333	2.87333	1.22016	0.00240948	0.0427259	mtnN	-	-	-	bark storage protein A [Vigna radiata var. radiata] [Vigna radiata]	-	-	-	GO:0055086//nucleobase-containing small molecule metabolic process
LOC106767566	2.06	3.14	1.92	0.36	0.73	0.83	2.37333	0.64	-1.89077	1e-05	0.000390136	MPT3	-	-	-	mitochondrial phosphate carrier protein 3, mitochondrial [Vigna radiata var. radiata] [Vigna radiata]	-	GO:0009536//plastid;GO:0019866//organelle inner membrane;GO:0030312//external encapsulating structure;GO:0031224//intrinsic component of membrane	-	GO:0006006//glucose metabolic process;GO:0006739//NADP metabolic process;GO:0006970//response to osmotic stress;GO:0009725//response to hormone;GO:0051234//establishment of localization
LOC106761358	7.26	6.21	17	36.52	29.75	19.25	10.1567	28.5067	1.48887	5.94e-05	0.00188487	MLP149	-	-	-	MLP-like protein 28 [Vigna radiata var. radiata] [Vigna radiata]	-	GO:0009536//plastid	-	GO:0006873//cellular ion homeostasis;GO:0030001//metal ion transport;GO:0050896//response to stimulus
LOC106752691	2.44	1.46	1.87	0.37	0.78	0.84	1.92333	0.663333	-1.5358	0.000885226	0.01904	MIZ1	-	-	-	protein MIZU-KUSSEI 1 [Vigna radiata var. radiata] [Vigna radiata]	-	GO:0009536//plastid	-	-
LOC106775326	9.82	11.66	11.47	3.62	4.64	4.67	10.9833	4.31	-1.34956	2.15e-13	3.74e-11	MGL	Metabolism;Metabolism;Metabolism	Global and overview maps;Amino acid metabolism;Metabolism of other amino acids	K01761;K01761;K01761	methionine gamma-lyase [Vigna radiata var. radiata] [Vigna radiata]	ko01100//Metabolic pathways;ko00270//Cysteine and methionine metabolism;ko00450//Selenocompound metabolism	GO:0009536//plastid	GO:0016765//transferase activity, transferring alkyl or aryl (other than methyl) groups;GO:0016846//carbon-sulfur lyase activity;GO:0043168//anion binding	GO:0009087//methionine catabolic process;GO:0009267//cellular response to starvation;GO:0009414//response to water deprivation;GO:0051260//protein homooligomerization
MSTRG.19389	6.48	3.51	3.18	0.48	0.79	0.67	4.39	0.646667	-2.76313	2.11e-05	0.000762801	MED13	-	-	-	Retrovirus-related Pol polyprotein from transposon 297 family [Cajanus cajan]	-	-	-	-
LOC106779780	16.32	15.58	17.19	6.47	9.6	8.28	16.3633	8.11667	-1.01151	2e-09	1.83e-07	MDIS2	-	-	-	protein MALE DISCOVERER 2 isoform X1 [Vigna radiata var. radiata] [Vigna radiata]	-	GO:0031224//intrinsic component of membrane	GO:0016772//transferase activity, transferring phosphorus-containing groups;GO:0032550//purine ribonucleoside binding	GO:0006464//cellular protein modification process;GO:0006796//phosphate-containing compound metabolic process
LOC106775048	88.62	85.53	95.41	247.98	191.12	292.77	89.8533	243.957	1.44098	2.61e-19	8.88e-17	MAPDA	Metabolism;Metabolism	Global and overview maps;Nucleotide metabolism	K01488;K01488	adenosine deaminase-like protein [Vigna radiata var. radiata] [Vigna radiata]	ko01100//Metabolic pathways;ko00230//Purine metabolism	-	GO:0003824//catalytic activity	-
LOC106753074	626.29	585.94	619.33	1440.6	1558.5	992.48	610.52	1330.53	1.12389	2.96e-11	3.98e-09	MALD3	-	-	-	non-specific lipid-transfer protein 1 [Vigna radiata var. radiata] [Vigna radiata]	-	GO:0005576//extracellular region;GO:0005618//cell wall;GO:0016020//membrane;GO:0031976//plastid thylakoid	GO:0005515//protein binding	GO:0001101//response to acid chemical;GO:0001906//cell killing;GO:0006972//hyperosmotic response;GO:0009620//response to fungus;GO:0042742//defense response to bacterium;GO:0044765//single-organism transport
LOC106780777	0.24	0.05	0.35	0.02	0.02	0.03	0.213333	0.0233333	-3.19265	0.000674599	0.0151542	MAKR6	-	-	-	probable membrane-associated kinase regulator 6 [Vigna radiata var. radiata] [Vigna radiata]	-	-	GO:0016772//transferase activity, transferring phosphorus-containing groups	GO:0006796//phosphate-containing compound metabolic process;GO:0009755//hormone-mediated signaling pathway
MSTRG.1615	0.69	0.54	0.57	2.16	2.73	2.22	0.6	2.37	1.98185	1.03e-08	8.03e-07	LUS	Genetic Information Processing	Folding, sorting and degradation	K12591	protein RRP6-like 2 isoform X1 [Vigna radiata var. radiata] [Vigna radiata]	ko03018//RNA degradation	-	GO:0031559//oxidosqualene cyclase activity	GO:0016104//triterpenoid biosynthetic process
LOC106759216	635.25	655.77	618.56	27.89	22.46	33.21	636.527	27.8533	-4.5143	4.69e-201	1.18e-196	LTP-2	-	-	-	probable non-specific lipid-transfer protein AKCS9 [Vigna radiata var. radiata] [Vigna radiata]	-	-	GO:0005488//binding	GO:0006605//protein targeting;GO:0009891//positive regulation of biosynthetic process;GO:0043067//regulation of programmed cell death
LOC106758969	214.8	261.18	232.2	49.42	123.73	48.09	236.06	73.7467	-1.6785	0.000365819	0.00903679	LTP1	-	-	-	non-specific lipid-transfer protein 1-like [Vigna radiata var. radiata] [Vigna radiata]	-	-	-	GO:0006810//transport;GO:0044699//single-organism process
LOC106770849	1.15	0.7	1.05	0.22	0.35	0.37	0.966667	0.313333	-1.62532	0.00213028	0.0387749	LSH2	-	-	-	protein LIGHT-DEPENDENT SHORT HYPOCOTYLS 4-like [Vigna radiata var. radiata] [Vigna radiata]	-	GO:0043231//intracellular membrane-bounded organelle	GO:0003676//nucleic acid binding	GO:0000902//cell morphogenesis;GO:0006351//transcription, DNA-templated;GO:0009639//response to red or far red light;GO:0009799//specification of symmetry;GO:0009933//meristem structural organization;GO:0009943//adaxial/abaxial axis specification;GO:0010074//maintenance of meristem identity;GO:0010160//formation of organ boundary;GO:0010468//regulation of gene expression;GO:0048437//floral organ …
LOC106776823	30.18	24.1	33.41	4.38	9.41	10.72	29.23	8.17	-1.83904	2.58e-10	2.92e-08	LRX3	-	-	-	pollen-specific leucine-rich repeat extensin-like protein 3 [Vigna radiata var. radiata] [Vigna radiata]	-	GO:0005618//cell wall;GO:0043231//intracellular membrane-bounded organelle	GO:0005198//structural molecule activity	GO:0000902//cell morphogenesis
LOC106758525	1.88	1.72	2.33	0.9	0.9	0.77	1.97667	0.856667	-1.20626	1.27e-06	6.05e-05	LRK10L-1.4	-	-	-	LEAF RUST 10 DISEASE-RESISTANCE LOCUS RECEPTOR-LIKE PROTEIN KINASE-like 1.4 isoform X1 [Vigna radiata var. radiata] [Vigna radiata]	-	-	GO:0004672//protein kinase activity	GO:0016310//phosphorylation
LOC106763608	0.62	0.23	1.02	0.06	0.02	0.04	0.623333	0.04	-3.96193	1.37e-05	0.000517126	LRK10	-	-	-	rust resistance kinase Lr10 [Vigna radiata var. radiata] [Vigna radiata]	-	-	GO:0004672//protein kinase activity	GO:0006796//phosphate-containing compound metabolic process
LOC106764660	2.97	0.41	4.12	0.38	0.63	0.58	2.5	0.53	-2.23786	0.000233468	0.00617053	LRK10	-	-	-	rust resistance kinase Lr10-like isoform X1 [Vigna radiata var. radiata] [Vigna radiata]	-	-	GO:0004672//protein kinase activity;GO:0032550//purine ribonucleoside binding	GO:0006464//cellular protein modification process;GO:0016310//phosphorylation
LOC106764109	0.96	0.72	1.08	0.46	0.36	0.37	0.92	0.396667	-1.21371	0.00119252	0.0241989	LRK10	-	-	-	LEAF RUST 10 DISEASE-RESISTANCE LOCUS RECEPTOR-LIKE PROTEIN KINASE-like 2.3 [Vigna radiata var. radiata] [Vigna radiata]	-	-	GO:0016301//kinase activity	-
LOC106773087	2.58	1.6	1.61	0.65	0.51	0.41	1.93	0.523333	-1.8828	9.9e-11	1.23e-08	LOXA	Metabolism	Lipid metabolism	K15718	lipoxygenase [Vigna unguiculata]	ko00591//Linoleic acid metabolism	GO:0044424//intracellular part	GO:0016702//oxidoreductase activity, acting on single donors with incorporation of molecular oxygen, incorporation of two atoms of oxygen;GO:0043169//cation binding	GO:0006633//fatty acid biosynthetic process
LOC106775016	0.2	0.08	0.14	0.95	0.67	1.8	0.14	1.14	3.02554	3.56e-08	2.49e-06	LOX1.5	Metabolism	Lipid metabolism	K15718	probable linoleate 9S-lipoxygenase 5 [Vigna radiata var. radiata] [Vigna radiata]	ko00591//Linoleic acid metabolism	GO:0009536//plastid	GO:0016702//oxidoreductase activity, acting on single donors with incorporation of molecular oxygen, incorporation of two atoms of oxygen;GO:0043169//cation binding	GO:0002832//negative regulation of response to biotic stimulus;GO:0006633//fatty acid biosynthetic process;GO:0006950//response to stress;GO:0009694//jasmonic acid metabolic process;GO:0009791//post-embryonic development;GO:0055114//oxidation-reduction process
LOC106773082	2.41	2.44	2.54	7.19	4.78	13.27	2.46333	8.41333	1.77207	1.13e-08	8.78e-07	LOX1.4	Metabolism	Lipid metabolism	K15718	lipoxygenase [Vigna unguiculata]	ko00591//Linoleic acid metabolism	GO:0005737//cytoplasm	GO:0016702//oxidoreductase activity, acting on single donors with incorporation of molecular oxygen, incorporation of two atoms of oxygen;GO:0043169//cation binding	GO:0006633//fatty acid biosynthetic process;GO:0006950//response to stress;GO:0007275//multicellular organism development;GO:0055114//oxidation-reduction process
LOC106764037	0.11	0.26	0.06	0.63	0.89	1.24	0.143333	0.92	2.68226	0.00198881	0.0365983	LOG3	-	-	-	cytokinin riboside 5'-monophosphate phosphoribohydrolase LOG3 [Vigna radiata var. radiata] [Vigna radiata]	-	GO:0043231//intracellular membrane-bounded organelle;GO:0044444//cytoplasmic part	GO:0016798//hydrolase activity, acting on glycosyl bonds	GO:0000041//transition metal ion transport;GO:0001101//response to acid chemical;GO:0009267//cellular response to starvation;GO:0009690//cytokinin metabolic process;GO:0009725//response to hormone;GO:0015698//inorganic anion transport
LOC106770562	12.83	9.39	12.37	2.51	5.21	4.16	11.53	3.96	-1.54182	7.62e-09	6.18e-07	LIP2	-	-	-	probable serine/threonine-protein kinase PBL24 [Vigna radiata var. radiata] [Vigna radiata]	-	-	GO:0004672//protein kinase activity;GO:0032550//purine ribonucleoside binding	GO:0006468//protein phosphorylation
LOC106770711	3.08	1.63	3.05	0.47	0.58	0.8	2.58667	0.616667	-2.06853	4.92e-05	0.00160551	LFG4	-	-	-	protein LIFEGUARD 4-like [Vigna radiata var. radiata] [Vigna radiata]	-	GO:0031224//intrinsic component of membrane	-	GO:0000902//cell morphogenesis;GO:0043401//steroid hormone mediated signaling pathway
LOC106757428	0.3	1.61	1.78	3.49	4.85	5.72	1.23	4.68667	1.9299	0.000242437	0.00638068	LFG4	-	-	-	protein LIFEGUARD 4 [Vigna radiata var. radiata] [Vigna radiata]	-	GO:0031224//intrinsic component of membrane	GO:0016597//amino acid binding	GO:0000902//cell morphogenesis;GO:0043401//steroid hormone mediated signaling pathway
LOC106780793	92.2	36.59	59.43	18.6	7.96	19.12	62.74	15.2267	-2.04279	3.45e-08	2.44e-06	LEG	-	-	-	albumin-1 [Vigna radiata var. radiata] [Vigna radiata]	-	-	-	GO:0051704//multi-organism process
LOC106760989	9.28	1.73	5.26	0.23	0.45	0.76	5.42333	0.48	-3.49807	5.75e-09	4.8e-07	LE	Metabolism;Metabolism;Metabolism	Global and overview maps;Global and overview maps;Metabolism of terpenoids and polyketides	K04124;K04124;K04124	gibberellin 3-beta-dioxygenase 1 [Vigna radiata var. radiata] [Vigna radiata]	ko01100//Metabolic pathways;ko01110//Biosynthesis of secondary metabolites;ko00904//Diterpenoid biosynthesis	GO:0044424//intracellular part	GO:0005515//protein binding;GO:0016706//oxidoreductase activity, acting on paired donors, with incorporation or reduction of molecular oxygen, 2-oxoglutarate as one donor, and incorporation of one atom each of oxygen into both donors;GO:0043169//cation binding	GO:0003006//developmental process involved in reproduction;GO:0006996//organelle organization;GO:0009062//fatty acid catabolic process;GO:0009409//response to cold;GO:0009639//response to red or far red light;GO:0009685//gibberellin metabolic process;GO:0009756//carbohydrate mediated signaling;GO:0010476//gibberellin mediated signaling pathway;GO:0032446//protein modification by small protein con…
LOC106773889	1.75	0.73	1.15	0.27	0.15	0.2	1.21	0.206667	-2.54963	4.13e-05	0.00138082	LE	Metabolism;Metabolism;Metabolism	Global and overview maps;Global and overview maps;Metabolism of terpenoids and polyketides	K04124;K04124;K04124	gibberellin 3-beta-dioxygenase 1-like [Vigna radiata var. radiata] [Vigna radiata]	ko01100//Metabolic pathways;ko01110//Biosynthesis of secondary metabolites;ko00904//Diterpenoid biosynthesis	GO:0044424//intracellular part	GO:0005515//protein binding;GO:0016706//oxidoreductase activity, acting on paired donors, with incorporation or reduction of molecular oxygen, 2-oxoglutarate as one donor, and incorporation of one atom each of oxygen into both donors;GO:0043169//cation binding	GO:0003006//developmental process involved in reproduction;GO:0006996//organelle organization;GO:0009062//fatty acid catabolic process;GO:0009409//response to cold;GO:0009639//response to red or far red light;GO:0009685//gibberellin metabolic process;GO:0009756//carbohydrate mediated signaling;GO:0010476//gibberellin mediated signaling pathway;GO:0032446//protein modification by small protein con…
LOC106778745	10.82	9.03	10.01	2.64	3.65	3.61	9.95333	3.3	-1.59271	4.9e-16	1.19e-13	LAT59	Metabolism;Metabolism	Global and overview maps;Carbohydrate metabolism	K01728;K01728	probable pectate lyase P59 [Vigna radiata var. radiata] [Vigna radiata]	ko01100//Metabolic pathways;ko00040//Pentose and glucuronate interconversions	-	GO:0016829//lyase activity	GO:0009664//plant-type cell wall organization
LOC106766066	31.69	30.44	32	7.09	14.34	13.12	31.3767	11.5167	-1.44597	2.64e-09	2.34e-07	LAT59	Metabolism;Metabolism	Global and overview maps;Carbohydrate metabolism	K01728;K01728	pectate lyase-like [Vigna radiata var. radiata] [Vigna radiata]	ko01100//Metabolic pathways;ko00040//Pentose and glucuronate interconversions	-	GO:0016837//carbon-oxygen lyase activity, acting on polysaccharides;GO:0043169//cation binding	GO:0000272//polysaccharide catabolic process;GO:0009664//plant-type cell wall organization
LOC106780370	1.14	1.03	1.67	0.55	0.48	0.56	1.28	0.53	-1.27208	0.00062592	0.0142333	LAC6	-	-	-	laccase-6 isoform X1 [Vigna radiata var. radiata] [Vigna radiata]	-	GO:0005576//extracellular region	GO:0016682//oxidoreductase activity, acting on diphenols and related substances as donors, oxygen as acceptor;GO:0016787//hydrolase activity;GO:0043169//cation binding	GO:0009808//lignin metabolic process
LOC106777230	1.77	1.45	0.85	3.46	2.74	3.1	1.35667	3.1	1.1922	9.93e-05	0.00293121	LAC5	-	-	-	laccase-12 [Vigna radiata var. radiata] [Vigna radiata]	-	GO:0005576//extracellular region	GO:0016682//oxidoreductase activity, acting on diphenols and related substances as donors, oxygen as acceptor;GO:0043169//cation binding	GO:0009808//lignin metabolic process;GO:0010038//response to metal ion
LOC106766503	720.45	1081.56	965.47	289.03	265.61	361.64	922.493	305.427	-1.59471	1.01e-17	2.85e-15	KTI3	-	-	-	factor Xa inhibitor BuXI-like [Vigna radiata var. radiata] [Vigna radiata]	-	-	GO:0004866//endopeptidase inhibitor activity	GO:0006950//response to stress;GO:0010466//negative regulation of peptidase activity
LOC106755429	1530.64	1525.63	1594.46	5142.12	4323.9	6673.43	1550.24	5379.82	1.79506	3.31e-29	1.76e-26	KTI1	-	-	-	trypsin inhibitor A-like [Vigna radiata var. radiata] [Vigna radiata]	-	-	-	GO:0009987//cellular process;GO:0019538//protein metabolic process;GO:0050896//response to stimulus
LOC106754607	1.41	0.75	2.34	5.8	5.55	2.04	1.5	4.46333	1.57316	0.00142764	0.0280362	KNAT6	-	-	-	homeobox protein knotted-1-like 6 isoform X1 [Vigna radiata var. radiata] [Vigna radiata]	-	GO:0043231//intracellular membrane-bounded organelle	GO:0003677//DNA binding	GO:0010468//regulation of gene expression
LOC106766363	2.84	2.39	2.72	0.43	1.41	1.01	2.65	0.95	-1.47999	0.000246039	0.00646194	KLCR3	-	-	-	protein KINESIN LIGHT CHAIN-RELATED 3-like [Vigna radiata var. radiata] [Vigna radiata]	-	-	-	-
LOC106766300	0.78	1.25	1.05	0.03	0.28	0.16	1.02667	0.156667	-2.7122	4.79e-05	0.00157052	KINUB	-	-	-	kinesin-like protein KIN-UA [Vigna radiata var. radiata] [Vigna radiata]	-	GO:0015630//microtubule cytoskeleton;GO:0043234//protein complex;GO:0044430//cytoskeletal part	GO:0003774//motor activity;GO:0005488//binding	GO:0003002//regionalization;GO:0003006//developmental process involved in reproduction;GO:0009653//anatomical structure morphogenesis;GO:0009799//specification of symmetry;GO:0050789//regulation of biological process
LOC106760482	3.96	4.21	4.63	1.52	2.49	2.36	4.26667	2.12333	-1.00678	9.93e-06	0.000387479	KIN7C	-	-	-	kinesin-like protein KIN-7I [Vigna radiata var. radiata] [Vigna radiata]	-	-	-	-
LOC106778430	14.97	18.33	16.87	0.36	0.32	0.53	16.7233	0.403333	-5.37375	1.78e-66	3.2e-63	KIN5C	-	-	-	kinesin-like protein KIN-5C [Vigna radiata var. radiata] [Vigna radiata]	-	GO:0015630//microtubule cytoskeleton;GO:0043234//protein complex;GO:0044430//cytoskeletal part	GO:0005488//binding	GO:0003006//developmental process involved in reproduction;GO:0006305//DNA alkylation;GO:0007017//microtubule-based process;GO:0016458//gene silencing;GO:0034968//histone lysine methylation;GO:0048580//regulation of post-embryonic development;GO:0051052//regulation of DNA metabolic process;GO:0051726//regulation of cell cycle;GO:0070192//chromosome organization involved in meiotic cell cycle;GO:1…
LOC106770527	3.46	2.94	4.32	0.95	1.79	1.37	3.57333	1.37	-1.38309	5.47e-07	2.88e-05	KIN14G	-	-	-	kinesin-like protein KIN-14G [Vigna radiata var. radiata] [Vigna radiata]	-	-	-	-
LOC106772800	2.35	2.43	1.33	5.76	6.55	5.55	2.03667	5.95333	1.54749	4.62e-09	3.92e-07	KCS20	Metabolism;Metabolism;Organismal Systems;Metabolism	Global and overview maps;Global and overview maps;Environmental adaptation;Lipid metabolism	K15397;K15397;K15397;K15397	3-ketoacyl-CoA synthase 11 [Vigna radiata var. radiata] [Vigna radiata]	ko01100//Metabolic pathways;ko01110//Biosynthesis of secondary metabolites;ko04626//Plant-pathogen interaction;ko00062//Fatty acid elongation	GO:0031224//intrinsic component of membrane	GO:0016747//transferase activity, transferring acyl groups other than amino-acyl groups	GO:0006631//fatty acid metabolic process;GO:0006637//acyl-CoA metabolic process;GO:0006970//response to osmotic stress;GO:0006996//organelle organization;GO:0009314//response to radiation;GO:0016129//phytosteroid biosynthetic process;GO:0040007//growth;GO:0042546//cell wall biogenesis;GO:0051273//beta-glucan metabolic process;GO:0070838//divalent metal ion transport
LOC106772491	28.55	29.89	23.97	11.08	17.05	9.79	27.47	12.64	-1.11986	6.16e-07	3.19e-05	KCS19	Metabolism;Metabolism;Organismal Systems;Metabolism	Global and overview maps;Global and overview maps;Environmental adaptation;Lipid metabolism	K15397;K15397;K15397;K15397	3-ketoacyl-CoA synthase 19-like [Vigna radiata var. radiata] [Vigna radiata]	ko01100//Metabolic pathways;ko01110//Biosynthesis of secondary metabolites;ko04626//Plant-pathogen interaction;ko00062//Fatty acid elongation	GO:0016020//membrane	GO:0016746//transferase activity, transferring acyl groups	GO:0006629//lipid metabolic process;GO:0006950//response to stress;GO:0009314//response to radiation
LOC106764172	6.09	9.57	9.75	0.8	1.84	2.03	8.47	1.55667	-2.4439	1.07e-11	1.52e-09	JMT	Metabolism;Metabolism	Global and overview maps;Lipid metabolism	K08241;K08241	jasmonate O-methyltransferase [Vigna radiata var. radiata] [Vigna radiata]	ko01110//Biosynthesis of secondary metabolites;ko00592//alpha-Linolenic acid metabolism	GO:0044424//intracellular part	GO:0008757//S-adenosylmethionine-dependent methyltransferase activity	GO:0001101//response to acid chemical;GO:0006605//protein targeting;GO:0006972//hyperosmotic response;GO:0009694//jasmonic acid metabolic process;GO:0009755//hormone-mediated signaling pathway;GO:0043067//regulation of programmed cell death;GO:0051707//response to other organism
LOC106777418	3.01	2.74	2.55	0.96	1.38	1.41	2.76667	1.25	-1.14622	3.16e-05	0.00108881	JGB	-	-	-	protein JINGUBANG [Vigna radiata var. radiata] [Vigna radiata]	-	GO:0043234//protein complex;GO:0044424//intracellular part	GO:0004683//calmodulin-dependent protein kinase activity	GO:0061024//membrane organization
LOC106778408	0.33	0.13	0.22	0.07	0.06	0.05	0.226667	0.06	-1.91754	7.35e-05	0.00225796	JGB	-	-	-	AP2/ERF domain-containing protein PFD0985w-like [Vigna radiata var. radiata] [Vigna radiata]	-	GO:0009536//plastid	GO:0016740//transferase activity	-
LOC106770716	2.74	2.32	2.1	1.29	0.9	1.18	2.38667	1.12333	-1.08721	0.000280342	0.00722749	JAG	-	-	-	zinc finger protein JAGGED isoform X1 [Vigna radiata var. radiata] [Vigna radiata]	-	-	-	-
LOC106761682	4.95	4.66	4.87	1.12	2.68	1.76	4.82667	1.85333	-1.3809	3.89e-06	0.000171699	Itih4	-	-	-	Inter-alpha-trypsin inhibitor heavy chain H1 [Spatholobus suberectus]	-	-	-	-
LOC106771190	6.18	5.69	5.59	2.26	3.9	1.94	5.82	2.7	-1.10806	0.000153468	0.00424398	IST1	Cellular Processes	Transport and catabolism	K19476	DNA mismatch repair protein MSH2 [Vigna unguiculata]	ko04144//Endocytosis	-	-	-
LOC106770052	2.97	2.12	2.49	0.55	1.2	1.04	2.52667	0.93	-1.44193	6.38e-06	0.000259662	IQM6	-	-	-	IQ domain-containing protein IQM6 isoform X1 [Vigna radiata var. radiata] [Vigna radiata]	-	GO:0043231//intracellular membrane-bounded organelle	-	-
LOC106777947	1.03	0.88	1.68	2.79	2.58	2.03	1.19667	2.46667	1.04354	0.000267606	0.00694833	IP5P2	-	-	-	type I inositol polyphosphate 5-phosphatase 2 [Vigna radiata var. radiata] [Vigna radiata]	-	-	GO:0046030//inositol trisphosphate phosphatase activity;GO:0052743//inositol tetrakisphosphate phosphatase activity	GO:0001101//response to acid chemical;GO:0006952//defense response;GO:0006972//hyperosmotic response;GO:0009755//hormone-mediated signaling pathway;GO:0043647//inositol phosphate metabolic process;GO:0044707//single-multicellular organism process;GO:0044723//single-organism carbohydrate metabolic process;GO:0046488//phosphatidylinositol metabolic process
LOC106778708	1	2.23	1.67	0.17	0.13	0.27	1.63333	0.19	-3.10375	3.74e-08	2.61e-06	ILL4	-	-	-	beta-amylase 1, chloroplastic isoform X2 [Vigna radiata var. radiata] [Vigna radiata]	-	GO:0009536//plastid;GO:0016020//membrane;GO:0044432//endoplasmic reticulum part	GO:0010178//IAA-amino acid conjugate hydrolase activity;GO:0070011//peptidase activity, acting on L-amino acid peptides	GO:0006950//response to stress;GO:0019538//protein metabolic process
LOC106778701	3.53	3.77	3.48	8.16	7.96	11.08	3.59333	9.06667	1.33525	1.29e-09	1.25e-07	IFS2	Metabolism;Metabolism;Metabolism;Metabolism	Global and overview maps;Global and overview maps;Biosynthesis of other secondary metabolites;Biosynthesis of other secondary metabolites	K23179;K23179;K23179;K23179	2-hydroxyisoflavanone synthase-like [Vigna radiata var. radiata] [Vigna radiata]	ko01100//Metabolic pathways;ko01110//Biosynthesis of secondary metabolites;ko00941//Flavonoid biosynthesis;ko00943//Isoflavonoid biosynthesis	GO:0031090//organelle membrane;GO:0043231//intracellular membrane-bounded organelle;GO:0044425//membrane part	GO:0016706//oxidoreductase activity, acting on paired donors, with incorporation or reduction of molecular oxygen, 2-oxoglutarate as one donor, and incorporation of one atom each of oxygen into both donors;GO:0016709//oxidoreductase activity, acting on paired donors, with incorporation or reduction of molecular oxygen, NAD(P)H as one donor, and incorporation of one atom of oxygen;GO:0046906//tetr…	GO:0009699//phenylpropanoid biosynthetic process;GO:0009813//flavonoid biosynthetic process
LOC106763741	0.48	1.58	1.35	5.69	6.35	6.47	1.13667	6.17	2.44046	3.31e-11	4.4e-09	IDD12	-	-	-	protein indeterminate-domain 12 [Vigna radiata var. radiata] [Vigna radiata]	-	-	GO:0016798//hydrolase activity, acting on glycosyl bonds;GO:0043169//cation binding	GO:0005975//carbohydrate metabolic process;GO:0044260//cellular macromolecule metabolic process
LOC106757595	7.65	6.29	8.1	1.41	4.04	3.28	7.34667	2.91	-1.33607	7.28e-05	0.00224223	IBS1	-	-	-	protein IMPAIRED IN BABA-INDUCED STERILITY 1-like [Vigna radiata var. radiata] [Vigna radiata]	-	-	GO:0004674//protein serine/threonine kinase activity;GO:0032550//purine ribonucleoside binding	GO:0006464//cellular protein modification process;GO:0006796//phosphate-containing compound metabolic process
LOC106774727	1.82	1.19	1.42	0.35	0.53	0.25	1.47667	0.376667	-1.97098	7.33e-06	0.000295943	IAMT1	-	-	-	indole-3-acetate O-methyltransferase 1-like [Vigna radiata var. radiata] [Vigna radiata]	-	-	GO:0005515//protein binding;GO:0008757//S-adenosylmethionine-dependent methyltransferase activity;GO:0046872//metal ion binding	GO:0009943//adaxial/abaxial axis specification;GO:0045491//xylan metabolic process;GO:0048878//chemical homeostasis
LOC106763797	0.45	0.65	0.48	0.05	0.1	0.08	0.526667	0.0766667	-2.78022	0.000959566	0.020261	HXK4	Metabolism;Metabolism;Metabolism;Metabolism;Metabolism;Metabolism;Metabolism;Metabolism	Global and overview maps;Global and overview maps;Global and overview maps;Carbohydrate metabolism;Carbohydrate metabolism;Carbohydrate metabolism;Carbohydrate metabolism;Carbohydrate metabolism	K00844;K00844;K00844;K00844;K00844;K00844;K00844;K00844	hexokinase-2, chloroplastic isoform X1 [Vigna radiata var. radiata] [Vigna radiata]	ko01100//Metabolic pathways;ko01110//Biosynthesis of secondary metabolites;ko01200//Carbon metabolism;ko00500//Starch and sucrose metabolism;ko00520//Amino sugar and nucleotide sugar metabolism;ko00010//Glycolysis / Gluconeogenesis;ko00051//Fructose and mannose metabolism;ko00052//Galactose metabolism	-	GO:0004396//hexokinase activity;GO:0032550//purine ribonucleoside binding	GO:0006090//pyruvate metabolic process;GO:0016310//phosphorylation;GO:0044238//primary metabolic process
LOC106771720	21.43	16.33	22.04	4.36	9.49	8.15	19.9333	7.33333	-1.44264	3.16e-07	1.77e-05	HVA22J	-	-	-	TB2/DP1/HVA22-related protein [Vigna unguiculata]	-	GO:0043231//intracellular membrane-bounded organelle	-	GO:0007165//signal transduction
LOC106775223	5.26	6.86	4.55	12.93	8.11	13.81	5.55667	11.6167	1.0639	2.64e-05	0.000928051	HSR201	-	-	-	benzyl alcohol O-benzoyltransferase [Vigna radiata var. radiata] [Vigna radiata]	-	-	GO:0016746//transferase activity, transferring acyl groups	-
LOC106773626	2.15	1.78	2.29	5.15	5.01	4.14	2.07333	4.76667	1.20103	1.28e-10	1.56e-08	HSP70-14	-	-	-	heat shock 70 kDa protein 14 isoform X1 [Vigna radiata var. radiata] [Vigna radiata]	-	GO:0016020//membrane;GO:0043231//intracellular membrane-bounded organelle;GO:0044444//cytoplasmic part	GO:0016628//oxidoreductase activity, acting on the CH-CH group of donors, NAD or NADP as acceptor;GO:0032550//purine ribonucleoside binding	GO:0006950//response to stress;GO:0010038//response to metal ion;GO:0044710//single-organism metabolic process
LOC106769403	2.62	1.55	4.47	9.63	8.54	3.29	2.88	7.15333	1.31255	0.00210312	0.038336	HSP70	Genetic Information Processing;Cellular Processes;Genetic Information Processing	Folding, sorting and degradation;Transport and catabolism;Transcription	K03283;K03283;K03283	heat shock 70 kDa protein [Vigna radiata var. radiata] [Vigna radiata]	ko04141//Protein processing in endoplasmic reticulum;ko04144//Endocytosis;ko03040//Spliceosome	GO:0005576//extracellular region;GO:0009536//plastid;GO:0030312//external encapsulating structure;GO:0031090//organelle membrane	GO:0016628//oxidoreductase activity, acting on the CH-CH group of donors, NAD or NADP as acceptor;GO:0032550//purine ribonucleoside binding;GO:0044389//ubiquitin-like protein ligase binding	GO:0000302//response to reactive oxygen species;GO:0009408//response to heat;GO:0009642//response to light intensity;GO:0010468//regulation of gene expression;GO:0032446//protein modification by small protein conjugation;GO:0033554//cellular response to stress;GO:0034645//cellular macromolecule biosynthetic process;GO:0044710//single-organism metabolic process;GO:0051707//response to other organi…
LOC106755411	2.12	1.35	2.96	12.78	17.89	12.9	2.14333	14.5233	2.76044	7.84e-21	2.89e-18	HSP26-A	Metabolism;Metabolism	Global and overview maps;Metabolism of other amino acids	K00799;K00799	probable glutathione S-transferase [Vigna radiata var. radiata] [Vigna radiata]	ko01100//Metabolic pathways;ko00480//Glutathione metabolism	-	GO:0003824//catalytic activity	-
LOC106765882	19.46	21.66	21.81	3.58	3.56	4.54	20.9767	3.89333	-2.42971	2.44e-33	1.61e-30	HSP18.5-C	Genetic Information Processing	Folding, sorting and degradation	K13993	18.5 kDa class I heat shock protein-like [Vigna radiata var. radiata] [Vigna radiata]	ko04141//Protein processing in endoplasmic reticulum	GO:0044424//intracellular part	-	-
LOC106771432	3.71	2.98	4.3	9.28	9.68	11.48	3.66333	10.1467	1.46978	2.86e-12	4.38e-10	HSD2	-	-	-	11-beta-hydroxysteroid dehydrogenase-like 2 [Vigna radiata var. radiata] [Vigna radiata]	-	-	GO:0016491//oxidoreductase activity	GO:0008152//metabolic process
LOC106775751	2.21	1.89	2.02	0.46	0.61	0.39	2.04	0.486667	-2.06756	5.46e-08	3.65e-06	HOS3	-	-	-	PREDICTED: elongation of fatty acids protein 3-like [Vigna angularis]	-	GO:0031224//intrinsic component of membrane	-	GO:0006694//steroid biosynthetic process;GO:0030148//sphingolipid biosynthetic process
LOC106777347	9.21	7.31	7.98	1.86	3.75	3.56	8.16667	3.05667	-1.41779	3.23e-07	1.8e-05	HOS3	-	-	-	elongation of fatty acids protein 3-like [Vigna radiata var. radiata] [Vigna radiata]	-	GO:0031224//intrinsic component of membrane;GO:0043231//intracellular membrane-bounded organelle	GO:0004312//fatty acid synthase activity	GO:0000038//very long-chain fatty acid metabolic process;GO:0006633//fatty acid biosynthetic process;GO:0009737//response to abscisic acid
LOC106769498	20.47	14.93	20.26	6.47	8.35	8.53	18.5533	7.78333	-1.25322	5.71e-12	8.38e-10	HMGR2	Metabolism;Metabolism;Metabolism	Global and overview maps;Global and overview maps;Metabolism of terpenoids and polyketides	K00021;K00021;K00021	3-hydroxy-3-methylglutaryl-coenzyme A reductase 1 [Vigna radiata var. radiata] [Vigna radiata]	ko01100//Metabolic pathways;ko01110//Biosynthesis of secondary metabolites;ko00900//Terpenoid backbone biosynthesis	GO:0009526//plastid envelope;GO:0031090//organelle membrane;GO:0031224//intrinsic component of membrane	GO:0000166//nucleotide binding;GO:0016616//oxidoreductase activity, acting on the CH-OH group of donors, NAD or NADP as acceptor;GO:0048037//cofactor binding	GO:0006084//acetyl-CoA metabolic process;GO:0006694//steroid biosynthetic process;GO:0006722//triterpenoid metabolic process;GO:0006970//response to osmotic stress;GO:0006996//organelle organization;GO:0009699//phenylpropanoid biosynthetic process;GO:0060147//regulation of posttranscriptional gene silencing;GO:0070838//divalent metal ion transport
LOC106780102	6.92	4.69	9.25	22.94	20.29	9.55	6.95333	17.5933	1.33925	5.09e-05	0.00165296	HHT1	Metabolism	Lipid metabolism	K15400	omega-hydroxypalmitate O-feruloyl transferase [Vigna radiata var. radiata] [Vigna radiata]	ko00073//Cutin, suberine and wax biosynthesis	-	GO:0016747//transferase activity, transferring acyl groups other than amino-acyl groups	-
LOC106760452	4.88	4.85	4.99	1.29	2.37	1.91	4.90667	1.85667	-1.40203	6.18e-07	3.2e-05	HHP4	-	-	-	heptahelical transmembrane protein 4 [Vigna radiata var. radiata] [Vigna radiata]	-	GO:0043231//intracellular membrane-bounded organelle	GO:0060089//molecular transducer activity	GO:0009719//response to endogenous stimulus;GO:0034285//response to disaccharide
LOC106757547	8.5	5.85	7.68	1.62	3	2.09	7.34333	2.23667	-1.71508	9.24e-10	9.27e-08	HHP2	-	-	-	heptahelical transmembrane protein 2 [Vigna radiata var. radiata] [Vigna radiata]	-	GO:0043231//intracellular membrane-bounded organelle	GO:0060089//molecular transducer activity	GO:0006694//steroid biosynthetic process;GO:0006970//response to osmotic stress;GO:0009787//regulation of abscisic acid-activated signaling pathway;GO:0034285//response to disaccharide
LOC106768433	1.41	0.65	1.99	5.85	6.81	2.5	1.35	5.05333	1.90428	1.07e-05	0.000413804	H1	-	-	-	homeobox protein SBH1 isoform X1 [Vigna radiata var. radiata] [Vigna radiata]	-	GO:0043231//intracellular membrane-bounded organelle	GO:0001071//nucleic acid binding transcription factor activity;GO:0003677//DNA binding	GO:0003002//regionalization;GO:0009690//cytokinin metabolic process;GO:0009799//specification of symmetry;GO:0009933//meristem structural organization;GO:0010468//regulation of gene expression;GO:0034645//cellular macromolecule biosynthetic process;GO:0048437//floral organ development;GO:0048580//regulation of post-embryonic development
MSTRG.22632	17.96	18.95	19.8	0.07	0.11	0.13	18.9033	0.103333	-7.51519	5.84e-111	1.83e-107	GTE7	-	-	-	transcription factor GTE7 [Vigna radiata var. radiata] [Vigna radiata]	-	-	-	GO:0008152//metabolic process;GO:0009987//cellular process
LOC106752497	157.84	146.6	131.19	59.66	87.09	51.81	145.21	66.1867	-1.13353	1.69e-08	1.26e-06	GSVIVT00023967001	Metabolism;Metabolism;Metabolism	Global and overview maps;Global and overview maps;Biosynthesis of other secondary metabolites	K00430;K00430;K00430	peroxidase 4 [Vigna radiata var. radiata] [Vigna radiata]	ko01100//Metabolic pathways;ko01110//Biosynthesis of secondary metabolites;ko00940//Phenylpropanoid biosynthesis	GO:0005576//extracellular region;GO:0030312//external encapsulating structure;GO:0043231//intracellular membrane-bounded organelle;GO:0044444//cytoplasmic part	GO:0003824//catalytic activity;GO:0016209//antioxidant activity;GO:0043169//cation binding;GO:0046906//tetrapyrrole binding	GO:0006950//response to stress;GO:0042743//hydrogen peroxide metabolic process;GO:0044710//single-organism metabolic process
LOC106767354	1.46	3.62	3.07	4.88	7.09	10.19	2.71667	7.38667	1.44309	0.000279667	0.00722749	GRXS2	-	-	-	monothiol glutaredoxin-S2 [Vigna radiata var. radiata] [Vigna radiata]	-	GO:0044424//intracellular part	GO:0015036//disulfide oxidoreductase activity;GO:0030611//arsenate reductase activity;GO:0043169//cation binding;GO:0051536//iron-sulfur cluster binding	GO:0003006//developmental process involved in reproduction;GO:0006089//lactate metabolic process;GO:0019725//cellular homeostasis
LOC106758605	316.69	348.58	361.81	57.54	64.34	70.38	342.36	64.0867	-2.41742	1.33e-87	3.34e-84	GRXC6	-	-	-	glutaredoxin [Vigna radiata var. radiata] [Vigna radiata]	-	GO:0005576//extracellular region;GO:0016020//membrane;GO:0043231//intracellular membrane-bounded organelle;GO:0044444//cytoplasmic part	GO:0015036//disulfide oxidoreductase activity	GO:0006089//lactate metabolic process;GO:0006091//generation of precursor metabolites and energy;GO:0019725//cellular homeostasis
MSTRG.19204	2.26	2.99	2.05	0.01	0	0.01	2.43333	0.00666667	-8.51175	3.53e-15	7.81e-13	gpmA	-	-	-	PREDICTED: serine/threonine-protein kinase Nek2-like [Vigna angularis]	-	-	GO:0016868//intramolecular transferase activity, phosphotransferases	GO:0006090//pyruvate metabolic process
LOC106753842	19.94	17.38	20.78	7.52	10.1	9.88	19.3667	9.16667	-1.07911	7.14e-11	8.95e-09	GPDH	Metabolism;Metabolism	Global and overview maps;Lipid metabolism	K00006;K00006	glycerol-3-phosphate dehydrogenase [NAD(+)] [Vigna radiata var. radiata] [Vigna radiata]	ko01110//Biosynthesis of secondary metabolites;ko00564//Glycerophospholipid metabolism	GO:0009536//plastid	GO:0000166//nucleotide binding;GO:0016616//oxidoreductase activity, acting on the CH-OH group of donors, NAD or NADP as acceptor;GO:0046983//protein dimerization activity;GO:0048037//cofactor binding	GO:0006072//glycerol-3-phosphate metabolic process;GO:0006644//phospholipid metabolic process
LOC106764184	0.78	0.7	0.59	0.1	0.11	0.04	0.69	0.0833333	-3.04963	1.26e-06	6.03e-05	GP1	-	-	-	polygalacturonase 1 beta-like protein 2 [Vigna radiata var. radiata] [Vigna radiata]	-	-	-	GO:0003006//developmental process involved in reproduction;GO:0006073//cellular glucan metabolic process;GO:0009826//unidimensional cell growth;GO:0032535//regulation of cellular component size;GO:0042546//cell wall biogenesis;GO:0043479//pigment accumulation in tissues in response to UV light;GO:0045491//xylan metabolic process;GO:0048509//regulation of meristem development;GO:0048588//developme…
LOC106770975	6.1	4.27	9.03	15.08	19.41	6.81	6.46667	13.7667	1.09009	0.00283507	0.0485057	GmSGT2	-	-	-	soyasapogenol B glucuronide galactosyltransferase [Vigna radiata var. radiata] [Vigna radiata]	-	-	GO:0016757//transferase activity, transferring glycosyl groups	-
LOC106766624	40.64	31.58	46.61	6.33	15.07	12.93	39.61	11.4433	-1.79136	5.1e-10	5.39e-08	GLOX1	-	-	-	aldehyde oxidase GLOX1 [Vigna radiata var. radiata] [Vigna radiata]	-	-	-	GO:0000904//cell morphogenesis involved in differentiation;GO:0009664//plant-type cell wall organization
LOC106761575	0.11	0	0.02	0.34	0.78	0.67	0.0433333	0.596667	3.78338	5.15e-05	0.00166796	GLOX	-	-	-	aldehyde oxidase GLOX-like [Vigna radiata var. radiata] [Vigna radiata]	-	-	-	-
LOC106771383	0.64	0.81	0.58	1.55	1.02	2.18	0.676667	1.58333	1.22645	0.00147599	0.0287651	GH3.9	Environmental Information Processing	Signal transduction	K14487	PREDICTED: indole-3-acetic acid-amido synthetase [Prunus dulcis]	ko04075//Plant hormone signal transduction	GO:0009526//plastid envelope	GO:0016881//acid-amino acid ligase activity	GO:0000902//cell morphogenesis;GO:0009700//indole phytoalexin biosynthetic process;GO:0009755//hormone-mediated signaling pathway;GO:0014070//response to organic cyclic compound;GO:0016129//phytosteroid biosynthetic process;GO:0048878//chemical homeostasis;GO:0051173//positive regulation of nitrogen compound metabolic process
LOC106754457	0.63	1.42	1.11	2.22	2.85	1.83	1.05333	2.3	1.12667	0.00155905	0.0301961	GH3.6	Environmental Information Processing	Signal transduction	K14487	indole-3-acetic acid-amido synthetase GH3.6 [Vigna radiata var. radiata] [Vigna radiata]	ko04075//Plant hormone signal transduction	GO:0009536//plastid	GO:0016881//acid-amino acid ligase activity	GO:0000902//cell morphogenesis;GO:0009700//indole phytoalexin biosynthetic process;GO:0009755//hormone-mediated signaling pathway;GO:0014070//response to organic cyclic compound;GO:0048878//chemical homeostasis;GO:0051173//positive regulation of nitrogen compound metabolic process
LOC106776860	0.97	2.07	1.31	3.05	2.49	3.38	1.45	2.97333	1.03603	0.00112307	0.0230138	GH3.10	Environmental Information Processing	Signal transduction	K14487	LOW QUALITY PROTEIN: indole-3-acetic acid-amido synthetase GH3.10-like [Vigna radiata var. radiata] [Vigna radiata]	ko04075//Plant hormone signal transduction	-	-	GO:0001101//response to acid chemical;GO:0006952//defense response;GO:0006970//response to osmotic stress
LOC106774918	0.57	1.05	0.72	8.33	7.4	7.59	0.78	7.77333	3.31699	4.29e-34	2.91e-31	GgbAS1	-	-	-	beta-amyrin synthase-like [Vigna radiata var. radiata] [Vigna radiata]	-	-	GO:0031559//oxidosqualene cyclase activity	GO:0016104//triterpenoid biosynthetic process
LOC106774916	0	0.03	0	0.9	0.71	1.21	0.01	0.94	6.55459	1.43e-07	8.6e-06	GgbAS1	Metabolism;Metabolism	Global and overview maps;Metabolism of terpenoids and polyketides	K15813;K15813	beta-amyrin synthase-like isoform X1 [Vigna radiata var. radiata] [Vigna radiata]	ko01110//Biosynthesis of secondary metabolites;ko00909//Sesquiterpenoid and triterpenoid biosynthesis	-	GO:0031559//oxidosqualene cyclase activity	GO:0016104//triterpenoid biosynthetic process
LOC106766482	4.13	3.54	4.87	1.13	2.08	1.5	4.18	1.57	-1.41274	1.42e-07	8.55e-06	GDPDL7	-	-	-	glycerophosphodiester phosphodiesterase GDPDL7-like, partial [Vigna radiata var. radiata] [Vigna radiata]	-	GO:0005576//extracellular region;GO:0031224//intrinsic component of membrane	GO:0008081//phosphoric diester hydrolase activity	GO:0000904//cell morphogenesis involved in differentiation;GO:0006928//movement of cell or subcellular component;GO:0019400//alditol metabolic process
LOC106763183	2.31	2.32	2.9	0.41	1.37	0.89	2.51	0.89	-1.49581	0.00125482	0.0252696	GDI1	-	-	-	rho GDP-dissociation inhibitor 1 [Vigna radiata var. radiata] [Vigna radiata]	-	GO:0044424//intracellular part	GO:0005092//GDP-dissociation inhibitor activity;GO:0005488//binding;GO:0008047//enzyme activator activity	GO:0009826//unidimensional cell growth;GO:0010015//root morphogenesis;GO:0030036//actin cytoskeleton organization;GO:0043087//regulation of GTPase activity
LOC106763090	3.35	3.39	4.24	0.97	0.68	1.09	3.66	0.913333	-2.00263	4.2e-14	8.1e-12	GAUT15	-	-	-	probable galacturonosyltransferase 15 [Vigna radiata var. radiata] [Vigna radiata]	-	-	GO:0016757//transferase activity, transferring glycosyl groups	-
LOC106770436	3.72	3.59	4.21	0.92	1.93	1.16	3.84	1.33667	-1.52247	1.18e-06	5.75e-05	GATL4	-	-	-	probable galacturonosyltransferase-like 4 [Vigna radiata var. radiata] [Vigna radiata]	-	GO:0031224//intrinsic component of membrane;GO:0042995//cell projection;GO:0043231//intracellular membrane-bounded organelle	GO:0008194//UDP-glycosyltransferase activity	GO:0000271//polysaccharide biosynthetic process;GO:0006928//movement of cell or subcellular component;GO:0045229//external encapsulating structure organization
LOC106767700	2.25	1.66	2.94	0.25	0.63	0.81	2.28333	0.563333	-2.01908	1.97e-05	0.000714678	GATL4	-	-	-	probable galacturonosyltransferase-like 4 [Vigna radiata var. radiata] [Vigna radiata]	-	GO:0031224//intrinsic component of membrane;GO:0042995//cell projection;GO:0043231//intracellular membrane-bounded organelle	GO:0008194//UDP-glycosyltransferase activity	GO:0000271//polysaccharide biosynthetic process;GO:0006928//movement of cell or subcellular component;GO:0045229//external encapsulating structure organization
MSTRG.1421	0	0.06	0	3.06	4.58	4.81	0.02	4.15	7.69697	5.19e-10	5.47e-08	GAD3	Metabolism;Metabolism;Metabolism;Metabolism;Metabolism;Metabolism	Global and overview maps;Global and overview maps;Metabolism of other amino acids;Amino acid metabolism;Carbohydrate metabolism;Metabolism of other amino acids	K01580;K01580;K01580;K01580;K01580;K01580	glutamate decarboxylase 1-like [Vigna unguiculata]	ko01100//Metabolic pathways;ko01110//Biosynthesis of secondary metabolites;ko00410//beta-Alanine metabolism;ko00250//Alanine, aspartate and glutamate metabolism;ko00650//Butanoate metabolism;ko00430//Taurine and hypotaurine metabolism	GO:0043231//intracellular membrane-bounded organelle;GO:0044444//cytoplasmic part	GO:0005515//protein binding;GO:0016705//oxidoreductase activity, acting on paired donors, with incorporation or reduction of molecular oxygen;GO:0016831//carboxy-lyase activity;GO:0043168//anion binding;GO:0043169//cation binding	GO:0001101//response to acid chemical;GO:0006605//protein targeting;GO:0006873//cellular ion homeostasis;GO:0006970//response to osmotic stress;GO:0009064//glutamine family amino acid metabolic process;GO:0009746//response to hexose;GO:0009891//positive regulation of biosynthetic process;GO:0010038//response to metal ion;GO:0015698//inorganic anion transport;GO:0030001//metal ion transport;GO:003…
LOC106760033	5.35	3.37	3.9	0.86	1.18	1.05	4.20667	1.03	-2.03003	3.58e-10	3.92e-08	G9	Metabolism;Metabolism	Global and overview maps;Carbohydrate metabolism	K01213;K01213	exopolygalacturonase-like [Vigna radiata var. radiata] [Vigna radiata]	ko01100//Metabolic pathways;ko00040//Pentose and glucuronate interconversions	-	GO:0003824//catalytic activity	-
LOC106766531	21.54	18.09	23.24	4.6	10.3	8.05	20.9567	7.65	-1.45388	5.46e-08	3.65e-06	G9	Metabolism;Metabolism	Global and overview maps;Carbohydrate metabolism	K01213;K01213	polygalacturonase [Vigna radiata var. radiata] [Vigna radiata]	ko01100//Metabolic pathways;ko00040//Pentose and glucuronate interconversions	-	GO:0016798//hydrolase activity, acting on glycosyl bonds	-
LOC106762591	4.12	2.58	3.7	0.5	1.17	1.05	3.46667	0.906667	-1.9349	1.22e-06	5.88e-05	G9	Metabolism;Metabolism	Global and overview maps;Carbohydrate metabolism	K01213;K01213	polygalacturonase-like [Vigna radiata var. radiata] [Vigna radiata]	ko01100//Metabolic pathways;ko00040//Pentose and glucuronate interconversions	-	GO:0004553//hydrolase activity, hydrolyzing O-glycosyl compounds	GO:0009664//plant-type cell wall organization;GO:0044238//primary metabolic process
LOC106762602	5.33	2.89	4.95	1.42	2.28	1.29	4.39	1.66333	-1.40014	0.000106091	0.00309057	G9	Metabolism;Metabolism	Global and overview maps;Carbohydrate metabolism	K01213;K01213	polygalacturonase-like [Vigna radiata var. radiata] [Vigna radiata]	ko01100//Metabolic pathways;ko00040//Pentose and glucuronate interconversions	-	GO:0004553//hydrolase activity, hydrolyzing O-glycosyl compounds	GO:0008152//metabolic process
LOC106760203	1.51	1.5	1.84	6.79	6.33	5.6	1.61667	6.24	1.94852	1.99e-12	3.16e-10	G6PD2	Metabolism;Metabolism;Metabolism;Metabolism;Metabolism	Global and overview maps;Global and overview maps;Global and overview maps;Metabolism of other amino acids;Carbohydrate metabolism	K00036;K00036;K00036;K00036;K00036	glucose-6-phosphate 1-dehydrogenase, chloroplastic-like isoform X1 [Vigna radiata var. radiata] [Vigna radiata]	ko01100//Metabolic pathways;ko01110//Biosynthesis of secondary metabolites;ko01200//Carbon metabolism;ko00480//Glutathione metabolism;ko00030//Pentose phosphate pathway	GO:0009532//plastid stroma	GO:0000166//nucleotide binding;GO:0016616//oxidoreductase activity, acting on the CH-OH group of donors, NAD or NADP as acceptor	GO:0006090//pyruvate metabolic process;GO:0006468//protein phosphorylation;GO:0006739//NADP metabolic process;GO:0009416//response to light stimulus;GO:0019318//hexose metabolic process;GO:0043269//regulation of ion transport
LOC106773602	2.19	1.96	2.35	1.05	1.25	0.78	2.16667	1.02667	-1.07751	5.82e-05	0.00185207	fray2	-	-	-	serine/threonine-protein kinase BLUS1 [Vigna radiata var. radiata] [Vigna radiata]	-	GO:0043231//intracellular membrane-bounded organelle	GO:0004702//receptor signaling protein serine/threonine kinase activity;GO:0032550//purine ribonucleoside binding	GO:0006468//protein phosphorylation;GO:0050794//regulation of cellular process
LOC106764575	42.99	35.43	44	7.56	16.87	15.14	40.8067	13.19	-1.62936	1.46e-09	1.39e-07	FLA3	-	-	-	fasciclin-like arabinogalactan protein 3 [Vigna radiata var. radiata] [Vigna radiata]	-	GO:0005576//extracellular region;GO:0005618//cell wall;GO:0031225//anchored component of membrane	-	GO:0007275//multicellular organism development;GO:0009653//anatomical structure morphogenesis;GO:0032535//regulation of cellular component size;GO:0042546//cell wall biogenesis;GO:0060918//auxin transport;GO:0071555//cell wall organization;GO:0071669//plant-type cell wall organization or biogenesis
LOC106760395	68.2	58.34	75.14	13.9	35.29	26.87	67.2267	25.3533	-1.40686	1.19e-06	5.77e-05	FLA14	-	-	-	fasciclin-like arabinogalactan protein 3 [Vigna radiata var. radiata] [Vigna radiata]	-	GO:0005576//extracellular region;GO:0005618//cell wall;GO:0031225//anchored component of membrane	-	GO:0007275//multicellular organism development;GO:0065008//regulation of biological quality;GO:0071555//cell wall organization;GO:0071669//plant-type cell wall organization or biogenesis
LOC106758584	48.91	49.81	38.21	12.24	22.6	10	45.6433	14.9467	-1.61058	1.47e-08	1.11e-06	FLA12	-	-	-	fasciclin-like arabinogalactan protein 12 [Vigna radiata var. radiata] [Vigna radiata]	-	GO:0031224//intrinsic component of membrane	-	GO:0009832//plant-type cell wall biogenesis
LOC106754194	106.37	100.82	80.71	45.49	54.87	32.72	95.9667	44.36	-1.11327	6.9e-08	4.52e-06	FLA11	-	-	-	fasciclin-like arabinogalactan protein 12 [Vigna radiata var. radiata] [Vigna radiata]	-	GO:0031224//intrinsic component of membrane	-	GO:0009832//plant-type cell wall biogenesis
LOC106757182	47.28	55.41	47.31	16.03	31.83	16.09	50	21.3167	-1.22995	4.09e-06	0.000179144	FLA11	-	-	-	fasciclin-like arabinogalactan protein 12 [Vigna radiata var. radiata] [Vigna radiata]	-	GO:0031224//intrinsic component of membrane	-	GO:0009832//plant-type cell wall biogenesis
LOC106753773	2.83	0.28	3.32	0.33	0.25	0.38	2.14333	0.32	-2.74371	0.000114433	0.00329153	FKBP65	-	-	-	70 kDa peptidyl-prolyl isomerase [Vigna radiata var. radiata] [Vigna radiata]	-	-	-	-
LOC106778534	2.84	2.18	2.32	0.66	1.09	0.93	2.44667	0.893333	-1.45355	1.4e-08	1.07e-06	FH5	-	-	-	formin-like protein 5 isoform X1 [Vigna radiata var. radiata] [Vigna radiata]	-	GO:0016020//membrane;GO:0030312//external encapsulating structure;GO:0044444//cytoplasmic part	-	GO:0003006//developmental process involved in reproduction;GO:0008154//actin polymerization or depolymerization
LOC111240875	1.07	0.93	1.55	0.21	0.54	0.48	1.18333	0.41	-1.52916	0.00129095	0.0258417	FH5	-	-	-	formin-like protein 5 [Vigna radiata var. radiata] [Vigna radiata]	-	GO:0015629//actin cytoskeleton;GO:0030312//external encapsulating structure;GO:0031224//intrinsic component of membrane;GO:0044444//cytoplasmic part	-	GO:0003006//developmental process involved in reproduction;GO:0008154//actin polymerization or depolymerization
MSTRG.1174	2.57	2.71	3.03	1.61	0.77	1.05	2.77	1.14333	-1.27664	0.00044135	0.0106237	FES1	Metabolism;Metabolism	Global and overview maps;Energy metabolism	K00411;K00411	PREDICTED: cytochrome b-c1 complex subunit Rieske-4, mitochondrial-like [Vigna angularis]	ko01100//Metabolic pathways;ko00190//Oxidative phosphorylation	GO:0019866//organelle inner membrane;GO:0031224//intrinsic component of membrane;GO:0044455//mitochondrial membrane part	GO:0015078//hydrogen ion transmembrane transporter activity;GO:0016301//kinase activity;GO:0016491//oxidoreductase activity;GO:0032550//purine ribonucleoside binding;GO:0043169//cation binding;GO:0051536//iron-sulfur cluster binding	GO:0006796//phosphate-containing compound metabolic process;GO:0007186//G-protein coupled receptor signaling pathway;GO:0015992//proton transport;GO:0044710//single-organism metabolic process
LOC106757953	1.76	1.33	3.24	5.08	5.71	3.23	2.11	4.67333	1.14721	0.00256612	0.0448526	FBA6	Metabolism;Metabolism;Metabolism;Metabolism;Metabolism;Metabolism;Metabolism;Metabolism	Global and overview maps;Global and overview maps;Global and overview maps;Global and overview maps;Carbohydrate metabolism;Energy metabolism;Carbohydrate metabolism;Carbohydrate metabolism	K01623;K01623;K01623;K01623;K01623;K01623;K01623;K01623	fructose-bisphosphate aldolase 6, cytosolic [Vigna radiata var. radiata] [Vigna radiata]	ko01100//Metabolic pathways;ko01110//Biosynthesis of secondary metabolites;ko01200//Carbon metabolism;ko01230//Biosynthesis of amino acids;ko00010//Glycolysis / Gluconeogenesis;ko00710//Carbon fixation in photosynthetic organisms;ko00051//Fructose and mannose metabolism;ko00030//Pentose phosphate pathway	GO:0044424//intracellular part	GO:0016832//aldehyde-lyase activity	GO:0006090//pyruvate metabolic process
LOC106759419	6.75	9.4	9.74	17.77	21.34	17.7	8.63	18.9367	1.13375	3.91e-10	4.23e-08	FAR3	Cellular Processes;Metabolism	Transport and catabolism;Lipid metabolism	K13356;K13356	fatty acyl-CoA reductase 3 [Vigna radiata var. radiata] [Vigna radiata]	ko04146//Peroxisome;ko00073//Cutin, suberine and wax biosynthesis	-	GO:0016620//oxidoreductase activity, acting on the aldehyde or oxo group of donors, NAD or NADP as acceptor	GO:0009058//biosynthetic process;GO:0044238//primary metabolic process;GO:0044710//single-organism metabolic process
LOC106763684	0.15	0.19	0.32	0	0	0	0.22	0.001	-7.78136	3.49e-07	1.92e-05	FAR1	-	-	-	protein FAR-RED IMPAIRED RESPONSE 1-like [Vigna radiata var. radiata] [Vigna radiata]	-	-	-	-
LOC106771256	45.97	35.03	43.27	8.62	18.41	15.29	41.4233	14.1067	-1.55407	1.54e-09	1.45e-07	FAD2	Metabolism;Metabolism;Metabolism	Global and overview maps;Global and overview maps;Lipid metabolism	K10256;K10256;K10256	omega-6 fatty acid desaturase, endoplasmic reticulum isozyme 2 isoform X1 [Vigna radiata var. radiata] [Vigna radiata]	ko01100//Metabolic pathways;ko01212//Fatty acid metabolism;ko01040//Biosynthesis of unsaturated fatty acids	GO:0031090//organelle membrane;GO:0031224//intrinsic component of membrane;GO:0043231//intracellular membrane-bounded organelle	GO:0016705//oxidoreductase activity, acting on paired donors, with incorporation or reduction of molecular oxygen	GO:0006633//fatty acid biosynthetic process
LOC106778553	1.77	2.03	2.54	3.84	3.88	5.53	2.11333	4.41667	1.06344	6.86e-05	0.00212619	F3GGT1	Metabolism	Biosynthesis of other secondary metabolites	K22794	UDP-glycosyltransferase 79B30-like [Vigna radiata var. radiata] [Vigna radiata]	ko00944//Flavone and flavonol biosynthesis	-	GO:0016758//transferase activity, transferring hexosyl groups	GO:0008152//metabolic process
LOC106756926	36.99	27.68	32.06	7.97	13.86	13.69	32.2433	11.84	-1.44533	5.51e-10	5.76e-08	EXPA32	-	-	-	expansin-A9-like [Vigna radiata var. radiata] [Vigna radiata]	-	GO:0009536//plastid	-	GO:0009827//plant-type cell wall modification;GO:0042221//response to chemical;GO:0044763//single-organism cellular process;GO:0044767//single-organism developmental process;GO:0048646//anatomical structure formation involved in morphogenesis
LOC106780100	0.93	0.87	0.71	0.26	0.46	0.19	0.836667	0.303333	-1.46375	0.00160008	0.0307534	EXO70B1	-	-	-	exocyst complex component EXO70B1-like [Vigna radiata var. radiata] [Vigna radiata]	-	GO:0042995//cell projection;GO:0043231//intracellular membrane-bounded organelle;GO:0044444//cytoplasmic part	-	GO:0000904//cell morphogenesis involved in differentiation;GO:0009664//plant-type cell wall organization;GO:0016192//vesicle-mediated transport
LOC106764416	4.7	6.07	4.85	1.31	2.9	1.43	5.20667	1.88	-1.46963	2.79e-05	0.000972059	EXL3	-	-	-	GDSL esterase/lipase EXL3-like [Vigna radiata var. radiata] [Vigna radiata]	-	-	GO:0016740//transferase activity;GO:0016788//hydrolase activity, acting on ester bonds	GO:0000003//reproduction;GO:0006629//lipid metabolic process;GO:0019758//glycosinolate biosynthetic process
LOC106765932	0.23	0.95	0.35	1.32	2.12	3.03	0.51	2.15667	2.08023	9.16e-05	0.00273846	EXL3	-	-	-	zeta-carotene desaturase [Vigna unguiculata]	-	-	GO:0016740//transferase activity;GO:0016788//hydrolase activity, acting on ester bonds	-
LOC106760505	76.39	64.73	84.11	16.98	32.77	30.39	75.0767	26.7133	-1.4908	4.26e-10	4.57e-08	EXL2	-	-	-	protein EXORDIUM-like [Vigna radiata var. radiata] [Vigna radiata]	-	GO:0005618//cell wall;GO:0043231//intracellular membrane-bounded organelle;GO:0044444//cytoplasmic part	-	-
LOC106763133	2.53	5.09	3.61	5.81	9.03	8.67	3.74333	7.83667	1.06592	0.00041917	0.0101581	EXL1	-	-	-	GDSL esterase/lipase EXL1 [Vigna radiata var. radiata] [Vigna radiata]	-	-	GO:0016740//transferase activity;GO:0016788//hydrolase activity, acting on ester bonds	GO:0000003//reproduction
LOC106768471	5.35	14.46	14.11	3.81	5.12	6.23	11.3067	5.05333	-1.16187	0.00125532	0.0252696	ERF110	-	-	-	ethylene-responsive transcription factor ABR1-like isoform X1 [Vigna radiata var. radiata] [Vigna radiata]	-	GO:0043231//intracellular membrane-bounded organelle	GO:0001071//nucleic acid binding transcription factor activity	GO:0010468//regulation of gene expression;GO:0034645//cellular macromolecule biosynthetic process
LOC106765930	0.67	0.5	0.68	0.11	0.2	0.22	0.616667	0.176667	-1.80346	0.00140192	0.0276874	ERD7	Cellular Processes	Transport and catabolism	K19366	LOW QUALITY PROTEIN: protein EARLY-RESPONSIVE TO DEHYDRATION 7, chloroplastic [Vigna radiata var. radiata] [Vigna radiata]	ko04144//Endocytosis	GO:0005911//cell-cell junction;GO:0016020//membrane;GO:0044424//intracellular part	-	GO:0001101//response to acid chemical;GO:0006970//response to osmotic stress;GO:0009408//response to heat;GO:0009642//response to light intensity
LOC106755747	5.07	0.21	5.05	0.18	0.2	0.43	3.44333	0.27	-3.67277	3.1e-05	0.00106954	EPHX2	-	-	-	bifunctional epoxide hydrolase 2 [Vigna radiata var. radiata] [Vigna radiata]	-	-	GO:0004713//protein tyrosine kinase activity	GO:0006468//protein phosphorylation
LOC106761597	1.27	0.92	1.18	0.35	0.31	0.42	1.12333	0.36	-1.64172	0.000263707	0.0068542	EPFL2	-	-	-	EPIDERMAL PATTERNING FACTOR-like protein 2 isoform X1 [Vigna radiata var. radiata] [Vigna radiata]	-	-	-	GO:0009791//post-embryonic development
LOC106761221	0	0.04	0.02	1.33	0.96	0.93	0.02	1.07333	5.74595	2.32e-15	5.28e-13	EIX2	-	-	-	LRR receptor-like serine/threonine-protein kinase GSO1 [Vigna radiata var. radiata] [Vigna radiata]	-	-	-	-
LOC106764820	2.45	2.36	2.26	0	0.03	0	2.35667	0.01	-7.8806	7.57e-15	1.61e-12	EIX2	-	-	-	LRR receptor-like serine/threonine-protein kinase GSO2 [Vigna radiata var. radiata] [Vigna radiata]	-	-	-	-
LOC106755036	1.84	2.77	2.46	0.01	0	0	2.35667	0.00333333	-9.46557	1.77e-13	3.1e-11	EIX2	-	-	-	LRR receptor-like serine/threonine-protein kinase GSO2, partial [Vigna radiata var. radiata] [Vigna radiata]	-	-	-	-
LOC106774986	0.06	0.06	0.1	0.54	0.37	0.54	0.0733333	0.483333	2.72048	3.29e-07	1.83e-05	EIX2	-	-	-	receptor-like protein 12 [Vigna radiata var. radiata] [Vigna radiata]	-	-	-	-
LOC106762121	0.58	0.44	0.69	0.12	0.12	0.09	0.57	0.11	-2.37346	4.15e-07	2.26e-05	EIX2	-	-	-	LRR receptor-like serine/threonine-protein kinase GSO2 [Vigna radiata var. radiata] [Vigna radiata]	-	-	-	-
LOC106768272	0.71	0.59	0.56	0	0	0	0.62	0.001	-9.27612	1.37e-05	0.000515387	EIX2	-	-	-	probable LRR receptor-like serine/threonine-protein kinase At4g36180 isoform X1 [Vigna radiata var. radiata] [Vigna radiata]	-	-	-	-
LOC106760583	0	0	0	0.18	0.23	0.13	0.001	0.18	7.49185	1.88e-05	0.000691136	EIX2	-	-	-	LRR receptor-like serine/threonine-protein kinase FLS2 [Vigna radiata var. radiata] [Vigna radiata]	-	-	-	-
LOC106760798	0	0	0	0.29	0.18	0.12	0.001	0.196667	7.61961	1.92e-05	0.000699496	EIX2	-	-	-	LRR receptor-like serine/threonine-protein kinase GSO2 [Vigna radiata var. radiata] [Vigna radiata]	-	-	-	-
LOC106761604	0.09	0.48	0.2	0	0.01	0	0.256667	0.00333333	-6.26679	5.92e-05	0.00188038	EIX2	-	-	-	receptor-like protein 12 [Vigna radiata var. radiata] [Vigna radiata]	-	-	-	-
LOC106762135	0.08	0.13	0.09	0	0	0	0.1	0.001	-6.64386	0.00167886	0.0320709	EIX2	-	-	-	probable LRR receptor-like serine/threonine-protein kinase At4g36180 [Vigna radiata var. radiata] [Vigna radiata]	-	-	-	-
LOC106779649	0.55	0.54	0.87	0.2	0.25	0.33	0.653333	0.26	-1.32931	0.0022019	0.0397896	EIX2	-	-	-	PREDICTED: LRR receptor-like serine/threonine-protein kinase FLS2 [Vigna angularis]	-	-	-	GO:0006796//phosphate-containing compound metabolic process
LOC106759978	0.36	0.65	0.48	0.03	0	0.04	0.496667	0.0233333	-4.41181	9.36e-08	5.99e-06	EIX1	-	-	-	LRR receptor-like serine/threonine-protein kinase GSO2 [Vigna radiata var. radiata] [Vigna radiata]	-	-	-	-
LOC106770054	7.91	5.53	6.92	1.18	2.37	2.43	6.78667	1.99333	-1.76752	3.75e-09	3.24e-07	EHD1	Cellular Processes	Transport and catabolism	K12483	EH domain-containing protein 1-like isoform X2 [Vigna radiata var. radiata] [Vigna radiata]	ko04144//Endocytosis	GO:0005911//cell-cell junction;GO:0031090//organelle membrane;GO:0043231//intracellular membrane-bounded organelle	GO:0017111//nucleoside-triphosphatase activity;GO:0032550//purine ribonucleoside binding	GO:0006605//protein targeting;GO:0006972//hyperosmotic response;GO:0016192//vesicle-mediated transport;GO:0032970//regulation of actin filament-based process;GO:0051259//protein oligomerization;GO:0061024//membrane organization
LOC106770053	2.41	1.86	2.43	0.45	1.24	0.98	2.23333	0.89	-1.32732	0.000933496	0.019792	EHD1	Cellular Processes	Transport and catabolism	K12483	EH domain-containing protein 1-like [Vigna radiata var. radiata] [Vigna radiata]	ko04144//Endocytosis	GO:0005911//cell-cell junction;GO:0031090//organelle membrane;GO:0043231//intracellular membrane-bounded organelle	GO:0017111//nucleoside-triphosphatase activity;GO:0032550//purine ribonucleoside binding	GO:0006605//protein targeting;GO:0006972//hyperosmotic response;GO:0016192//vesicle-mediated transport;GO:0032970//regulation of actin filament-based process;GO:0051259//protein oligomerization;GO:0061024//membrane organization
LOC106770618	6.6	5.15	6.78	1.77	3	3.38	6.17667	2.71667	-1.18499	5.22e-06	0.000220024	EDR2L	-	-	-	protein ENHANCED DISEASE RESISTANCE 2 [Vigna radiata var. radiata] [Vigna radiata]	-	-	GO:0005543//phospholipid binding	GO:0050794//regulation of cellular process
LOC106759503	1.31	0.95	1.48	0.54	0.56	0.45	1.24667	0.516667	-1.27077	0.0023068	0.0412691	EDR2L	-	-	-	protein ENHANCED DISEASE RESISTANCE 2-like [Vigna radiata var. radiata] [Vigna radiata]	-	-	GO:0005543//phospholipid binding	GO:0050794//regulation of cellular process
LOC106766534	0.61	0.46	0.71	2.06	1.25	1.08	0.593333	1.46333	1.30234	5.23e-05	0.00168706	DTX55	-	-	-	protein DETOXIFICATION 55-like [Vigna radiata var. radiata] [Vigna radiata]	-	GO:0031224//intrinsic component of membrane	GO:0015291//secondary active transmembrane transporter activity	GO:0006631//fatty acid metabolic process;GO:0044765//single-organism transport
LOC106761434	2.29	2	1.48	0.4	0.68	0.3	1.92333	0.46	-2.0639	3.46e-07	1.91e-05	DTX48	-	-	-	protein DETOXIFICATION 48 [Vigna radiata var. radiata] [Vigna radiata]	-	GO:0031224//intrinsic component of membrane;GO:0043234//protein complex	GO:0015291//secondary active transmembrane transporter activity	GO:0015893//drug transport;GO:0044763//single-organism cellular process;GO:0051707//response to other organism;GO:0055076//transition metal ion homeostasis;GO:2000027//regulation of organ morphogenesis
MSTRG.14875	0.47	0.23	0.51	3.44	3.27	4.3	0.403333	3.67	3.18574	1.55e-14	3.1e-12	DTX14	-	-	-	PREDICTED: protein DETOXIFICATION 14-like isoform X3 [Vigna angularis]	-	GO:0009536//plastid;GO:0031090//organelle membrane;GO:0031224//intrinsic component of membrane	GO:0015291//secondary active transmembrane transporter activity	GO:0044763//single-organism cellular process;GO:0044765//single-organism transport
LOC106753768	2.02	0.5	1.8	0.49	0.36	0.48	1.44	0.443333	-1.69961	0.000926652	0.0196969	DRD1	Genetic Information Processing	Replication and repair	K10875	protein CHROMATIN REMODELING 35-like isoform X1 [Vigna radiata var. radiata] [Vigna radiata]	ko03440//Homologous recombination	GO:0055029//nuclear DNA-directed RNA polymerase complex	GO:0003676//nucleic acid binding;GO:0017111//nucleoside-triphosphatase activity;GO:0032550//purine ribonucleoside binding	GO:0006305//DNA alkylation;GO:0007154//cell communication;GO:0009620//response to fungus;GO:0009791//post-embryonic development;GO:0030422//production of siRNA involved in RNA interference;GO:0034968//histone lysine methylation;GO:0045087//innate immune response
LOC106766685	20.82	1.84	19.84	1.59	1.3	1.49	14.1667	1.46	-3.27846	0.0003369	0.00840809	DPB2	Genetic Information Processing;Genetic Information Processing;Genetic Information Processing	Replication and repair;Replication and repair;Replication and repair	K02325;K02325;K02325	DNA polymerase epsilon subunit B [Vigna radiata var. radiata] [Vigna radiata]	ko03420//Nucleotide excision repair;ko03030//DNA replication;ko03410//Base excision repair	-	GO:0016740//transferase activity	GO:0006259//DNA metabolic process;GO:0034645//cellular macromolecule biosynthetic process
LOC106770747	2.25	2.23	2.87	1.08	0.64	1.09	2.45	0.936667	-1.38717	4.86e-06	0.000207987	DOX1	Metabolism	Lipid metabolism	K10529	alpha-dioxygenase 1-like [Vigna radiata var. radiata] [Vigna radiata]	ko00592//alpha-Linolenic acid metabolism	GO:0005811//lipid particle	GO:0016209//antioxidant activity;GO:0016701//oxidoreductase activity, acting on single donors with incorporation of molecular oxygen;GO:0016705//oxidoreductase activity, acting on paired donors, with incorporation or reduction of molecular oxygen;GO:0043169//cation binding;GO:0046906//tetrapyrrole binding;GO:0050664//oxidoreductase activity, acting on NAD(P)H, oxygen as acceptor	GO:0000041//transition metal ion transport;GO:0006636//unsaturated fatty acid biosynthetic process;GO:0009062//fatty acid catabolic process;GO:0009267//cellular response to starvation;GO:0009617//response to bacterium;GO:0009620//response to fungus;GO:0009751//response to salicylic acid;GO:0009814//defense response, incompatible interaction;GO:0009827//plant-type cell wall modification;GO:0010260…
LOC106775002	3.7	2.86	3.91	0.81	1.19	1.31	3.49	1.10333	-1.66136	5.92e-10	6.14e-08	Dnajb13	-	-	-	PREDICTED: dnaJ protein homolog [Vigna angularis]	-	-	GO:0005515//protein binding	GO:0044267//cellular protein metabolic process
LOC106760346	3.26	1.95	3.2	0.25	1.17	1.04	2.80333	0.82	-1.77345	0.000908902	0.0194349	Dnajb13	-	-	-	dnaJ homolog subfamily B member 13-like [Vigna radiata var. radiata] [Vigna radiata]	-	-	-	GO:0044267//cellular protein metabolic process
LOC106767871	0.51	0.47	1.19	2.49	2.22	2.3	0.723333	2.33667	1.69172	9.91e-05	0.00292813	DMP6	-	-	-	protein DMP6-like [Vigna radiata var. radiata] [Vigna radiata]	-	GO:0005774//vacuolar membrane;GO:0009536//plastid	GO:0016740//transferase activity	-
LOC106753398	1.8	0.96	0.78	6.37	5.44	1.99	1.18	4.6	1.96285	0.000143694	0.00401798	DL	-	-	-	protein CRABS CLAW isoform X1 [Vigna radiata var. radiata] [Vigna radiata]	-	GO:0043231//intracellular membrane-bounded organelle	GO:0001071//nucleic acid binding transcription factor activity;GO:0043169//cation binding	GO:0000904//cell morphogenesis involved in differentiation;GO:0006325//chromatin organization;GO:0009664//plant-type cell wall organization;GO:0009718//anthocyanin-containing compound biosynthetic process;GO:0009888//tissue development;GO:0009943//adaxial/abaxial axis specification;GO:0010468//regulation of gene expression;GO:0034645//cellular macromolecule biosynthetic process;GO:0048437//floral…
LOC106757413	1.5	2.5	1.52	0.05	0.1	0.04	1.84	0.0633333	-4.8606	1.91e-10	2.23e-08	DIR2	-	-	-	dirigent protein 2-like [Vigna radiata var. radiata] [Vigna radiata]	-	-	-	-
LOC106757395	1.41	2.75	1.87	3.77	8.91	5.33	2.01	6.00333	1.57857	8.94e-05	0.0026768	DIR2	-	-	-	dirigent protein 2 [Vigna radiata var. radiata] [Vigna radiata]	-	-	-	-
MSTRG.1513	5.94	5.62	4.46	0.04	0.05	0.04	5.34	0.0433333	-6.94522	3.55e-15	7.81e-13	DGS1	-	-	-	protein DGS1, mitochondrial [Vigna radiata var. radiata] [Vigna radiata]	-	GO:0031966//mitochondrial membrane;GO:0032991//macromolecular complex	-	GO:0000904//cell morphogenesis involved in differentiation;GO:0003006//developmental process involved in reproduction;GO:0007015//actin filament organization;GO:0009247//glycolipid biosynthetic process;GO:0010053//root epidermal cell differentiation;GO:0018205//peptidyl-lysine modification;GO:0022610//biological adhesion;GO:0033043//regulation of organelle organization;GO:0042743//hydrogen peroxi…
LOC106764122	171.91	179.3	133.86	74.09	48.51	51.85	161.69	58.15	-1.47538	3.17e-14	6.16e-12	DFR	Metabolism;Metabolism;Metabolism	Global and overview maps;Global and overview maps;Biosynthesis of other secondary metabolites	K13082;K13082;K13082	dihydroflavonol 4-reductase-like [Vigna radiata var. radiata] [Vigna radiata]	ko01100//Metabolic pathways;ko01110//Biosynthesis of secondary metabolites;ko00941//Flavonoid biosynthesis	GO:0031312//extrinsic component of organelle membrane	GO:0016616//oxidoreductase activity, acting on the CH-OH group of donors, NAD or NADP as acceptor;GO:0048037//cofactor binding	GO:0009411//response to UV;GO:0009813//flavonoid biosynthetic process;GO:0034285//response to disaccharide;GO:0044710//single-organism metabolic process
LOC106776869	125.79	102.91	160.28	319.03	362.1	144.09	129.66	275.073	1.08508	0.000203624	0.00545651	DAO	Metabolism	Amino acid metabolism	K23947	2-oxoglutarate-dependent dioxygenase DAO-like [Vigna radiata var. radiata] [Vigna radiata]	ko00380//Tryptophan metabolism	GO:0043231//intracellular membrane-bounded organelle	GO:0016491//oxidoreductase activity	-
LOC106762942	5.38	4.25	5.31	14.36	15.42	15.86	4.98	15.2133	1.61112	3.73e-24	1.67e-21	DAAT	Metabolism	Metabolism of cofactors and vitamins	K18482	D-amino-acid transaminase, chloroplastic [Vigna radiata var. radiata] [Vigna radiata]	ko00790//Folate biosynthesis	GO:0009532//plastid stroma	GO:0008483//transaminase activity;GO:0016833//oxo-acid-lyase activity	GO:0009073//aromatic amino acid family biosynthetic process;GO:0009396//folic acid-containing compound biosynthetic process
LOC106762199	21.04	37.9	31.25	76.72	83.6	69.33	30.0633	76.55	1.3484	1.66e-10	1.97e-08	CYSEP	-	-	-	vignain precursor [Vigna radiata]	-	GO:0016023//cytoplasmic, membrane-bounded vesicle;GO:0044432//endoplasmic reticulum part	GO:0016628//oxidoreductase activity, acting on the CH-CH group of donors, NAD or NADP as acceptor;GO:0070011//peptidase activity, acting on L-amino acid peptides	GO:0019538//protein metabolic process;GO:0044710//single-organism metabolic process
LOC106752534	0.06	0.06	0.21	0.61	0.93	0.37	0.11	0.636667	2.53303	0.00146684	0.0286313	CYP96A15	-	-	-	alkane hydroxylase MAH1-like [Vigna radiata var. radiata] [Vigna radiata]	-	-	GO:0005488//binding;GO:0016491//oxidoreductase activity	-
LOC106754304	11.01	7.32	8.08	17.35	17.97	20.93	8.80333	18.75	1.09077	2.77e-08	1.99e-06	CYP93B1	Metabolism;Metabolism;Metabolism;Metabolism	Global and overview maps;Global and overview maps;Biosynthesis of other secondary metabolites;Biosynthesis of other secondary metabolites	K23179;K23179;K23179;K23179	licodione synthase-like, partial [Vigna radiata var. radiata] [Vigna radiata]	ko01100//Metabolic pathways;ko01110//Biosynthesis of secondary metabolites;ko00941//Flavonoid biosynthesis;ko00943//Isoflavonoid biosynthesis	-	GO:0004497//monooxygenase activity;GO:0016706//oxidoreductase activity, acting on paired donors, with incorporation or reduction of molecular oxygen, 2-oxoglutarate as one donor, and incorporation of one atom each of oxygen into both donors;GO:0046906//tetrapyrrole binding;GO:0046914//transition metal ion binding	GO:0009813//flavonoid biosynthetic process;GO:0044710//single-organism metabolic process
LOC106774369	2.28	2.56	2.3	3.91	14.48	7.91	2.38	8.76667	1.88107	1.78e-06	8.25e-05	CYP92C6	Metabolism;Metabolism;Metabolism	Global and overview maps;Global and overview maps;Metabolism of terpenoids and polyketides	K20623;K20623;K20623	cytochrome P450 71A1 [Vigna radiata var. radiata] [Vigna radiata]	ko01100//Metabolic pathways;ko01110//Biosynthesis of secondary metabolites;ko00905//Brassinosteroid biosynthesis	-	GO:0016709//oxidoreductase activity, acting on paired donors, with incorporation or reduction of molecular oxygen, NAD(P)H as one donor, and incorporation of one atom of oxygen;GO:0046906//tetrapyrrole binding;GO:0046914//transition metal ion binding	GO:0044710//single-organism metabolic process
LOC106755533	3.48	4.46	4.68	16.01	15.53	9.83	4.20667	13.79	1.71287	2.99e-13	5.11e-11	CYP83B1	-	-	-	cytochrome P450 83B1 [Vigna radiata var. radiata] [Vigna radiata]	-	-	GO:0016709//oxidoreductase activity, acting on paired donors, with incorporation or reduction of molecular oxygen, NAD(P)H as one donor, and incorporation of one atom of oxygen;GO:0046906//tetrapyrrole binding;GO:0046914//transition metal ion binding	GO:0044710//single-organism metabolic process
LOC106769118	0.18	0.09	0.31	1.09	1.03	0.54	0.193333	0.886667	2.1973	0.000492732	0.0116592	CYP82A3	-	-	-	cytochrome P450 82A3-like [Vigna radiata var. radiata] [Vigna radiata]	-	-	GO:0016491//oxidoreductase activity;GO:0046906//tetrapyrrole binding;GO:0046914//transition metal ion binding	GO:0044710//single-organism metabolic process
LOC106780577	21.72	34.57	13.18	8.83	15.67	6.99	23.1567	10.4967	-1.1415	0.00232503	0.041536	CYP76B10	-	-	-	geraniol 8-hydroxylase, partial [Vigna radiata var. radiata] [Vigna radiata]	-	GO:0016020//membrane	GO:0004497//monooxygenase activity;GO:0016705//oxidoreductase activity, acting on paired donors, with incorporation or reduction of molecular oxygen;GO:0046906//tetrapyrrole binding;GO:0046914//transition metal ion binding	GO:0016098//monoterpenoid metabolic process
LOC106760437	0.74	0.66	0.94	1.75	2.41	4.82	0.78	2.99333	1.94021	3.18e-06	0.000142	CYP72A225	Metabolism;Metabolism;Metabolism	Global and overview maps;Lipid metabolism;Lipid metabolism	K07425;K07425;K07425	cytochrome P450 CYP72A219 [Vigna radiata var. radiata] [Vigna radiata]	ko01100//Metabolic pathways;ko00071//Fatty acid degradation;ko00590//Arachidonic acid metabolism	-	GO:0016491//oxidoreductase activity;GO:0046872//metal ion binding	-
LOC106780026	4.8	2.66	5.44	1.62	1.4	2.42	4.3	1.81333	-1.24569	0.00022325	0.00591921	CYP72A154	-	-	-	11-oxo-beta-amyrin 30-oxidase [Vigna radiata var. radiata] [Vigna radiata]	-	GO:0016020//membrane	GO:0004497//monooxygenase activity;GO:0046872//metal ion binding	GO:0019741//pentacyclic triterpenoid catabolic process;GO:0019745//pentacyclic triterpenoid biosynthetic process
MSTRG.9128	4.37	3.71	4.01	1.6	2.01	1.48	4.03	1.69667	-1.24808	1.09e-07	6.85e-06	CYP71D11	-	-	-	cytochrome P450 71D11-like [Vigna radiata var. radiata] [Vigna radiata]	-	-	GO:0016491//oxidoreductase activity;GO:0046906//tetrapyrrole binding;GO:0046914//transition metal ion binding	GO:0044710//single-organism metabolic process
LOC106774477	2.35	2.94	3.65	6.13	14.72	11.49	2.98	10.78	1.85497	4.03e-09	3.47e-07	CYP71AU50	-	-	-	cytochrome P450 CYP736A12-like [Vigna radiata var. radiata] [Vigna radiata]	-	-	GO:0016709//oxidoreductase activity, acting on paired donors, with incorporation or reduction of molecular oxygen, NAD(P)H as one donor, and incorporation of one atom of oxygen;GO:0046906//tetrapyrrole binding;GO:0046914//transition metal ion binding	GO:0044710//single-organism metabolic process
LOC106773103	0.9	0.9	0.5	0.05	0.22	0.3	0.766667	0.19	-2.0126	0.00268333	0.0465444	CYP704B1	Metabolism;Metabolism;Metabolism	Global and overview maps;Lipid metabolism;Lipid metabolism	K20495;K20495;K20495	cytochrome P450 704B1 [Vigna radiata var. radiata] [Vigna radiata]	ko01100//Metabolic pathways;ko00071//Fatty acid degradation;ko00073//Cutin, suberine and wax biosynthesis	-	GO:0016712//oxidoreductase activity, acting on paired donors, with incorporation or reduction of molecular oxygen, reduced flavin or flavoprotein as one donor, and incorporation of one atom of oxygen;GO:0016713//oxidoreductase activity, acting on paired donors, with incorporation or reduction of molecular oxygen, reduced iron-sulfur protein as one donor, and incorporation of one atom of oxygen;GO…	GO:0010208//pollen wall assembly;GO:0019438//aromatic compound biosynthetic process;GO:0044710//single-organism metabolic process
LOC106767627	1.58	1.95	2.5	3.48	4.69	3.97	2.01	4.04667	1.00954	0.00139764	0.0276288	CYB561C	-	-	-	probable ascorbate-specific transmembrane electron transporter 1 [Vigna radiata var. radiata] [Vigna radiata]	-	GO:0009536//plastid;GO:0031224//intrinsic component of membrane	GO:0003824//catalytic activity;GO:0043169//cation binding	GO:0016043//cellular component organization;GO:0016049//cell growth;GO:0044238//primary metabolic process;GO:0044707//single-multicellular organism process;GO:0044711//single-organism biosynthetic process;GO:0048869//cellular developmental process;GO:0060560//developmental growth involved in morphogenesis;GO:1901576//organic substance biosynthetic process
LOC106759924	4.42	4.59	3.22	6.2	7.47	12.46	4.07667	8.71	1.09528	0.000210041	0.00560452	CXE15	-	-	-	probable carboxylesterase 15 [Vigna radiata var. radiata] [Vigna radiata]	-	-	GO:0003824//catalytic activity	-
LOC106766922	46.93	20.69	44.3	18.29	15.79	17.74	37.3067	17.2733	-1.11089	5.33e-05	0.00171259	CXE12	-	-	-	probable carboxylesterase 12 [Vigna radiata var. radiata] [Vigna radiata]	-	-	GO:0003824//catalytic activity	-
LOC106772125	2.33	2.64	2.21	0.53	0.43	0.62	2.39333	0.526667	-2.18406	3e-14	5.87e-12	CXE1	-	-	-	carboxylesterase 1 [Vigna radiata var. radiata] [Vigna radiata]	-	-	GO:0016788//hydrolase activity, acting on ester bonds	-
LOC106763119	8.92	5.42	10	38.87	35.82	10.46	8.11333	28.3833	1.80668	0.00225275	0.0404753	CWINV1	Metabolism;Metabolism;Metabolism;Metabolism	Global and overview maps;Global and overview maps;Carbohydrate metabolism;Carbohydrate metabolism	K01193;K01193;K01193;K01193	beta-fructofuranosidase, insoluble isoenzyme CWINV1 [Vigna radiata var. radiata] [Vigna radiata]	ko01100//Metabolic pathways;ko01110//Biosynthesis of secondary metabolites;ko00500//Starch and sucrose metabolism;ko00052//Galactose metabolism	GO:0005576//extracellular region;GO:0016020//membrane;GO:0030312//external encapsulating structure;GO:0043231//intracellular membrane-bounded organelle	GO:0004564//beta-fructofuranosidase activity	GO:0001101//response to acid chemical;GO:0002252//immune effector process;GO:0006950//response to stress;GO:0009628//response to abiotic stimulus;GO:0010243//response to organonitrogen compound;GO:0015698//inorganic anion transport;GO:0044238//primary metabolic process;GO:0046942//carboxylic acid transport;GO:0050794//regulation of cellular process;GO:1901700//response to oxygen-containing compou…
MSTRG.22178	3.03	3	2.26	0	0	0	2.76333	0.001	-11.4322	1.29e-13	2.32e-11	CUL4	Genetic Information Processing;Genetic Information Processing	Folding, sorting and degradation;Replication and repair	K10609;K10609	Cullin-4 [Vitis vinifera]	ko04120//Ubiquitin mediated proteolysis;ko03420//Nucleotide excision repair	GO:0031461//cullin-RING ubiquitin ligase complex;GO:0043231//intracellular membrane-bounded organelle;GO:0044444//cytoplasmic part	GO:0003824//catalytic activity;GO:0044389//ubiquitin-like protein ligase binding	GO:0006259//DNA metabolic process;GO:0007059//chromosome segregation;GO:0009409//response to cold;GO:0009755//hormone-mediated signaling pathway;GO:0009756//carbohydrate mediated signaling;GO:0009793//embryo development ending in seed dormancy;GO:0010099//regulation of photomorphogenesis;GO:0010467//gene expression;GO:0016567//protein ubiquitination;GO:0019941//modification-dependent protein cata…
LOC106778942	0.88	0.89	1.32	2.87	2.77	1.46	1.03	2.36667	1.20021	0.000156238	0.00431108	CTR1	-	-	-	serine/threonine-protein kinase CTR1 isoform X1 [Vigna radiata var. radiata] [Vigna radiata]	-	-	GO:0004674//protein serine/threonine kinase activity;GO:0036094//small molecule binding;GO:0097159//organic cyclic compound binding;GO:1901363//heterocyclic compound binding	GO:0006468//protein phosphorylation;GO:0009723//response to ethylene;GO:0009743//response to carbohydrate;GO:0035556//intracellular signal transduction;GO:0071310//cellular response to organic substance
LOC106756213	4	3.46	4.39	7.66	9.76	7.86	3.95	8.42667	1.09311	6.28e-10	6.43e-08	CSLH1	-	-	-	cellulose synthase-like protein H1 [Vigna radiata var. radiata] [Vigna radiata]	-	-	GO:0016757//transferase activity, transferring glycosyl groups	-
MSTRG.20358	0.28	0.37	0.27	6.94	7.02	5.81	0.306667	6.59	4.42554	2.11e-80	4.41e-77	CRWN3	-	-	-	protein CROWDED NUCLEI 3 isoform X1 [Vigna radiata var. radiata] [Vigna radiata]	-	GO:0005911//cell-cell junction;GO:0031981//nuclear lumen;GO:0043232//intracellular non-membrane-bounded organelle	-	GO:0007017//microtubule-based process;GO:0007154//cell communication;GO:0009791//post-embryonic development;GO:0030422//production of siRNA involved in RNA interference;GO:0034968//histone lysine methylation;GO:0045087//innate immune response;GO:1902410//mitotic cytokinetic process
MSTRG.20357	0.04	0.09	0.13	14.03	11.47	12.5	0.0866667	12.6667	7.19134	7.83e-31	4.68e-28	CRWN2	-	-	-	PREDICTED: protein CROWDED NUCLEI 3-like isoform X1 [Vigna angularis]	-	GO:0031981//nuclear lumen;GO:0044444//cytoplasmic part	-	GO:0007154//cell communication;GO:0009791//post-embryonic development;GO:0030422//production of siRNA involved in RNA interference;GO:0034968//histone lysine methylation;GO:0045087//innate immune response
LOC106758844	9.95	10.31	7.82	3.27	2.16	2.43	9.36	2.62	-1.83694	2.98e-11	3.98e-09	CRR3	-	-	-	probable NAD(P)H dehydrogenase subunit CRR3, chloroplastic [Vigna radiata var. radiata] [Vigna radiata]	-	GO:0009536//plastid	-	GO:0009767//photosynthetic electron transport chain
LOC106774813	0.02	0	0	0.31	0.14	0.12	0.00666667	0.19	4.83289	0.00273178	0.0471565	CRK2	-	-	-	cold-responsive protein kinase 1-like isoform X1 [Vigna radiata var. radiata] [Vigna radiata]	-	-	GO:0004674//protein serine/threonine kinase activity;GO:0032550//purine ribonucleoside binding	GO:0006468//protein phosphorylation
LOC106778483	9.31	7.93	9.6	1.96	4.18	3.99	8.94667	3.37667	-1.40575	4.97e-07	2.64e-05	CPK20	Organismal Systems	Environmental adaptation	K13412	calcium-dependent protein kinase 24 [Vigna radiata var. radiata] [Vigna radiata]	ko04626//Plant-pathogen interaction	-	-	-
LOC106765152	6	5.27	5.58	1.31	2.47	1.95	5.61667	1.91	-1.55614	2.61e-10	2.94e-08	CPK17	Organismal Systems	Environmental adaptation	K13412	calcium-dependent protein kinase 2 [Vigna radiata var. radiata] [Vigna radiata]	ko04626//Plant-pathogen interaction	-	-	-
LOC106765905	12.61	10.37	10.69	2.6	5.49	3.92	11.2233	4.00333	-1.48723	9.91e-09	7.74e-07	CPK17	Organismal Systems	Environmental adaptation	K13412	calcium-dependent protein kinase 17-like [Vigna radiata var. radiata] [Vigna radiata]	ko04626//Plant-pathogen interaction	-	-	-
LOC106770752	3.64	3.37	4.29	0.7	1.96	1.41	3.76667	1.35667	-1.47322	1.63e-05	0.00060601	CPK10	Organismal Systems	Environmental adaptation	K13412	calcium-dependent protein kinase 26 [Vigna radiata var. radiata] [Vigna radiata]	ko04626//Plant-pathogen interaction	GO:0005777//peroxisome;GO:0009536//plastid	GO:0004674//protein serine/threonine kinase activity;GO:0032550//purine ribonucleoside binding;GO:0046872//metal ion binding	GO:0006468//protein phosphorylation
LOC106758586	1.75	2.3	2.59	1.25	0.89	0.92	2.21333	1.02	-1.11765	0.00289001	0.0492775	COR2	-	-	-	NAD(P)H-dependent 6'-deoxychalcone synthase [Vigna radiata var. radiata] [Vigna radiata]	-	GO:0044444//cytoplasmic part	GO:0016746//transferase activity, transferring acyl groups	GO:0006970//response to osmotic stress;GO:0044710//single-organism metabolic process
LOC106772242	2.16	0.48	3	0	0.07	0.16	1.88	0.0766667	-4.61599	5.1e-07	2.69e-05	COMT1	-	-	-	isoliquiritigenin 2'-O-methyltransferase [Vigna radiata var. radiata] [Vigna radiata]	-	GO:0005911//cell-cell junction;GO:0016020//membrane;GO:0043231//intracellular membrane-bounded organelle;GO:0044444//cytoplasmic part	GO:0005515//protein binding;GO:0008171//O-methyltransferase activity;GO:0008757//S-adenosylmethionine-dependent methyltransferase activity	GO:0006575//cellular modified amino acid metabolic process;GO:0006595//polyamine metabolic process;GO:0006694//steroid biosynthetic process;GO:0006950//response to stress;GO:0009699//phenylpropanoid biosynthetic process;GO:0009891//positive regulation of biosynthetic process;GO:0051553//flavone biosynthetic process
LOC106760166	1.25	3.19	0.6	6.74	3.79	5.77	1.68	5.43333	1.69338	0.000851623	0.0185089	COMT1	Metabolism;Metabolism;Metabolism	Global and overview maps;Global and overview maps;Biosynthesis of other secondary metabolites	K13066;K13066;K13066	anthranilate N-methyltransferase-like isoform X1 [Vigna radiata var. radiata] [Vigna radiata]	ko01100//Metabolic pathways;ko01110//Biosynthesis of secondary metabolites;ko00940//Phenylpropanoid biosynthesis	-	GO:0005515//protein binding;GO:0008171//O-methyltransferase activity;GO:0008757//S-adenosylmethionine-dependent methyltransferase activity	GO:0009699//phenylpropanoid biosynthetic process
MSTRG.5423	56.38	8.58	47.14	6.68	5.83	6.09	37.3667	6.2	-2.59141	0.000364431	0.00901445	COG4	-	-	-	LOW QUALITY PROTEIN: conserved oligomeric Golgi complex subunit 4-like [Cannabis sativa]	-	GO:0044444//cytoplasmic part	-	GO:0016192//vesicle-mediated transport;GO:0044763//single-organism cellular process
LOC106759232	42.09	37.04	34.62	17.35	20.82	13.74	37.9167	17.3033	-1.13178	2.15e-10	2.5e-08	COBL4	-	-	-	COBRA-like protein 4 [Vigna radiata var. radiata] [Vigna radiata]	-	GO:0031224//intrinsic component of membrane	-	GO:0009832//plant-type cell wall biogenesis;GO:0010087//phloem or xylem histogenesis;GO:0030198//extracellular matrix organization;GO:0040007//growth;GO:0045491//xylan metabolic process
LOC106778523	12.19	10.75	11.71	2.12	5.85	4.67	11.55	4.21333	-1.45486	3.02e-06	0.000135515	COBL10	-	-	-	COBRA-like protein 10 [Vigna radiata var. radiata] [Vigna radiata]	-	GO:0031224//intrinsic component of membrane	GO:0001871//pattern binding	GO:0030198//extracellular matrix organization;GO:0040007//growth;GO:0061024//membrane organization
LOC111242542	0.92	1.1	1.44	0.31	0.37	0.3	1.15333	0.326667	-1.81992	0.000110502	0.00320046	CNGC8	-	-	-	cyclic nucleotide gated channel [Vigna unguiculata]	-	GO:0031224//intrinsic component of membrane	GO:0004672//protein kinase activity;GO:0005267//potassium channel activity	GO:0030001//metal ion transport;GO:0034220//ion transmembrane transport
LOC106758827	7.78	6.94	8.59	3.28	4.45	3.45	7.77	3.72667	-1.06003	7.01e-09	5.75e-07	CNGC18	Organismal Systems	Environmental adaptation	K05391	cyclic nucleotide-gated ion channel 18 [Vigna radiata var. radiata] [Vigna radiata]	ko04626//Plant-pathogen interaction	GO:0005886//plasma membrane;GO:0031224//intrinsic component of membrane	GO:0005267//potassium channel activity;GO:0005515//protein binding;GO:0030551//cyclic nucleotide binding	GO:0000904//cell morphogenesis involved in differentiation;GO:0003006//developmental process involved in reproduction;GO:0006875//cellular metal ion homeostasis;GO:0009664//plant-type cell wall organization;GO:0009746//response to hexose;GO:0030001//metal ion transport;GO:0034220//ion transmembrane transport
LOC106760241	1.2	1.47	1.43	0.28	0.71	0.52	1.36667	0.503333	-1.44108	0.000394252	0.00964745	CNGC16	Organismal Systems	Environmental adaptation	K05391	probable cyclic nucleotide-gated ion channel 16 [Vigna radiata var. radiata] [Vigna radiata]	ko04626//Plant-pathogen interaction	-	-	-
LOC106777407	6.87	4.56	6.43	0.96	2.48	1.73	5.95333	1.72333	-1.7885	4.97e-07	2.64e-05	CML25	Organismal Systems	Environmental adaptation	K13448	probable calcium-binding protein CML25 [Vigna radiata var. radiata] [Vigna radiata]	ko04626//Plant-pathogen interaction	GO:0043231//intracellular membrane-bounded organelle	GO:0046872//metal ion binding	GO:0003006//developmental process involved in reproduction;GO:0006950//response to stress;GO:0048588//developmental cell growth
LOC106779496	8.35	8.73	9.96	2.91	3.74	5.31	9.01333	3.98667	-1.17688	9.14e-07	4.55e-05	CML22	Organismal Systems	Environmental adaptation	K13448	probable calcium-binding protein CML22 [Vigna radiata var. radiata] [Vigna radiata]	ko04626//Plant-pathogen interaction	GO:0016020//membrane	GO:0046872//metal ion binding	GO:0044763//single-organism cellular process
MSTRG.2771	0.65	0.59	0.82	2.45	2.03	1.49	0.686667	1.99	1.53509	0.000970408	0.0204364	CLE33	-	-	-	Clavata3/ESR (CLE) gene family member [Medicago truncatula]	-	-	-	-
LOC106759647	4.49	3.16	4.24	1.34	1.11	0.86	3.96333	1.10333	-1.84485	4.01e-13	6.75e-11	CKX5	Metabolism	Metabolism of terpenoids and polyketides	K00279	cytokinin dehydrogenase 5 [Vigna radiata var. radiata] [Vigna radiata]	ko00908//Zeatin biosynthesis	GO:0043231//intracellular membrane-bounded organelle;GO:0044421//extracellular region part	GO:0000166//nucleotide binding;GO:0016616//oxidoreductase activity, acting on the CH-OH group of donors, NAD or NADP as acceptor;GO:0016645//oxidoreductase activity, acting on the CH-NH group of donors	GO:0001101//response to acid chemical;GO:0009690//cytokinin metabolic process;GO:0010087//phloem or xylem histogenesis;GO:0032787//monocarboxylic acid metabolic process;GO:0044260//cellular macromolecule metabolic process
LOC106775011	2.54	1.89	2.6	0.48	1.01	0.85	2.34333	0.78	-1.58702	6.24e-06	0.000255957	CIPK5	-	-	-	CBL-interacting protein kinase 5-like [Vigna radiata var. radiata] [Vigna radiata]	-	GO:0044444//cytoplasmic part	GO:0004672//protein kinase activity;GO:0032550//purine ribonucleoside binding	GO:0006464//cellular protein modification process;GO:0006796//phosphate-containing compound metabolic process;GO:0009738//abscisic acid-activated signaling pathway
LOC106757218	0.27	0.07	0.48	1.25	1.22	0.79	0.273333	1.08667	1.99118	0.00031438	0.00797298	CHX20	-	-	-	cation/H(+) antiporter 20 [Vigna radiata var. radiata] [Vigna radiata]	-	GO:0009536//plastid;GO:0031224//intrinsic component of membrane	GO:0005451//monovalent cation:proton antiporter activity	GO:0006605//protein targeting;GO:0006814//sodium ion transport;GO:0006875//cellular metal ion homeostasis;GO:0015992//proton transport;GO:0055067//monovalent inorganic cation homeostasis
LOC106774969	2.12	1.81	1.83	0.45	0.93	0.86	1.92	0.746667	-1.36257	3.27e-05	0.00112139	CHX15	-	-	-	cation/H(+) antiporter 15-like [Vigna radiata var. radiata] [Vigna radiata]	-	GO:0009536//plastid;GO:0031224//intrinsic component of membrane	GO:0005451//monovalent cation:proton antiporter activity	GO:0000904//cell morphogenesis involved in differentiation;GO:0006814//sodium ion transport;GO:0009664//plant-type cell wall organization;GO:0015992//proton transport;GO:0055067//monovalent inorganic cation homeostasis
LOC106759784	1.74	2.61	2.5	7.72	11.47	10	2.28333	9.73	2.0913	1.82e-19	6.36e-17	CHUP1	-	-	-	protein CHUP1, chloroplastic [Vigna radiata var. radiata] [Vigna radiata]	-	-	-	-
LOC106767708	9.24	4.3	7.94	3.77	2.42	3.81	7.16	3.33333	-1.10299	0.00067828	0.015217	ChiC	Metabolism;Metabolism	Global and overview maps;Carbohydrate metabolism	K01183;K01183	chitotriosidase-1 [Vigna radiata var. radiata] [Vigna radiata]	ko01100//Metabolic pathways;ko00520//Amino sugar and nucleotide sugar metabolism	-	-	-
LOC106756174	55.79	48.22	39.89	26.55	26.02	17.76	47.9667	23.4433	-1.03285	1.17e-07	7.29e-06	CESA7	-	-	-	cellulose synthase A catalytic subunit 7 [UDP-forming] [Vigna radiata var. radiata] [Vigna radiata]	-	GO:0009536//plastid;GO:0031224//intrinsic component of membrane	GO:0016759//cellulose synthase activity;GO:0046914//transition metal ion binding	GO:0003006//developmental process involved in reproduction;GO:0009832//plant-type cell wall biogenesis;GO:0010087//phloem or xylem histogenesis;GO:0010395//rhamnogalacturonan I metabolic process;GO:0018205//peptidyl-lysine modification;GO:0030243//cellulose metabolic process;GO:0042545//cell wall modification;GO:0042743//hydrogen peroxide metabolic process;GO:0045491//xylan metabolic process
LOC106775556	1.32	2.35	2.67	5.23	4.21	4.64	2.11333	4.69333	1.15109	0.000947439	0.0200537	CDF4	-	-	-	cyclic dof factor 4 isoform X1 [Vigna radiata var. radiata] [Vigna radiata]	-	-	GO:0000975//regulatory region DNA binding	GO:0010468//regulation of gene expression;GO:0048506//regulation of timing of meristematic phase transition
LOC106766661	10.56	9.19	11.33	2.43	5.17	4.8	10.36	4.13333	-1.32565	7.16e-07	3.67e-05	CBSCBSPB1	-	-	-	CBS domain-containing protein CBSCBSPB1 isoform X1 [Vigna radiata var. radiata] [Vigna radiata]	-	-	-	-
LOC106766823	2.72	2.84	3.27	5.5	7.58	4.87	2.94333	5.98333	1.0235	6.04e-06	0.000248623	CBL4	-	-	-	PREDICTED: calcineurin B-like protein 7 [Vigna angularis]	-	GO:0008287//protein serine/threonine phosphatase complex;GO:0016020//membrane;GO:0044424//intracellular part	GO:0004722//protein serine/threonine phosphatase activity;GO:0046872//metal ion binding	GO:0006875//cellular metal ion homeostasis;GO:0006971//hypotonic response;GO:0009593//detection of chemical stimulus;GO:0019932//second-messenger-mediated signaling
LOC106773646	1.89	1.61	1.5	0.87	0.68	0.83	1.66667	0.793333	-1.07097	0.0015609	0.0302087	CAX3	-	-	-	vacuolar cation/proton exchanger 3 [Vigna radiata var. radiata] [Vigna radiata]	-	GO:0005774//vacuolar membrane;GO:0009536//plastid;GO:0031224//intrinsic component of membrane	GO:0005488//binding;GO:0015368//calcium:cation antiporter activity	GO:0006816//calcium ion transport;GO:0006970//response to osmotic stress;GO:0006996//organelle organization;GO:0008104//protein localization;GO:0009409//response to cold;GO:0009746//response to hexose;GO:0015992//proton transport;GO:0016042//lipid catabolic process;GO:0019758//glycosinolate biosynthetic process;GO:0042044//fluid transport;GO:0046916//cellular transition metal ion homeostasis;GO:0…
LOC106758102	11.82	8.67	11.88	2.83	6.1	5.09	10.79	4.67333	-1.20717	0.000105204	0.00307187	CAR4	-	-	-	protein C2-DOMAIN ABA-RELATED 4 [Vigna radiata var. radiata] [Vigna radiata]	-	GO:0044424//intracellular part	GO:0016876//ligase activity, forming aminoacyl-tRNA and related compounds;GO:0032550//purine ribonucleoside binding	GO:0010467//gene expression;GO:0043039//tRNA aminoacylation
LOC106761790	6.32	5.47	6.94	24.88	23.8	23.39	6.24333	24.0233	1.94405	1.85e-64	3.09e-61	CALS8	-	-	-	callose synthase [Vigna unguiculata]	-	GO:0031224//intrinsic component of membrane;GO:0044459//plasma membrane part	GO:0035251//UDP-glucosyltransferase activity	GO:0006074//(1->3)-beta-D-glucan metabolic process;GO:0009555//pollen development;GO:0022604//regulation of cell morphogenesis;GO:0052386//cell wall thickening;GO:0061024//membrane organization
LOC106780685	4.42	3.37	4.92	1.02	1.88	1.54	4.23667	1.48	-1.51733	1.23e-09	1.19e-07	CALS5	-	-	-	callose synthase 5 [Vigna radiata var. radiata] [Vigna radiata]	-	GO:0031224//intrinsic component of membrane	GO:0035251//UDP-glucosyltransferase activity;GO:0043168//anion binding	GO:0006074//(1->3)-beta-D-glucan metabolic process;GO:0009664//plant-type cell wall organization;GO:0010208//pollen wall assembly;GO:0010769//regulation of cell morphogenesis involved in differentiation
MSTRG.2747	0.54	0.45	0.52	12.51	11.18	9.75	0.503333	11.1467	4.46895	1.42e-57	1.88e-54	CALS3	-	-	-	PREDICTED: callose synthase 3-like [Vigna angularis]	-	GO:0005911//cell-cell junction;GO:0031224//intrinsic component of membrane;GO:0044444//cytoplasmic part;GO:0044459//plasma membrane part	GO:0035251//UDP-glucosyltransferase activity	GO:0003006//developmental process involved in reproduction;GO:0006074//(1->3)-beta-D-glucan metabolic process;GO:0009555//pollen development;GO:0018205//peptidyl-lysine modification;GO:0022604//regulation of cell morphogenesis;GO:0042743//hydrogen peroxide metabolic process;GO:0052386//cell wall thickening;GO:0061024//membrane organization
MSTRG.19188	25.8	0	26.86	0.05	0	0	17.5533	0.0166667	-10.0406	0.00250808	0.044053	CALS1	-	-	-	callose synthase 2 [Vigna radiata var. radiata] [Vigna radiata]	-	GO:0005911//cell-cell junction;GO:0044444//cytoplasmic part;GO:0044459//plasma membrane part	GO:0035251//UDP-glucosyltransferase activity	GO:0003006//developmental process involved in reproduction;GO:0006074//(1->3)-beta-D-glucan metabolic process;GO:0009555//pollen development;GO:0018205//peptidyl-lysine modification;GO:0042743//hydrogen peroxide metabolic process;GO:0048869//cellular developmental process;GO:0052386//cell wall thickening;GO:0061024//membrane organization
LOC106762982	14.23	12.88	11.45	24	28.78	26.29	12.8533	26.3567	1.03603	1.78e-12	2.84e-10	CAD6	Metabolism;Metabolism;Metabolism	Global and overview maps;Global and overview maps;Biosynthesis of other secondary metabolites	K00083;K00083;K00083	probable cinnamyl alcohol dehydrogenase 6 [Vigna radiata var. radiata] [Vigna radiata]	ko01100//Metabolic pathways;ko01110//Biosynthesis of secondary metabolites;ko00940//Phenylpropanoid biosynthesis	-	GO:0016616//oxidoreductase activity, acting on the CH-OH group of donors, NAD or NADP as acceptor;GO:0046872//metal ion binding	GO:0044710//single-organism metabolic process
LOC106755921	7.08	3.76	5.33	1.27	1.05	0.78	5.39	1.03333	-2.38298	1.28e-14	2.59e-12	BZIP1-A	-	-	-	bZIP transcription factor 16-like isoform X1 [Vigna radiata var. radiata] [Vigna radiata]	-	GO:0043231//intracellular membrane-bounded organelle	GO:0001071//nucleic acid binding transcription factor activity;GO:0003677//DNA binding	GO:0010468//regulation of gene expression;GO:0034645//cellular macromolecule biosynthetic process
MSTRG.22795	6.65	0.44	9.65	0.11	0	0	5.58	0.0366667	-7.24965	7.04e-05	0.002175	BZIP1-A	-	-	-	bZIP transcription factor 16-like isoform X2 [Vigna radiata var. radiata] [Vigna radiata]	-	GO:0043231//intracellular membrane-bounded organelle	GO:0001071//nucleic acid binding transcription factor activity;GO:0003677//DNA binding	GO:0010468//regulation of gene expression;GO:0034645//cellular macromolecule biosynthetic process
LOC106776624	5.36	4.03	4.47	0.79	1.97	1.71	4.62	1.49	-1.63258	7.67e-06	0.000307803	BT4	-	-	-	BTB/POZ and TAZ domain-containing protein 4 [Vigna radiata var. radiata] [Vigna radiata]	-	GO:0031090//organelle membrane;GO:0043231//intracellular membrane-bounded organelle	GO:0005515//protein binding;GO:0046914//transition metal ion binding;GO:0090595//acetyl-CoA:L-lysine N6-acetyltransferase	GO:0000302//response to reactive oxygen species;GO:0001101//response to acid chemical;GO:0003002//regionalization;GO:0003006//developmental process involved in reproduction;GO:0006970//response to osmotic stress;GO:0009725//response to hormone;GO:0010243//response to organonitrogen compound;GO:0010468//regulation of gene expression;GO:0016570//histone modification;GO:0032446//protein modification…
LOC106780036	0.45	1.09	1.2	18.68	16.59	15.64	0.913333	16.97	4.2157	8.13e-51	9.27e-48	BPS1	-	-	-	protein BPS1, chloroplastic-like [Vigna radiata var. radiata] [Vigna radiata]	-	GO:0016020//membrane;GO:0043231//intracellular membrane-bounded organelle	-	GO:0003006//developmental process involved in reproduction;GO:0006605//protein targeting;GO:0044767//single-organism developmental process
LOC106756985	79.05	68.89	83.82	17.96	35.99	33.03	77.2533	28.9933	-1.41388	4.65e-09	3.93e-07	BP19	Metabolism;Metabolism	Global and overview maps;Carbohydrate metabolism	K01051;K01051	probable pectinesterase/pectinesterase inhibitor [Vigna radiata var. radiata] [Vigna radiata]	ko01100//Metabolic pathways;ko00040//Pentose and glucuronate interconversions	GO:0030312//external encapsulating structure	GO:0052689//carboxylic ester hydrolase activity	GO:0000272//polysaccharide catabolic process;GO:0009892//negative regulation of metabolic process;GO:0071555//cell wall organization
LOC106767378	58.35	48.18	64.24	11.31	24.57	21.09	56.9233	18.99	-1.58378	9.7e-10	9.62e-08	Bp10	Metabolism;Metabolism	Global and overview maps;Carbohydrate metabolism	K00423;K00423	L-ascorbate oxidase homolog [Vigna radiata var. radiata] [Vigna radiata]	ko01100//Metabolic pathways;ko00053//Ascorbate and aldarate metabolism	-	GO:0016682//oxidoreductase activity, acting on diphenols and related substances as donors, oxygen as acceptor	GO:0009664//plant-type cell wall organization;GO:0044710//single-organism metabolic process
LOC106767381	58.35	48.18	64.24	11.31	24.57	21.09	56.9233	18.99	-1.58378	9.7e-10	9.62e-08	Bp10	Metabolism;Metabolism	Global and overview maps;Carbohydrate metabolism	K00423;K00423	L-ascorbate oxidase homolog [Vigna radiata var. radiata] [Vigna radiata]	ko01100//Metabolic pathways;ko00053//Ascorbate and aldarate metabolism	-	GO:0016682//oxidoreductase activity, acting on diphenols and related substances as donors, oxygen as acceptor	GO:0009664//plant-type cell wall organization;GO:0044710//single-organism metabolic process
LOC106767461	58.35	48.18	64.24	11.31	24.57	21.09	56.9233	18.99	-1.58378	9.7e-10	9.62e-08	Bp10	Metabolism;Metabolism	Global and overview maps;Carbohydrate metabolism	K00423;K00423	L-ascorbate oxidase homolog [Vigna radiata var. radiata] [Vigna radiata]	ko01100//Metabolic pathways;ko00053//Ascorbate and aldarate metabolism	-	GO:0016682//oxidoreductase activity, acting on diphenols and related substances as donors, oxygen as acceptor	GO:0009664//plant-type cell wall organization;GO:0044710//single-organism metabolic process
LOC106766113	6.85	5.27	7.41	2.59	3.74	2.15	6.51	2.82667	-1.20356	2.69e-06	0.000121345	Bp10	Metabolism;Metabolism	Global and overview maps;Carbohydrate metabolism	K00423;K00423	L-ascorbate oxidase homolog [Vigna radiata var. radiata] [Vigna radiata]	ko01100//Metabolic pathways;ko00053//Ascorbate and aldarate metabolism	-	GO:0016682//oxidoreductase activity, acting on diphenols and related substances as donors, oxygen as acceptor	GO:0009664//plant-type cell wall organization;GO:0044710//single-organism metabolic process
LOC106763692	5.86	4.31	5.8	0.96	2.13	1.69	5.32333	1.59333	-1.74028	8.31e-09	6.66e-07	BOR7	-	-	-	probable boron transporter 7 [Vigna radiata var. radiata] [Vigna radiata]	-	GO:0031224//intrinsic component of membrane	-	GO:0006820//anion transport
LOC106761378	20.77	12.64	14.54	9.42	5.88	6.4	15.9833	7.23333	-1.14384	5.73e-06	0.000237454	BHLH94	-	-	-	transcription factor bHLH94-like isoform X1 [Vigna radiata var. radiata] [Vigna radiata]	-	-	-	-
LOC106771181	1.62	0.79	1.36	3.14	3.21	3.26	1.25667	3.20333	1.34997	3.73e-07	2.05e-05	BHLH157	-	-	-	transcription factor bHLH157 [Vigna radiata var. radiata] [Vigna radiata]	-	-	-	-
LOC106778449	7.19	6.53	8.64	3.27	4.93	2.46	7.45333	3.55333	-1.06871	8.91e-05	0.00266855	BGLU12	-	-	-	cyanogenic beta-glucosidase-like [Vigna radiata var. radiata] [Vigna radiata]	-	-	GO:0016798//hydrolase activity, acting on glycosyl bonds	GO:0044238//primary metabolic process
MSTRG.19352	18.45	20.97	23.2	3.57	8.57	10.43	20.8733	7.52333	-1.47222	6.07e-05	0.00191615	BGAL14	-	-	-	beta-galactosidase 13-like [Vigna radiata var. radiata] [Vigna radiata]	-	GO:0005576//extracellular region;GO:0030312//external encapsulating structure	GO:0005488//binding;GO:0015925//galactosidase activity	GO:0009664//plant-type cell wall organization;GO:0010192//mucilage biosynthetic process;GO:0044238//primary metabolic process
LOC106760507	40.46	34.07	41.98	7.99	17.43	13.4	38.8367	12.94	-1.58558	3.16e-10	3.5e-08	BGAL13	-	-	-	beta-galactosidase 13-like [Vigna radiata var. radiata] [Vigna radiata]	-	GO:0005576//extracellular region;GO:0044464//cell part	GO:0005488//binding;GO:0015925//galactosidase activity	GO:0000904//cell morphogenesis involved in differentiation;GO:0009664//plant-type cell wall organization;GO:0044238//primary metabolic process
LOC106760789	92.35	81.66	95.22	20.73	44.13	37.5	89.7433	34.12	-1.39519	1.2e-08	9.22e-07	BGAL13	-	-	-	beta-galactosidase 13-like [Vigna radiata var. radiata] [Vigna radiata]	-	GO:0005576//extracellular region;GO:0044464//cell part	GO:0005488//binding;GO:0015925//galactosidase activity	GO:0000904//cell morphogenesis involved in differentiation;GO:0009664//plant-type cell wall organization;GO:0044238//primary metabolic process
LOC106778638	39.76	33.58	42.32	8.16	17.79	16.21	38.5533	14.0533	-1.45594	1.36e-07	8.3e-06	BGAL13	-	-	-	beta-galactosidase 13-like [Vigna radiata var. radiata] [Vigna radiata]	-	GO:0044464//cell part	GO:0015925//galactosidase activity	GO:0000904//cell morphogenesis involved in differentiation;GO:0008152//metabolic process;GO:0009664//plant-type cell wall organization
LOC106769168	2.41	3.58	4.2	6.19	7.37	8.3	3.39667	7.28667	1.10114	5.67e-05	0.00181258	BEE3	-	-	-	transcription factor BEE 3 [Vigna radiata var. radiata] [Vigna radiata]	-	-	GO:0005488//binding	GO:0010467//gene expression;GO:0034645//cellular macromolecule biosynthetic process
LOC106768005	11.81	8.67	13.97	1.89	4.86	4	11.4833	3.58333	-1.68017	9.34e-07	4.64e-05	BCAT1	Metabolism;Metabolism;Metabolism;Metabolism;Metabolism;Metabolism;Metabolism;Metabolism;Metabolism	Global and overview maps;Global and overview maps;Global and overview maps;Amino acid metabolism;Global and overview maps;Amino acid metabolism;Metabolism of cofactors and vitamins;Amino acid metabolism;Biosynthesis of other secondary metabolites	K00826;K00826;K00826;K00826;K00826;K00826;K00826;K00826;K00826	branched-chain amino acid aminotransferase 1, mitochondrial-like isoform X1 [Vigna radiata var. radiata] [Vigna radiata]	ko01100//Metabolic pathways;ko01110//Biosynthesis of secondary metabolites;ko01230//Biosynthesis of amino acids;ko00270//Cysteine and methionine metabolism;ko01210//2-Oxocarboxylic acid metabolism;ko00280//Valine, leucine and isoleucine degradation;ko00770//Pantothenate and CoA biosynthesis;ko00290//Valine, leucine and isoleucine biosynthesis;ko00966//Glucosinolate biosynthesis	GO:0009536//plastid	GO:0004084//branched-chain-amino-acid transaminase activity	GO:0008652//cellular amino acid biosynthetic process;GO:0009081//branched-chain amino acid metabolic process;GO:0009404//toxin metabolic process;GO:0009746//response to hexose;GO:0034285//response to disaccharide;GO:0071554//cell wall organization or biogenesis;GO:1901605//alpha-amino acid metabolic process
LOC106770719	3.23	2.7	3.26	0.95	1.49	1.4	3.06333	1.28	-1.25896	1.11e-06	5.42e-05	B'BETA	Genetic Information Processing	Translation	K11584	serine/threonine protein phosphatase 2A 57 kDa regulatory subunit B' beta isoform [Vigna radiata var. radiata] [Vigna radiata]	ko03015//mRNA surveillance pathway	GO:0008287//protein serine/threonine phosphatase complex;GO:0043231//intracellular membrane-bounded organelle	GO:0019888//protein phosphatase regulator activity	GO:0016310//phosphorylation;GO:0019222//regulation of metabolic process;GO:0050794//regulation of cellular process
LOC106768203	0.17	0.28	0.22	0.71	1	0.5	0.223333	0.736667	1.72181	0.000231503	0.00613154	B120	-	-	-	G-type lectin S-receptor-like serine/threonine-protein kinase B120 [Vigna radiata var. radiata] [Vigna radiata]	-	-	-	-
LOC106754969	3.24	3.08	2.91	0.62	1.34	1.06	3.07667	1.00667	-1.61178	1.05e-06	5.16e-05	AXY4	-	-	-	protein ALTERED XYLOGLUCAN 4-like [Vigna radiata var. radiata] [Vigna radiata]	-	GO:0043231//intracellular membrane-bounded organelle	GO:0008374//O-acyltransferase activity	GO:0001101//response to acid chemical;GO:0006073//cellular glucan metabolic process;GO:0015698//inorganic anion transport
MSTRG.20717	2.39	2.85	1.95	24.56	21.41	24.98	2.39667	23.65	3.30274	4.22e-87	9.62e-84	AXS1	Metabolism;Metabolism	Global and overview maps;Carbohydrate metabolism	K12449;K12449	UDP-D-apiose/UDP-D-xylose synthase 1-like isoform X2 [Vigna radiata var. radiata] [Vigna radiata]	ko01100//Metabolic pathways;ko00520//Amino sugar and nucleotide sugar metabolism	GO:0005576//extracellular region;GO:0043231//intracellular membrane-bounded organelle;GO:0044444//cytoplasmic part	GO:0000166//nucleotide binding;GO:0016831//carboxy-lyase activity;GO:0048037//cofactor binding	GO:0009165//nucleotide biosynthetic process;GO:0045229//external encapsulating structure organization
LOC106765948	4.93	2.87	5.45	0.66	1.84	1.04	4.41667	1.18	-1.90417	2.68e-06	0.00012085	AVT3B	-	-	-	amino acid transporter AVT3B-like [Vigna radiata var. radiata] [Vigna radiata]	-	-	-	-
LOC106758867	0.45	0.39	0.34	7.35	6.44	6.47	0.393333	6.75333	4.10178	2.68e-46	2.8e-43	AVT1I	-	-	-	amino acid transporter AVT1I isoform X2 [Vigna radiata var. radiata] [Vigna radiata]	-	GO:0031224//intrinsic component of membrane	-	GO:0006812//cation transport;GO:0046942//carboxylic acid transport
LOC106779096	9.66	44.47	5.27	0.56	0.22	1.16	19.8	0.646667	-4.93633	4.3e-06	0.000186985	AVPL1	-	-	-	pyrophosphate-energized membrane proton pump 2-like isoform X1 [Vigna radiata var. radiata] [Vigna radiata]	-	GO:0031090//organelle membrane;GO:0031224//intrinsic component of membrane;GO:0031984//organelle subcompartment;GO:0043231//intracellular membrane-bounded organelle	GO:0015405//P-P-bond-hydrolysis-driven transmembrane transporter activity;GO:0016462//pyrophosphatase activity;GO:0016628//oxidoreductase activity, acting on the CH-CH group of donors, NAD or NADP as acceptor;GO:0043169//cation binding	GO:0006818//hydrogen transport;GO:0044710//single-organism metabolic process;GO:0044763//single-organism cellular process
LOC106777431	10.27	12.17	7.96	4.36	4.57	3.42	10.1333	4.11667	-1.29956	2e-08	1.47e-06	ATL21A	-	-	-	RING-H2 finger protein ATL20 [Cajanus cajan]	-	-	-	-
LOC106771749	1.26	0.97	1.12	0.42	0.4	0.38	1.11667	0.4	-1.48113	0.000815136	0.017825	ATHB-51	-	-	-	homeobox-leucine zipper protein ATHB-22-like [Vigna unguiculata]	-	GO:0043231//intracellular membrane-bounded organelle	GO:0001071//nucleic acid binding transcription factor activity;GO:0003677//DNA binding;GO:0043169//cation binding;GO:0046983//protein dimerization activity	GO:0003006//developmental process involved in reproduction;GO:0009685//gibberellin metabolic process;GO:0010468//regulation of gene expression;GO:0010476//gibberellin mediated signaling pathway;GO:0034645//cellular macromolecule biosynthetic process;GO:0044707//single-multicellular organism process
LOC106766254	1.61	1.6	2.3	0.17	0.89	0.62	1.83667	0.56	-1.71359	0.00178002	0.0336193	At5g67130	-	-	-	PI-PLC X domain-containing protein At5g67130-like [Vigna radiata var. radiata] [Vigna radiata]	-	GO:0005911//cell-cell junction	GO:0016772//transferase activity, transferring phosphorus-containing groups;GO:0042578//phosphoric ester hydrolase activity	GO:0006796//phosphate-containing compound metabolic process;GO:0044238//primary metabolic process
LOC111241899	0.79	0.67	1.06	0	0	0	0.84	0.001	-9.71425	3.41e-07	1.89e-05	At5g66560	-	-	-	BTB/POZ domain-containing protein At5g66560-like [Vigna radiata var. radiata] [Vigna radiata]	-	GO:0016020//membrane	-	-
MSTRG.19073	0	0	0.08	11.77	11.8	13.67	0.0266667	12.4133	8.86264	2.62e-17	7.07e-15	At5g66080	-	-	-	PREDICTED: probable protein phosphatase 2C 64 [Vigna angularis]	-	-	GO:0004721//phosphoprotein phosphatase activity;GO:0043169//cation binding	GO:0006464//cellular protein modification process
LOC106761514	1.28	1.03	1.3	5.22	5.73	3.34	1.20333	4.76333	1.98494	9.91e-09	7.74e-07	At5g65660	-	-	-	hydroxyproline-rich glycoprotein family protein [Trifolium pratense]	-	GO:0016020//membrane	-	-
LOC106767369	1.61	1.17	1.75	3.88	4.09	3.04	1.51	3.67	1.28123	2e-06	9.26e-05	At5g61290	-	-	-	flavin-containing monooxygenase FMO GS-OX-like 8 [Vigna radiata var. radiata] [Vigna radiata]	-	GO:0043231//intracellular membrane-bounded organelle	GO:0000166//nucleotide binding;GO:0016709//oxidoreductase activity, acting on paired donors, with incorporation or reduction of molecular oxygen, NAD(P)H as one donor, and incorporation of one atom of oxygen	GO:0042743//hydrogen peroxide metabolic process;GO:0046474//glycerophospholipid biosynthetic process
LOC106764807	35.75	43.49	37.38	58.77	105.02	113.95	38.8733	92.58	1.25192	7.34e-08	4.78e-06	At5g42250	Metabolism;Metabolism;Metabolism;Metabolism;Metabolism;Metabolism	Global and overview maps;Global and overview maps;Global and overview maps;Carbohydrate metabolism;Lipid metabolism;Amino acid metabolism	K00121;K00121;K00121;K00121;K00121;K00121	alcohol dehydrogenase-like 7 [Vigna radiata var. radiata] [Vigna radiata]	ko01100//Metabolic pathways;ko01110//Biosynthesis of secondary metabolites;ko01200//Carbon metabolism;ko00010//Glycolysis / Gluconeogenesis;ko00071//Fatty acid degradation;ko00350//Tyrosine metabolism	GO:0044424//intracellular part	GO:0016616//oxidoreductase activity, acting on the CH-OH group of donors, NAD or NADP as acceptor;GO:0046914//transition metal ion binding	GO:0044710//single-organism metabolic process
LOC106767308	0.91	1.29	1.28	5.51	3.14	3.2	1.16	3.95	1.76773	5.72e-07	2.99e-05	At5g41590	-	-	-	protein LURP-one-related 17 isoform X1 [Vigna radiata var. radiata] [Vigna radiata]	-	-	-	-
LOC106753848	1.04	2.06	1.54	0.21	0.42	0.77	1.54667	0.466667	-1.7287	0.00219515	0.039725	At5g40670	-	-	-	cystinosin homolog isoform X1 [Vigna radiata var. radiata] [Vigna radiata]	-	GO:0005774//vacuolar membrane;GO:0009536//plastid;GO:0031224//intrinsic component of membrane	-	GO:0051234//establishment of localization
LOC106754152	9.73	10.86	9.85	44.92	41.51	51.17	10.1467	45.8667	2.17644	3.77e-58	5.26e-55	At5g33370	-	-	-	GDSL esterase/lipase At5g33370 [Vigna radiata var. radiata] [Vigna radiata]	-	-	GO:0016788//hydrolase activity, acting on ester bonds	GO:0006629//lipid metabolic process
LOC106754053	17.24	16.52	19.24	7.15	11.96	6.13	17.6667	8.41333	-1.07028	2.57e-05	0.000907223	At5g33370	-	-	-	GDSL esterase/lipase At5g18430-like [Vigna radiata var. radiata] [Vigna radiata]	-	-	GO:0016788//hydrolase activity, acting on ester bonds	GO:0006629//lipid metabolic process
LOC106774627	8.16	6.8	8.76	4.15	2.19	4.77	7.90667	3.70333	-1.09425	0.000104938	0.00306766	At5g28300	-	-	-	trihelix transcription factor GTL2 [Vigna radiata var. radiata] [Vigna radiata]	-	-	-	-
LOC106777457	1.15	0.53	1.35	3	2.19	2.08	1.01	2.42333	1.26264	0.000491161	0.0116439	At5g22090	-	-	-	protein FAF-like, chloroplastic [Vigna radiata var. radiata] [Vigna radiata]	-	-	-	-
LOC106758987	33.77	27.74	32.63	6.91	14.37	11.08	31.38	10.7867	-1.5406	3.71e-10	4.04e-08	At5g15110	Metabolism;Metabolism	Global and overview maps;Carbohydrate metabolism	K01728;K01728	pectate lyase-like [Vigna radiata var. radiata] [Vigna radiata]	ko01100//Metabolic pathways;ko00040//Pentose and glucuronate interconversions	-	GO:0016837//carbon-oxygen lyase activity, acting on polysaccharides;GO:0043169//cation binding	GO:0000272//polysaccharide catabolic process;GO:0009664//plant-type cell wall organization
LOC106777186	3.87	1.82	2.68	0.75	1.46	0.42	2.79	0.876667	-1.67016	0.00039579	0.00967028	At5g15110	Metabolism;Metabolism	Global and overview maps;Carbohydrate metabolism	K01728;K01728	pectate lyase [Vigna radiata var. radiata] [Vigna radiata]	ko01100//Metabolic pathways;ko00040//Pentose and glucuronate interconversions	-	GO:0016837//carbon-oxygen lyase activity, acting on polysaccharides;GO:0043169//cation binding	GO:0000272//polysaccharide catabolic process
LOC106767425	38.95	47.36	34.63	10.4	19.88	8.03	40.3133	12.77	-1.6585	4.73e-08	3.25e-06	At5g14450	-	-	-	GDSL esterase/lipase At5g14450-like [Vigna radiata var. radiata] [Vigna radiata]	-	GO:0005618//cell wall;GO:0005911//cell-cell junction	GO:0016788//hydrolase activity, acting on ester bonds	-
LOC106771086	6.1	6.02	10.67	22.19	19.01	12.59	7.59667	17.93	1.23894	8.24e-06	0.000326826	At5g08350	-	-	-	GEM-like protein 4 [Vigna radiata var. radiata] [Vigna radiata]	-	-	-	-
LOC106758588	4.52	7.04	6.04	14.19	11.76	12.94	5.86667	12.9633	1.14382	5.89e-08	3.91e-06	At5g06060	Metabolism;Metabolism;Metabolism	Global and overview maps;Global and overview maps;Biosynthesis of other secondary metabolites	K08081;K08081;K08081	tropinone reductase homolog At5g06060 [Vigna radiata var. radiata] [Vigna radiata]	ko01100//Metabolic pathways;ko01110//Biosynthesis of secondary metabolites;ko00960//Tropane, piperidine and pyridine alkaloid biosynthesis	GO:0044444//cytoplasmic part	GO:0016616//oxidoreductase activity, acting on the CH-OH group of donors, NAD or NADP as acceptor	GO:0008152//metabolic process
LOC106763868	2.51	3.03	4.36	39.27	33.9	32.38	3.3	35.1833	3.41435	7e-64	1.1e-60	At5g05600	-	-	-	probable 2-oxoglutarate-dependent dioxygenase At5g05600 [Vigna radiata var. radiata] [Vigna radiata]	-	GO:0044424//intracellular part	GO:0016706//oxidoreductase activity, acting on paired donors, with incorporation or reduction of molecular oxygen, 2-oxoglutarate as one donor, and incorporation of one atom each of oxygen into both donors;GO:0043169//cation binding	GO:0001101//response to acid chemical;GO:0006865//amino acid transport;GO:0006950//response to stress;GO:0009404//toxin metabolic process;GO:0009628//response to abiotic stimulus;GO:0009694//jasmonic acid metabolic process;GO:0009755//hormone-mediated signaling pathway;GO:0014070//response to organic cyclic compound;GO:0051707//response to other organism
LOC106758977	4.02	6.58	5.71	0.7	0.71	0.63	5.43667	0.68	-2.99912	1.76e-13	3.1e-11	At5g01750	-	-	-	protein LURP-one-related 15-like [Vigna radiata var. radiata] [Vigna radiata]	-	GO:0009536//plastid	-	GO:0001101//response to acid chemical;GO:0007165//signal transduction;GO:0010033//response to organic substance;GO:0031347//regulation of defense response;GO:0032787//monocarboxylic acid metabolic process;GO:0033554//cellular response to stress;GO:0042430//indole-containing compound metabolic process;GO:0044765//single-organism transport;GO:0051707//response to other organism;GO:0065008//regulati…
LOC106766854	93.42	77.45	94.9	16.49	38.75	31.54	88.59	28.9267	-1.61474	1.68e-09	1.55e-07	AT59	Metabolism;Metabolism	Global and overview maps;Carbohydrate metabolism	K01728;K01728	pectate lyase-like [Vigna radiata var. radiata] [Vigna radiata]	ko01100//Metabolic pathways;ko00040//Pentose and glucuronate interconversions	-	GO:0016837//carbon-oxygen lyase activity, acting on polysaccharides;GO:0043169//cation binding	GO:0000272//polysaccharide catabolic process;GO:0009664//plant-type cell wall organization
LOC106755546	14.99	12.23	14.06	3.57	5.13	4.73	13.76	4.47667	-1.61998	6.32e-21	2.37e-18	At4g39110	-	-	-	probable receptor-like protein kinase At4g39110 [Vigna radiata var. radiata] [Vigna radiata]	-	-	-	-
MSTRG.1321	0.61	2.26	0.31	0	0	0	1.06	0.001	-10.0498	8.96e-06	0.000352607	At4g31810	Metabolism;Metabolism;Metabolism;Metabolism;Metabolism	Global and overview maps;Global and overview maps;Metabolism of other amino acids;Amino acid metabolism;Carbohydrate metabolism	K05605;K05605;K05605;K05605;K05605	3-hydroxyisobutyryl-CoA hydrolase-like protein 2, mitochondrial [Glycine soja]	ko01100//Metabolic pathways;ko01200//Carbon metabolism;ko00410//beta-Alanine metabolism;ko00280//Valine, leucine and isoleucine degradation;ko00640//Propanoate metabolism	GO:0043231//intracellular membrane-bounded organelle	GO:0016787//hydrolase activity;GO:0016829//lyase activity	GO:0000338//protein deneddylation;GO:0006221//pyrimidine nucleotide biosynthetic process;GO:0009639//response to red or far red light;GO:0016571//histone methylation;GO:0048580//regulation of post-embryonic development
LOC106767953	4.91	4.14	4.91	1.21	2.39	1.59	4.65333	1.73	-1.42749	4.97e-08	3.39e-06	At4g25940	-	-	-	clathrin assembly plant-like protein [Medicago truncatula]	-	GO:0030135//coated vesicle;GO:0044425//membrane part	GO:0005515//protein binding;GO:0016491//oxidoreductase activity;GO:0035091//phosphatidylinositol binding	GO:0006901//vesicle coating
LOC106757048	2.2	2.04	2.18	0.56	0.78	0.94	2.14	0.76	-1.49354	2.19e-06	0.000100438	At4g17486	-	-	-	deSI-like protein At4g17486 [Vigna radiata var. radiata] [Vigna radiata]	-	-	-	-
LOC106768424	0.26	0.12	0.34	2.11	1.62	0.8	0.24	1.51	2.65344	0.000187744	0.00508469	At4g12500	-	-	-	14 kDa proline-rich protein DC2.15-like [Vigna radiata var. radiata] [Vigna radiata]	-	-	GO:0005488//binding	GO:0044765//single-organism transport
LOC106761380	2.35	1.78	3.92	12.51	12.01	4.5	2.68333	9.67333	1.84999	4.97e-06	0.000211234	At4g08290	-	-	-	WAT1-related protein At4g08290 [Vigna radiata var. radiata] [Vigna radiata]	-	GO:0031224//intrinsic component of membrane	GO:0005215//transporter activity	GO:0044763//single-organism cellular process
LOC106759904	7.15	10.26	17.75	28.95	29.72	15.62	11.72	24.7633	1.07923	0.00114376	0.0233804	At4g08290	-	-	-	WAT1-related protein At4g08290 [Vigna radiata var. radiata] [Vigna radiata]	-	GO:0031224//intrinsic component of membrane	GO:0005215//transporter activity	GO:0044763//single-organism cellular process
LOC106766395	1.23	1.14	1.59	0.21	0.69	0.61	1.32	0.503333	-1.39095	0.00235952	0.0420323	At4g04980	-	-	-	Phosphoinositide-binding clathrin adaptor, N-terminal; Wiscott-Aldrich syndrome, C-terminal [Medicago truncatula]	-	-	-	-
MSTRG.9658	3.73	8.41	6.97	2.88	2.56	3.63	6.37	3.02333	-1.07515	0.000301403	0.00769054	At4g01130	-	-	-	PREDICTED: GDSL esterase/lipase At4g01130-like [Vigna angularis]	-	GO:0005618//cell wall	GO:0015928//fucosidase activity;GO:0016788//hydrolase activity, acting on ester bonds	GO:0006629//lipid metabolic process;GO:0019758//glycosinolate biosynthetic process
LOC106754102	8.38	6.51	5.5	3.15	3.08	2.01	6.79667	2.74667	-1.30715	5.63e-07	2.95e-05	At3g61750	-	-	-	cytochrome b561 and DOMON domain-containing protein At3g61750 isoform X1 [Vigna radiata var. radiata] [Vigna radiata]	-	GO:0016020//membrane	-	GO:0044710//single-organism metabolic process
LOC106759032	36.58	33.16	39.12	7.7	17.12	14.91	36.2867	13.2433	-1.45417	4.92e-08	3.36e-06	At3g61260	-	-	-	remorin [Vigna radiata var. radiata] [Vigna radiata]	-	GO:0005911//cell-cell junction;GO:0016020//membrane;GO:0043231//intracellular membrane-bounded organelle	-	GO:0010053//root epidermal cell differentiation;GO:0044085//cellular component biogenesis
LOC106757798	0.1	0.35	0.11	1.14	0.63	1.31	0.186667	1.02667	2.45943	9.48e-05	0.00281792	At3g50280	-	-	-	uncharacterized acetyltransferase At3g50280 [Vigna radiata var. radiata] [Vigna radiata]	-	-	GO:0016746//transferase activity, transferring acyl groups	GO:0009628//response to abiotic stimulus
LOC106757013	0.89	1.14	0.94	1.61	2.97	5.24	0.99	3.27333	1.72526	0.000105879	0.00308798	At3g50280	-	-	-	uncharacterized acetyltransferase At3g50280-like [Vigna radiata var. radiata] [Vigna radiata]	-	-	GO:0016747//transferase activity, transferring acyl groups other than amino-acyl groups	GO:0009628//response to abiotic stimulus
LOC106757796	1.84	1.51	4.65	12.12	6.38	4.62	2.66667	7.70667	1.53107	0.000657025	0.0147988	At3g50280	-	-	-	uncharacterized acetyltransferase At3g50280 [Vigna radiata var. radiata] [Vigna radiata]	-	-	GO:0016746//transferase activity, transferring acyl groups	GO:0009628//response to abiotic stimulus
LOC106765872	2.84	2.78	1.92	1.06	1.09	1.11	2.51333	1.08667	-1.20969	8.76e-07	4.4e-05	At3g47110	-	-	-	LRR receptor-like serine/threonine-protein kinase EFR [Vigna unguiculata]	-	GO:0031224//intrinsic component of membrane	GO:0004672//protein kinase activity;GO:0016491//oxidoreductase activity;GO:0032550//purine ribonucleoside binding	GO:0006464//cellular protein modification process;GO:0006796//phosphate-containing compound metabolic process
LOC106771149	0.84	1.12	1.63	4.22	7.5	2.35	1.19667	4.69	1.97057	2.38e-05	0.000846517	At3g43660	-	-	-	vacuolar iron transporter homolog 4 [Vigna radiata var. radiata] [Vigna radiata]	-	GO:0031090//organelle membrane;GO:0031224//intrinsic component of membrane	-	GO:0010038//response to metal ion;GO:0044765//single-organism transport;GO:0055076//transition metal ion homeostasis
LOC106772331	0.08	0.02	0.11	1.03	1.06	1	0.07	1.03	3.87915	4.24e-13	7.09e-11	At3g26560	Genetic Information Processing	Transcription	K12818	probable pre-mRNA-splicing factor ATP-dependent RNA helicase DEAH5 [Vigna radiata var. radiata] [Vigna radiata]	ko03040//Spliceosome	GO:0005911//cell-cell junction;GO:0043231//intracellular membrane-bounded organelle;GO:0044444//cytoplasmic part	GO:0003676//nucleic acid binding;GO:0004386//helicase activity;GO:0032550//purine ribonucleoside binding;GO:0042623//ATPase activity, coupled	GO:0006396//RNA processing;GO:0006464//cellular protein modification process;GO:0007017//microtubule-based process;GO:0051234//establishment of localization;GO:1902410//mitotic cytokinetic process
LOC106778281	16.46	14.2	16.96	3.55	8.03	7.74	15.8733	6.44	-1.30147	7.31e-06	0.000295918	At3g23870	-	-	-	probable magnesium transporter NIPA1 [Vigna radiata var. radiata] [Vigna radiata]	-	GO:0031224//intrinsic component of membrane	GO:0046873//metal ion transmembrane transporter activity	GO:0070838//divalent metal ion transport
LOC106780410	44.04	38.82	34.08	11.45	19	9.46	38.98	13.3033	-1.55095	1.62e-09	1.51e-07	At3g06035	-	-	-	uncharacterized GPI-anchored protein At5g19250-like [Vigna radiata var. radiata] [Vigna radiata]	-	GO:0031225//anchored component of membrane	-	GO:0006721//terpenoid metabolic process;GO:0006873//cellular ion homeostasis;GO:0006970//response to osmotic stress;GO:0009746//response to hexose;GO:0030001//metal ion transport;GO:0042044//fluid transport;GO:0048509//regulation of meristem development
MSTRG.1565	43.17	40.62	40.38	18.02	15.82	18.11	41.39	17.3167	-1.25712	8.8e-29	4.6e-26	At3g01820	Metabolism;Metabolism;Metabolism;Metabolism	Global and overview maps;Global and overview maps;Nucleotide metabolism;Metabolism of cofactors and vitamins	K00939;K00939;K00939;K00939	probable adenylate kinase 7, mitochondrial [Vigna unguiculata]	ko01100//Metabolic pathways;ko01110//Biosynthesis of secondary metabolites;ko00230//Purine metabolism;ko00730//Thiamine metabolism	-	GO:0016301//kinase activity	GO:0006139//nucleobase-containing compound metabolic process;GO:0006796//phosphate-containing compound metabolic process
LOC106757057	22.91	44.17	40.96	6.17	13.44	17.56	36.0133	12.39	-1.53935	0.00274752	0.0473306	At2g48020	-	-	-	sugar transporter ERD6-like 7 [Vigna radiata var. radiata] [Vigna radiata]	-	GO:0009536//plastid;GO:0031090//organelle membrane;GO:0031224//intrinsic component of membrane	GO:0016628//oxidoreductase activity, acting on the CH-CH group of donors, NAD or NADP as acceptor;GO:0022891//substrate-specific transmembrane transporter activity	GO:0006812//cation transport;GO:0044710//single-organism metabolic process;GO:0044763//single-organism cellular process
LOC106770058	7.85	5.93	7.27	1.51	3.04	2.97	7.01667	2.50667	-1.48502	4.51e-07	2.43e-05	At2g41970	-	-	-	probable protein kinase At2g41970 [Vigna radiata var. radiata] [Vigna radiata]	-	GO:0044424//intracellular part	GO:0004672//protein kinase activity;GO:0032550//purine ribonucleoside binding	GO:0000904//cell morphogenesis involved in differentiation;GO:0006468//protein phosphorylation;GO:0009664//plant-type cell wall organization;GO:0010646//regulation of cell communication
LOC106765684	8.56	6.08	7.82	0.04	0.08	0.04	7.48667	0.0533333	-7.13314	4.93e-21	1.87e-18	At2g40290	Genetic Information Processing;Genetic Information Processing	Folding, sorting and degradation;Translation	K03237;K03237	eukaryotic translation initiation factor 2 subunit alpha homolog isoform X1 [Vigna radiata var. radiata] [Vigna radiata]	ko04141//Protein processing in endoplasmic reticulum;ko03013//RNA transport	-	-	-
LOC106772575	0.91	0.47	0.97	2.85	3.03	1.79	0.783333	2.55667	1.70657	9.81e-06	0.000383371	At2g37460	-	-	-	WAT1-related protein At2g37460 [Vigna radiata var. radiata] [Vigna radiata]	-	GO:0031224//intrinsic component of membrane	GO:0005215//transporter activity	GO:0044763//single-organism cellular process
LOC106775269	10.31	6.97	16.41	30.39	28.12	13.55	11.23	24.02	1.09688	0.00119345	0.0241989	At2g27500	-	-	-	glucan endo-1,3-beta-glucosidase 14 [Vigna radiata var. radiata] [Vigna radiata]	-	GO:0043231//intracellular membrane-bounded organelle	GO:0008422//beta-glucosidase activity	GO:0010087//phloem or xylem histogenesis;GO:0044238//primary metabolic process;GO:0044260//cellular macromolecule metabolic process
LOC106765347	0.97	1.13	1.13	2.27	2.88	2.08	1.07667	2.41	1.16246	3.56e-05	0.00120882	At2g25737	-	-	-	sulfite exporter TauE/SafE family protein 3 [Vigna radiata var. radiata] [Vigna radiata]	-	GO:0031224//intrinsic component of membrane	-	-
LOC106767296	1.09	0.41	0.88	3.42	2.94	1.14	0.793333	2.5	1.65593	0.000842158	0.0183519	At2g25737	-	-	-	sulfite exporter TauE/SafE family protein 3 [Vigna radiata var. radiata] [Vigna radiata]	-	GO:0031224//intrinsic component of membrane	-	-
LOC106766001	8.1	7.02	8.26	1.85	3.54	3.27	7.79333	2.88667	-1.43284	2.3e-08	1.68e-06	At2g14510	-	-	-	probable LRR receptor-like serine/threonine-protein kinase At1g51810 [Vigna radiata var. radiata] [Vigna radiata]	-	-	-	-
LOC106772735	4.41	11.81	4.29	2.23	2.15	1.34	6.83667	1.90667	-1.84224	6.28e-06	0.000257304	At2g01390/At2g01380	-	-	-	pentatricopeptide repeat-containing protein At2g01390 [Vigna radiata var. radiata] [Vigna radiata]	-	-	-	-
LOC106760846	18.95	29.42	15.1	42.48	46.2	43.85	21.1567	44.1767	1.06217	4.45e-06	0.00019247	At1g78860	-	-	-	epidermis-specific secreted glycoprotein EP1-like [Vigna radiata var. radiata] [Vigna radiata]	-	GO:0005576//extracellular region;GO:0005618//cell wall;GO:0005911//cell-cell junction;GO:0031090//organelle membrane;GO:0043231//intracellular membrane-bounded organelle;GO:0044444//cytoplasmic part	-	GO:0009725//response to hormone;GO:0044699//single-organism process
LOC106771493	0	0	0	1.51	1.77	1.83	0.001	1.70333	10.7341	7.86e-08	5.11e-06	At1g78280	-	-	-	F-box protein At1g78280-like isoform X1 [Vigna radiata var. radiata] [Vigna radiata]	-	-	GO:0016740//transferase activity	-
LOC106764905	60.26	72.81	53.32	14.74	36.5	15.84	62.13	22.36	-1.47437	4.26e-06	0.000185372	At1g75040	-	-	-	pathogenesis-related protein 5-like [Vigna radiata var. radiata] [Vigna radiata]	-	GO:0005576//extracellular region;GO:0030312//external encapsulating structure;GO:0043231//intracellular membrane-bounded organelle	-	GO:0002252//immune effector process;GO:0006355//regulation of transcription, DNA-templated;GO:0006605//protein targeting;GO:0009411//response to UV;GO:0009617//response to bacterium;GO:0009620//response to fungus;GO:0009696//salicylic acid metabolic process;GO:0009718//anthocyanin-containing compound biosynthetic process;GO:0009755//hormone-mediated signaling pathway;GO:0009814//defense response,…
LOC106764461	34.7	28.27	34.87	6.98	12.77	10.83	32.6133	10.1933	-1.67784	5.75e-14	1.09e-11	At1g74320	Metabolism;Metabolism	Global and overview maps;Lipid metabolism	K14156;K14156	probable choline kinase 2 [Vigna radiata var. radiata] [Vigna radiata]	ko01100//Metabolic pathways;ko00564//Glycerophospholipid metabolism	-	GO:0016301//kinase activity;GO:0032550//purine ribonucleoside binding	GO:0006656//phosphatidylcholine biosynthetic process
LOC106754799	4.76	0.17	4.62	0.15	0.12	0.13	3.18333	0.133333	-4.57743	8.54e-05	0.00258406	At1g67520	-	-	-	G-type lectin S-receptor-like serine/threonine-protein kinase At1g67520 isoform X1 [Vigna radiata var. radiata] [Vigna radiata]	-	-	GO:0004672//protein kinase activity	GO:0006796//phosphate-containing compound metabolic process
LOC106758264	0	0	0	0.86	1.83	2.04	0.001	1.57667	10.6227	3.91e-07	2.13e-05	At1g61280	Metabolism;Metabolism	Global and overview maps;Glycan biosynthesis and metabolism	K03861;K03861	phosphatidylinositol N-acetylglucosaminyltransferase subunit P-like [Vigna radiata var. radiata] [Vigna radiata]	ko01100//Metabolic pathways;ko00563//Glycosylphosphatidylinositol(GPI)-anchor biosynthesis	-	GO:0008375//acetylglucosaminyltransferase activity	-
LOC106763830	30.6	32.01	49.65	75.4	92.17	63.11	37.42	76.8933	1.03905	2.46e-06	0.000110971	At1g54290	Genetic Information Processing	Translation	K03113	protein translation factor SUI1 homolog [Vigna radiata var. radiata] [Vigna radiata]	ko03013//RNA transport	GO:0044424//intracellular part	GO:0008135//translation factor activity, RNA binding	GO:0006412//translation;GO:0010608//posttranscriptional regulation of gene expression;GO:0016192//vesicle-mediated transport;GO:0061024//membrane organization
LOC106752800	1.16	0.57	1.31	4.75	3.99	1.86	1.01333	3.53333	1.80192	0.00015345	0.00424398	At1g25270	-	-	-	WAT1-related protein At1g25270-like, partial [Vigna radiata var. radiata] [Vigna radiata]	-	-	-	-
LOC106768122	6.44	4.37	6.65	2.57	2.26	2.26	5.82	2.36333	-1.3002	2.1e-07	1.22e-05	At1g25240	-	-	-	clathrin assembly protein [Trifolium pratense]	-	GO:0043231//intracellular membrane-bounded organelle;GO:0044444//cytoplasmic part	-	-
LOC106777461	4.77	4.16	5.08	0.68	2.01	1.87	4.67	1.52	-1.61935	1.61e-05	0.000598544	At1g12390	-	-	-	protein cornichon homolog 4-like [Vigna radiata var. radiata] [Vigna radiata]	-	GO:0009536//plastid;GO:0031224//intrinsic component of membrane	-	GO:0007165//signal transduction
LOC106766558	12.33	11.68	14.93	3.33	6.38	5.83	12.98	5.18	-1.32527	1.06e-07	6.68e-06	At1g12150	-	-	-	WEB family protein At1g12150 [Vigna radiata var. radiata] [Vigna radiata]	-	-	-	-
LOC106775726	4.84	3.69	4.56	1.12	1.82	1.97	4.36333	1.63667	-1.41467	1.66e-08	1.24e-06	At1g09600	-	-	-	probable serine/threonine-protein kinase At1g09600 [Vigna radiata var. radiata] [Vigna radiata]	-	GO:0043231//intracellular membrane-bounded organelle	GO:0005488//binding;GO:0016301//kinase activity	GO:0001708//cell fate specification;GO:0044237//cellular metabolic process
LOC106776584	1.23	0.86	1.51	0.33	0.74	0.53	1.2	0.533333	-1.16993	0.00293091	0.0499409	At1g09600	-	-	-	probable serine/threonine-protein kinase At1g54610 [Vigna radiata var. radiata] [Vigna radiata]	-	-	GO:0004674//protein serine/threonine kinase activity	GO:0006796//phosphate-containing compound metabolic process
LOC106763092	2.9	3.27	2.87	6.09	7.69	8.6	3.01333	7.46	1.30782	1.77e-10	2.07e-08	At1g04970	-	-	-	lipopolysaccharide-binding protein [Vigna unguiculata]	-	GO:0031090//organelle membrane;GO:0043231//intracellular membrane-bounded organelle	GO:0005488//binding	-
LOC106754764	4.87	3.98	4.78	1.31	2.34	2.1	4.54333	1.91667	-1.24515	2.04e-06	9.42e-05	At1g03050	-	-	-	Phosphoinositide-binding clathrin adaptor [Vigna unguiculata]	-	GO:0030135//coated vesicle;GO:0044425//membrane part	GO:0005515//protein binding;GO:0016491//oxidoreductase activity;GO:0035091//phosphatidylinositol binding	GO:0006901//vesicle coating
LOC106775548	3.46	4.38	4.19	0.7	0.41	0.42	4.01	0.51	-2.97503	5.74e-18	1.69e-15	ASAT1	-	-	-	acyl-CoA--sterol O-acyltransferase 1 [Vigna radiata var. radiata] [Vigna radiata]	-	-	GO:0003824//catalytic activity;GO:0005488//binding	GO:0006706//steroid catabolic process;GO:0034433//steroid esterification
LOC106755243	1.43	1.39	1	0	0	0	1.27333	0.001	-10.3144	1.75e-06	8.16e-05	ASAT1	-	-	-	acyl-CoA--sterol O-acyltransferase 1-like, partial [Vigna radiata var. radiata] [Vigna radiata]	-	-	GO:0003824//catalytic activity	-
LOC106778486	1.43	1.39	1	0	0	0	1.27333	0.001	-10.3144	1.75e-06	8.16e-05	ASAT1	-	-	-	acyl-CoA--sterol O-acyltransferase 1-like, partial [Vigna radiata var. radiata] [Vigna radiata]	-	-	GO:0003824//catalytic activity	-
LOC106767108	2.47	3.37	2.06	6.77	7.07	8.56	2.63333	7.46667	1.50357	8.94e-08	5.75e-06	ARR14	-	-	-	two-component response regulator ARR14 [Vigna radiata var. radiata] [Vigna radiata]	-	-	GO:0005515//protein binding	GO:0007165//signal transduction;GO:0044238//primary metabolic process;GO:2000026//regulation of multicellular organismal development
LOC106761782	3.91	2.92	3.39	0.57	1.48	1.62	3.40667	1.22333	-1.47754	0.00137334	0.0272883	ARG7	Environmental Information Processing	Signal transduction	K14488	Indole-3-acetic acid-induced protein ARG7 [Glycine soja]	ko04075//Plant hormone signal transduction	-	-	-
LOC106761066	4.04	4.85	4.6	1.41	1.85	2.43	4.49667	1.89667	-1.24539	9.29e-06	0.000365297	APG	-	-	-	GDSL esterase/lipase APG [Vigna radiata var. radiata] [Vigna radiata]	-	GO:0005576//extracellular region	GO:0016788//hydrolase activity, acting on ester bonds	GO:0005976//polysaccharide metabolic process;GO:0006631//fatty acid metabolic process;GO:0007275//multicellular organism development;GO:0009826//unidimensional cell growth;GO:0032535//regulation of cellular component size;GO:0042546//cell wall biogenesis;GO:0043479//pigment accumulation in tissues in response to UV light;GO:0048588//developmental cell growth;GO:0060918//auxin transport;GO:0071555…
LOC106775505	2.17	1.5	1.64	0.19	0.47	0.49	1.77	0.383333	-2.20708	2.78e-08	1.99e-06	AP180	-	-	-	clathrin coat assembly protein AP180-like [Vigna radiata var. radiata] [Vigna radiata]	-	GO:0043231//intracellular membrane-bounded organelle;GO:0044444//cytoplasmic part	GO:0005488//binding	GO:0006810//transport
LOC106761723	4.9	3.24	4.38	0	0	0	4.17333	0.001	-12.027	6.91e-14	1.29e-11	AOP1	-	-	-	probable 2-oxoglutarate-dependent dioxygenase AOP1 [Vigna radiata var. radiata] [Vigna radiata]	-	-	GO:0016705//oxidoreductase activity, acting on paired donors, with incorporation or reduction of molecular oxygen;GO:0051213//dioxygenase activity	-
LOC106757775	2.8	1.36	3.92	8.18	8.15	3.69	2.69333	6.67333	1.30901	0.00158878	0.0306301	ANXA4	-	-	-	annexin A13 [Vigna radiata var. radiata] [Vigna radiata]	-	-	GO:0005543//phospholipid binding	-
LOC106770555	2.45	1.86	2.35	0.66	1.32	0.89	2.22	0.956667	-1.21447	5.34e-05	0.00171551	ANX2	-	-	-	receptor-like protein kinase ANXUR2 [Vigna radiata var. radiata] [Vigna radiata]	-	GO:0005886//plasma membrane;GO:0035838//growing cell tip	GO:0004674//protein serine/threonine kinase activity;GO:0004871//signal transducer activity;GO:0005488//binding	GO:0000904//cell morphogenesis involved in differentiation;GO:0001558//regulation of cell growth;GO:0006468//protein phosphorylation;GO:0009664//plant-type cell wall organization
LOC106754571	11.14	9.65	12.38	2.66	5.02	4.8	11.0567	4.16	-1.41026	1.15e-08	8.93e-07	ANX1	-	-	-	receptor-like protein kinase ANXUR1 [Vigna radiata var. radiata] [Vigna radiata]	-	GO:0005886//plasma membrane;GO:0035838//growing cell tip	GO:0004674//protein serine/threonine kinase activity;GO:0004871//signal transducer activity;GO:0005488//binding	GO:0000904//cell morphogenesis involved in differentiation;GO:0001558//regulation of cell growth;GO:0006468//protein phosphorylation;GO:0009664//plant-type cell wall organization
LOC106772087	2.26	2.24	2.34	1.07	0.74	1.03	2.28	0.946667	-1.26811	1.11e-05	0.000429271	AMT1-2	-	-	-	ammonium transporter 1 member 2 [Vigna radiata var. radiata] [Vigna radiata]	-	GO:0005911//cell-cell junction;GO:0031224//intrinsic component of membrane;GO:0043231//intracellular membrane-bounded organelle	GO:0015077//monovalent inorganic cation transmembrane transporter activity;GO:0015291//secondary active transmembrane transporter activity	GO:0001763//morphogenesis of a branching structure;GO:0006605//protein targeting;GO:0006865//amino acid transport;GO:0006952//defense response;GO:0009628//response to abiotic stimulus;GO:0009791//post-embryonic development;GO:0009863//salicylic acid mediated signaling pathway;GO:0015695//organic cation transport;GO:0015696//ammonium transport;GO:0015748//organophosphate ester transport;GO:0016482…
LOC106755740	2.54	1.52	3.63	7.16	6.13	3.74	2.56333	5.67667	1.14702	0.000876902	0.0189281	ALMT2	-	-	-	aluminum-activated malate transporter 2 [Vigna radiata var. radiata] [Vigna radiata]	-	GO:0016020//membrane	-	GO:0015743//malate transport
LOC106771367	2.54	2.03	2.76	0.91	1.71	0.8	2.44333	1.14	-1.09982	0.00156844	0.0303078	ALMT12	-	-	-	aluminum-activated malate transporter 12 [Vigna radiata var. radiata] [Vigna radiata]	-	GO:0016020//membrane;GO:0044464//cell part	GO:0015075//ion transmembrane transporter activity	GO:0006820//anion transport;GO:0044763//single-organism cellular process
LOC106758570	10.68	9.02	15.79	37.13	29.91	17.34	11.83	28.1267	1.24949	1.17e-05	0.000449024	ALDH10A8	Metabolism;Metabolism	Global and overview maps;Amino acid metabolism	K00130;K00130	betaine aldehyde dehydrogenase 1, chloroplastic [Vigna radiata var. radiata] [Vigna radiata]	ko01100//Metabolic pathways;ko00260//Glycine, serine and threonine metabolism	-	-	-
MSTRG.1458	9.53	9.42	9.78	0.03	0	0	9.57667	0.01	-9.90338	4.91e-17	1.28e-14	ALD1	Metabolism;Metabolism;Metabolism;Metabolism	Global and overview maps;Global and overview maps;Global and overview maps;Amino acid metabolism	K10206;K10206;K10206;K10206	PREDICTED: aminotransferase ALD1-like [Vigna angularis]	ko01100//Metabolic pathways;ko01110//Biosynthesis of secondary metabolites;ko01230//Biosynthesis of amino acids;ko00300//Lysine biosynthesis	GO:0009536//plastid	GO:0008483//transaminase activity;GO:0043167//ion binding	GO:0006952//defense response;GO:0009653//anatomical structure morphogenesis;GO:0016070//RNA metabolic process;GO:0031047//gene silencing by RNA;GO:0040029//regulation of gene expression, epigenetic;GO:0044249//cellular biosynthetic process;GO:0044710//single-organism metabolic process;GO:0048513//animal organ development;GO:0050794//regulation of cellular process;GO:0071407//cellular response to …
LOC106775574	1.98	1.85	2.02	4.78	4.93	3.18	1.95	4.29667	1.13974	7.8e-06	0.000312595	ALD1	Metabolism;Metabolism;Metabolism;Metabolism	Global and overview maps;Global and overview maps;Global and overview maps;Amino acid metabolism	K10206;K10206;K10206;K10206	aminotransferase ALD1, chloroplastic isoform X1 [Vigna radiata var. radiata] [Vigna radiata]	ko01100//Metabolic pathways;ko01110//Biosynthesis of secondary metabolites;ko01230//Biosynthesis of amino acids;ko00300//Lysine biosynthesis	GO:0009532//plastid stroma	GO:0043168//anion binding;GO:0046914//transition metal ion binding;GO:0070546//L-phenylalanine aminotransferase activity	GO:0003002//regionalization;GO:0003006//developmental process involved in reproduction;GO:0006342//chromatin silencing;GO:0009085//lysine biosynthetic process;GO:0009617//response to bacterium;GO:0009692//ethylene metabolic process;GO:0009725//response to hormone;GO:0009791//post-embryonic development;GO:0009799//specification of symmetry;GO:0009863//salicylic acid mediated signaling pathway;GO:0…
LOC106763693	2.1	1.4	1.76	0.27	0.85	0.61	1.75333	0.576667	-1.60429	0.000106905	0.00311066	AKT1	-	-	-	potassium channel AKT1 [Vigna radiata var. radiata] [Vigna radiata]	-	-	-	-
LOC106777758	0.71	0.29	0.62	2.61	1.41	1.18	0.54	1.73333	1.68252	3.61e-05	0.00122487	AHK1	-	-	-	histidine kinase 1 [Vigna radiata var. radiata] [Vigna radiata]	-	-	-	-
MSTRG.22604	17.3	15.3	15.41	0	0.07	0.04	16.0033	0.0366667	-8.76969	8.02e-33	4.91e-30	AHA8	Metabolism;Metabolism	Global and overview maps;Energy metabolism	K01535;K01535	ATPase 8, plasma membrane-type isoform X2 [Vigna radiata var. radiata] [Vigna radiata]	ko01100//Metabolic pathways;ko00190//Oxidative phosphorylation	GO:0031224//intrinsic component of membrane;GO:0044424//intracellular part	GO:0008324//cation transmembrane transporter activity;GO:0015662//ATPase activity, coupled to transmembrane movement of ions, phosphorylative mechanism;GO:0032550//purine ribonucleoside binding;GO:0043169//cation binding	GO:0009152//purine ribonucleotide biosynthetic process;GO:0015992//proton transport
LOC106766737	17.29	13.66	20.37	2.87	6.49	6.37	17.1067	5.24333	-1.706	5.52e-09	4.62e-07	AHA8	Metabolism;Metabolism	Global and overview maps;Energy metabolism	K01535;K01535	ATPase 8, plasma membrane-type isoform X1 [Vigna radiata var. radiata] [Vigna radiata]	ko01100//Metabolic pathways;ko00190//Oxidative phosphorylation	GO:0031090//organelle membrane;GO:0031224//intrinsic component of membrane;GO:0044424//intracellular part	GO:0008324//cation transmembrane transporter activity;GO:0015662//ATPase activity, coupled to transmembrane movement of ions, phosphorylative mechanism;GO:0032550//purine ribonucleoside binding;GO:0043169//cation binding	GO:0009152//purine ribonucleotide biosynthetic process;GO:0015992//proton transport
LOC106760761	11.29	9.57	10.53	2.2	5.03	4.25	10.4633	3.82667	-1.45118	1.38e-07	8.38e-06	AHA8	Metabolism;Metabolism	Global and overview maps;Energy metabolism	K01535;K01535	ATPase 8, plasma membrane-type isoform X1 [Vigna radiata var. radiata] [Vigna radiata]	ko01100//Metabolic pathways;ko00190//Oxidative phosphorylation	GO:0031090//organelle membrane;GO:0031224//intrinsic component of membrane;GO:0044424//intracellular part	GO:0008324//cation transmembrane transporter activity;GO:0015662//ATPase activity, coupled to transmembrane movement of ions, phosphorylative mechanism;GO:0032550//purine ribonucleoside binding;GO:0043169//cation binding	GO:0009152//purine ribonucleotide biosynthetic process;GO:0015992//proton transport
MSTRG.8864	33.49	29.64	43.86	6.37	12.81	15.8	35.6633	11.66	-1.61287	5.08e-07	2.68e-05	AGP41	-	-	-	Arabinogalactan peptide 16 [Cajanus cajan]	-	GO:0031224//intrinsic component of membrane	-	GO:0000041//transition metal ion transport;GO:0001101//response to acid chemical;GO:0009267//cellular response to starvation;GO:0010053//root epidermal cell differentiation;GO:0015698//inorganic anion transport;GO:0016129//phytosteroid biosynthetic process
MSTRG.19522	74.9	47.29	82.22	13.6	28.39	28.73	68.1367	23.5733	-1.53128	6.13e-07	3.18e-05	AGP41	-	-	-	Arabinogalactan peptide [Vigna unguiculata]	-	GO:0031224//intrinsic component of membrane	-	GO:0000041//transition metal ion transport;GO:0001101//response to acid chemical;GO:0009267//cellular response to starvation;GO:0010053//root epidermal cell differentiation;GO:0015698//inorganic anion transport;GO:0016129//phytosteroid biosynthetic process
LOC106780238	1.46	0.9	1.68	0.34	0.56	0.37	1.34667	0.423333	-1.66953	0.00195799	0.0361637	AGL104	-	-	-	agamous-like MADS-box protein AGL104 [Vigna radiata var. radiata] [Vigna radiata]	-	GO:0043231//intracellular membrane-bounded organelle;GO:0044444//cytoplasmic part	GO:0001071//nucleic acid binding transcription factor activity;GO:0003676//nucleic acid binding;GO:0005515//protein binding;GO:0016491//oxidoreductase activity	GO:0000904//cell morphogenesis involved in differentiation;GO:0009664//plant-type cell wall organization;GO:0009685//gibberellin metabolic process;GO:0010208//pollen wall assembly;GO:0010468//regulation of gene expression;GO:0010476//gibberellin mediated signaling pathway;GO:0034645//cellular macromolecule biosynthetic process
LOC106765857	11.8	8.02	13.15	4.87	6.04	5.27	10.99	5.39333	-1.02694	4.92e-06	0.000209917	AGD15	Cellular Processes	Transport and catabolism	K12486	probable ADP-ribosylation factor GTPase-activating protein AGD15 isoform X1 [Vigna radiata var. radiata] [Vigna radiata]	ko04144//Endocytosis	GO:0031984//organelle subcompartment;GO:0043231//intracellular membrane-bounded organelle;GO:0044444//cytoplasmic part	GO:0046914//transition metal ion binding	GO:0003006//developmental process involved in reproduction;GO:0006498//N-terminal protein lipidation
LOC106760610	3.37	2.16	2.66	0.62	0.46	0.54	2.73	0.54	-2.33787	5.52e-06	0.000231071	AERO1	Genetic Information Processing	Folding, sorting and degradation	K10950	endoplasmic reticulum oxidoreductin-2-like [Vigna radiata var. radiata] [Vigna radiata]	ko04141//Protein processing in endoplasmic reticulum	GO:0031090//organelle membrane;GO:0043231//intracellular membrane-bounded organelle	GO:0000166//nucleotide binding;GO:0016667//oxidoreductase activity, acting on a sulfur group of donors	GO:0007165//signal transduction;GO:0033554//cellular response to stress;GO:0044267//cellular protein metabolic process;GO:0044710//single-organism metabolic process
LOC106763064	1.51	1.85	1.17	3.24	3.45	3.9	1.51	3.53	1.22512	4.47e-06	0.000192822	AED3	-	-	-	aspartyl protease AED3 [Vigna radiata var. radiata] [Vigna radiata]	-	GO:0005576//extracellular region;GO:0005618//cell wall;GO:0009536//plastid	GO:0004175//endopeptidase activity	GO:0000097//sulfur amino acid biosynthetic process;GO:0009814//defense response, incompatible interaction;GO:0019538//protein metabolic process
LOC106777278	12.08	7.4	12.46	2.34	5.02	3.56	10.6467	3.64	-1.54839	5.66e-07	2.96e-05	ADF7	-	-	-	actin-depolymerizing factor isoform X1 [Vigna radiata var. radiata] [Vigna radiata]	-	GO:0005576//extracellular region;GO:0015629//actin cytoskeleton;GO:0043231//intracellular membrane-bounded organelle	GO:0008092//cytoskeletal protein binding;GO:0046914//transition metal ion binding	GO:0003006//developmental process involved in reproduction;GO:0008154//actin polymerization or depolymerization
LOC106770783	4.91	3.98	5.6	14.77	15.77	9.54	4.83	13.36	1.46782	6.69e-10	6.79e-08	ADF6	-	-	-	actin-depolymerizing factor isoform X1 [Vigna radiata var. radiata] [Vigna radiata]	-	GO:0005856//cytoskeleton	-	GO:0008154//actin polymerization or depolymerization
LOC106779492	255.75	364.39	315.98	1711.56	2217.31	2201.69	312.04	2043.52	2.71125	4.71e-57	5.91e-54	ACTI	-	-	-	trypsin inhibitor 1A-like [Vigna radiata var. radiata] [Vigna radiata]	-	-	-	-
LOC106763329	0.42	0.39	0.67	0.61	13.92	3.99	0.493333	6.17333	3.64542	0.000969057	0.0204251	ACO1	Metabolism;Metabolism;Metabolism	Global and overview maps;Global and overview maps;Amino acid metabolism	K05933;K05933;K05933	1-aminocyclopropane-1-carboxylate oxidase [Vigna radiata var. radiata] [Vigna radiata]	ko01100//Metabolic pathways;ko01110//Biosynthesis of secondary metabolites;ko00270//Cysteine and methionine metabolism	-	GO:0016641//oxidoreductase activity, acting on the CH-NH2 group of donors, oxygen as acceptor;GO:0016705//oxidoreductase activity, acting on paired donors, with incorporation or reduction of molecular oxygen;GO:0019842//vitamin binding;GO:0043169//cation binding	GO:0006950//response to stress;GO:0007275//multicellular organism development;GO:0009692//ethylene metabolic process;GO:0044710//single-organism metabolic process
LOC106757992	5.61	11.5	9.95	17.87	29.23	25.92	9.02	24.34	1.43213	2.82e-07	1.59e-05	ACLA-2	Metabolism;Metabolism;Metabolism	Global and overview maps;Global and overview maps;Carbohydrate metabolism	K01648;K01648;K01648	ATP-citrate synthase alpha chain protein 2 [Vigna radiata var. radiata] [Vigna radiata]	ko01100//Metabolic pathways;ko01110//Biosynthesis of secondary metabolites;ko00020//Citrate cycle (TCA cycle)	GO:0043234//protein complex;GO:0044444//cytoplasmic part	GO:0032550//purine ribonucleoside binding;GO:0046912//transferase activity, transferring acyl groups, acyl groups converted into alkyl on transfer	GO:0000097//sulfur amino acid biosynthetic process;GO:0005982//starch metabolic process;GO:0006084//acetyl-CoA metabolic process;GO:0006605//protein targeting;GO:0006631//fatty acid metabolic process;GO:0006779//porphyrin-containing compound biosynthetic process;GO:0008361//regulation of cell size;GO:0009826//unidimensional cell growth;GO:0009909//regulation of flower development;GO:0016109//tetr…
LOC106759099	0.4	0.25	0.19	2.19	1.16	1.29	0.28	1.54667	2.46566	4.15e-05	0.00138276	ACA7	Metabolism;Metabolism	Global and overview maps;Energy metabolism	K01674;K01674	alpha carbonic anhydrase 7-like [Vigna radiata var. radiata] [Vigna radiata]	ko01100//Metabolic pathways;ko00910//Nitrogen metabolism	GO:0005737//cytoplasm;GO:0016020//membrane	GO:0016655//oxidoreductase activity, acting on NAD(P)H, quinone or similar compound as acceptor;GO:0016836//hydro-lyase activity;GO:0043167//ion binding	GO:0010033//response to organic substance;GO:0044763//single-organism cellular process;GO:0048229//gametophyte development;GO:0055080//cation homeostasis;GO:0070838//divalent metal ion transport;GO:0098771//inorganic ion homeostasis
LOC106756866	4.14	4.04	4.85	0.06	0.05	0.05	4.34333	0.0533333	-6.34762	4.31e-42	3.6e-39	ACA12	-	-	-	calcium-transporting ATPase 12, plasma membrane-type [Vigna radiata var. radiata] [Vigna radiata]	-	GO:0031224//intrinsic component of membrane	GO:0005515//protein binding;GO:0019829//cation-transporting ATPase activity;GO:0032550//purine ribonucleoside binding;GO:0043169//cation binding	GO:0002252//immune effector process;GO:0006816//calcium ion transport;GO:0007165//signal transduction;GO:0010243//response to organonitrogen compound;GO:0051707//response to other organism;GO:0072503//cellular divalent inorganic cation homeostasis
LOC106770103	1.25	1.07	1.02	0.36	0.68	0.5	1.11333	0.513333	-1.11692	0.000184403	0.00500561	ABCG39	-	-	-	pleiotropic drug resistance protein 2 [Vigna radiata var. radiata] [Vigna radiata]	-	GO:0031224//intrinsic component of membrane	GO:0015604//organic phosphonate transmembrane transporter activity;GO:0017111//nucleoside-triphosphatase activity;GO:0032550//purine ribonucleoside binding	GO:0044765//single-organism transport
LOC106759328	0	0	0	2.61	2.09	3	0.001	2.56667	11.3257	6.94e-12	1.01e-09	ABCG34	-	-	-	ABC transporter G family member 34-like [Vigna radiata var. radiata] [Vigna radiata]	-	GO:0031224//intrinsic component of membrane	GO:0015604//organic phosphonate transmembrane transporter activity;GO:0017111//nucleoside-triphosphatase activity;GO:0032550//purine ribonucleoside binding	GO:0044765//single-organism transport
LOC106774776	21.28	16.98	22	4.1	8.26	6.91	20.0867	6.42333	-1.64484	1.07e-11	1.52e-09	ABCG31	-	-	-	ABC transporter G family member 31-like [Vigna radiata var. radiata] [Vigna radiata]	-	GO:0005911//cell-cell junction;GO:0031224//intrinsic component of membrane;GO:0043234//protein complex	GO:0015604//organic phosphonate transmembrane transporter activity;GO:0016757//transferase activity, transferring glycosyl groups;GO:0032550//purine ribonucleoside binding;GO:0042626//ATPase activity, coupled to transmembrane movement of substances	GO:0006952//defense response;GO:0007165//signal transduction;GO:0008152//metabolic process;GO:0009725//response to hormone;GO:0015893//drug transport;GO:0033036//macromolecule localization;GO:0051707//response to other organism;GO:0071229//cellular response to acid chemical;GO:0071310//cellular response to organic substance;GO:0071702//organic substance transport;GO:1901701//cellular response to …
LOC106756907	0.32	0.06	0.41	1.91	1.87	0.59	0.263333	1.45667	2.46771	9.98e-05	0.00293788	ABCG20	-	-	-	ABC transporter G family member 20 [Vigna radiata var. radiata] [Vigna radiata]	-	-	GO:0015604//organic phosphonate transmembrane transporter activity;GO:0017111//nucleoside-triphosphatase activity;GO:0032550//purine ribonucleoside binding	GO:0044765//single-organism transport
LOC106773108	3.56	3.46	4.52	12.27	10.09	5.47	3.84667	9.27667	1.27	9.81e-06	0.000383371	ABCG11	-	-	-	ABC transporter G family member 11-like [Vigna radiata var. radiata] [Vigna radiata]	-	-	GO:0017111//nucleoside-triphosphatase activity;GO:0032550//purine ribonucleoside binding	GO:0044765//single-organism transport
LOC106772992	0.29	0.35	0.29	0.7	1.02	0.82	0.31	0.846667	1.44953	0.000628074	0.0142564	ABCG11	-	-	-	ABC transporter G family member 11 isoform X1 [Vigna radiata var. radiata] [Vigna radiata]	-	-	GO:0015604//organic phosphonate transmembrane transporter activity;GO:0017111//nucleoside-triphosphatase activity;GO:0032550//purine ribonucleoside binding	GO:0044765//single-organism transport
LOC106772321	8.98	6.24	13.48	23.74	22.06	11.69	9.56667	19.1633	1.00226	0.000806949	0.0176613	ABCC5	Environmental Information Processing	Membrane transport	K05665	ABC transporter C family member 5 [Vigna radiata var. radiata] [Vigna radiata]	ko02010//ABC transporters	GO:0005773//vacuole;GO:0031090//organelle membrane;GO:0031224//intrinsic component of membrane	GO:0004888//transmembrane signaling receptor activity;GO:0016628//oxidoreductase activity, acting on the CH-CH group of donors, NAD or NADP as acceptor;GO:0032550//purine ribonucleoside binding;GO:0042626//ATPase activity, coupled to transmembrane movement of substances	GO:0006865//amino acid transport;GO:0006875//cellular metal ion homeostasis;GO:0006970//response to osmotic stress;GO:0007017//microtubule-based process;GO:0015893//drug transport;GO:0016482//cytoplasmic transport;GO:0044710//single-organism metabolic process;GO:0050794//regulation of cellular process;GO:1902410//mitotic cytokinetic process
LOC106775126	0.48	0.48	0.43	0.03	0.04	0.11	0.463333	0.06	-2.94902	1.22e-07	7.48e-06	ABCC3	Environmental Information Processing	Membrane transport	K05666	ABC transporter C family member 3-like [Vigna radiata var. radiata] [Vigna radiata]	ko02010//ABC transporters	GO:0031224//intrinsic component of membrane	GO:0015405//P-P-bond-hydrolysis-driven transmembrane transporter activity;GO:0016491//oxidoreductase activity;GO:0017111//nucleoside-triphosphatase activity;GO:0032550//purine ribonucleoside binding	GO:0008152//metabolic process;GO:0044763//single-organism cellular process;GO:0051234//establishment of localization
LOC106757189	1.15	0.74	1.02	0.07	0.06	0.08	0.97	0.07	-3.79256	3.58e-18	1.08e-15	ABCC10	Environmental Information Processing	Membrane transport	K05666	ABC transporter C family member 10 [Vigna radiata var. radiata] [Vigna radiata]	ko02010//ABC transporters	GO:0031224//intrinsic component of membrane	GO:0015405//P-P-bond-hydrolysis-driven transmembrane transporter activity;GO:0016628//oxidoreductase activity, acting on the CH-CH group of donors, NAD or NADP as acceptor;GO:0017111//nucleoside-triphosphatase activity;GO:0032550//purine ribonucleoside binding	GO:0044710//single-organism metabolic process;GO:0044763//single-organism cellular process;GO:0051234//establishment of localization
LOC106761317	0.53	0.69	0.65	2.23	1.98	1.55	0.623333	1.92	1.62303	2.13e-11	2.92e-09	ABCC10	Environmental Information Processing	Membrane transport	K05666	ABC transporter C family member 10 isoform X1 [Vigna radiata var. radiata] [Vigna radiata]	ko02010//ABC transporters	GO:0031224//intrinsic component of membrane	GO:0015405//P-P-bond-hydrolysis-driven transmembrane transporter activity;GO:0016628//oxidoreductase activity, acting on the CH-CH group of donors, NAD or NADP as acceptor;GO:0017111//nucleoside-triphosphatase activity;GO:0032550//purine ribonucleoside binding	GO:0044710//single-organism metabolic process;GO:0044763//single-organism cellular process;GO:0051234//establishment of localization
LOC106774931	2.35	1.76	2.46	0.58	0.97	0.8	2.19	0.783333	-1.48323	3.43e-08	2.43e-06	ABCB9	Environmental Information Processing	Membrane transport	K05658	ABC transporter B family member 9 [Vigna radiata var. radiata] [Vigna radiata]	ko02010//ABC transporters	GO:0031224//intrinsic component of membrane	GO:0005368//taurine transmembrane transporter activity;GO:0032550//purine ribonucleoside binding;GO:0042626//ATPase activity, coupled to transmembrane movement of substances	GO:0015893//drug transport;GO:0044763//single-organism cellular process;GO:0051181//cofactor transport
MSTRG.1549	15.38	16.8	17.17	0.03	0.02	0	16.45	0.0166667	-9.94691	2.79e-33	1.8e-30	ABCB4	Environmental Information Processing	Membrane transport	K05658	PREDICTED: ABC transporter B family member 21-like [Vigna angularis]	ko02010//ABC transporters	-	GO:0042626//ATPase activity, coupled to transmembrane movement of substances	GO:0044763//single-organism cellular process;GO:0044765//single-organism transport
LOC106778978	3.36	2.82	3.24	0	0	0	3.14	0.001	-11.6165	1.1e-15	2.64e-13	AAR2	-	-	-	protein AAR2 homolog isoform X1 [Vigna radiata var. radiata] [Vigna radiata]	-	GO:0009536//plastid	-	GO:0000302//response to reactive oxygen species;GO:0007049//cell cycle;GO:0009642//response to light intensity;GO:0010467//gene expression;GO:0044267//cellular protein metabolic process
LOC106762708	6.54	5.9	10.84	16.24	18.63	11.96	7.76	15.61	1.00834	9.29e-05	0.00277076	AAP6	-	-	-	amino acid permease 6 [Vigna radiata var. radiata] [Vigna radiata]	-	-	-	-
LOC106764609	1.28	1.46	0.91	3.31	3.29	2.9	1.21667	3.16667	1.38003	2.89e-10	3.22e-08	AAO3	Metabolism;Metabolism;Metabolism	Global and overview maps;Global and overview maps;Metabolism of terpenoids and polyketides	K09842;K09842;K09842	abscisic-aldehyde oxidase [Vigna radiata var. radiata] [Vigna radiata]	ko01100//Metabolic pathways;ko01110//Biosynthesis of secondary metabolites;ko00906//Carotenoid biosynthesis	-	-	-
LOC106768143	12.44	8.87	11.61	7.15	2.09	5.15	10.9733	4.79667	-1.1939	0.00171482	0.0325842	1MMP	-	-	-	metalloendoproteinase 1-like [Vigna radiata var. radiata] [Vigna radiata]	-	-	-	-
LOC106759624	0.79	0.95	0.71	20.17	21.49	21.21	0.816667	20.9567	4.68152	5.05e-164	4.22e-160	--	-	-	-	WD repeat-containing protein 91 homolog [Vigna radiata var. radiata] [Vigna radiata]	-	-	-	-
LOC111241312	215.8	193.04	211.66	16.16	18.41	22.05	206.833	18.8733	-3.45405	1.32e-129	6.63e-126	--	-	-	-	abscisic stress-ripening protein 1-like [Vigna radiata var. radiata] [Vigna radiata]	-	GO:0043231//intracellular membrane-bounded organelle;GO:0044444//cytoplasmic part	-	GO:0050896//response to stimulus
LOC111241868	78.72	78.52	69.95	9.68	8.56	9.51	75.73	9.25	-3.03334	5.18e-120	2.17e-116	--	-	-	-	peptidyl-prolyl cis-trans isomerase G-like [Vigna radiata var. radiata] [Vigna radiata]	-	-	-	-
LOC106779489	3327.31	4689.14	3977.07	325.04	428.76	391.53	3997.84	381.777	-3.38842	4.9e-90	1.37e-86	--	-	-	-	chymotrypsin inhibitor 3 [Vigna radiata var. radiata] [Vigna radiata]	-	-	GO:0030414//peptidase inhibitor activity	GO:0006508//proteolysis
LOC106768836	121.02	124.76	118.9	39.43	43.03	38.67	121.56	40.3767	-1.59007	4.31e-60	6.37e-57	--	-	-	-	transcription termination factor 1 isoform X1 [Vigna radiata var. radiata] [Vigna radiata]	-	-	GO:0005488//binding	-
MSTRG.19166	4.04	5.2	6.45	0	0.05	0.04	5.23	0.03	-7.4457	7.61e-49	8.3e-46	--	-	-	-	Transposon Ty3-I Gag-Pol polyprotein, partial [Cajanus cajan]	-	-	-	-
MSTRG.13425	18.69	15.38	18.39	0.54	0.6	1.23	17.4867	0.79	-4.46826	1.05e-45	1.01e-42	--	-	-	-	Cationic peroxidase 1 [Glycine soja]	-	-	-	-
MSTRG.20470	36.33	33.4	35.86	0.05	0.03	0.02	35.1967	0.0333333	-10.0443	1.62e-42	1.4e-39	--	-	-	-	-	-	-	-	-
MSTRG.19755	1.12	1.04	0.64	8.7	9.66	9.5	0.933333	9.28667	3.3147	1.18e-40	9.51e-38	--	-	-	-	Ulp1 protease family [Vigna unguiculata]	-	GO:0016020//membrane;GO:0043231//intracellular membrane-bounded organelle	-	-
MSTRG.19203	17.77	16.61	15.38	0.06	0	0	16.5867	0.02	-9.69581	1.86e-38	1.41e-35	--	-	-	-	FAM175 family [Vigna unguiculata]	-	-	-	-
LOC106770298	14.95	17.31	14.19	0.05	0.08	0	15.4833	0.0433333	-8.48102	4.26e-37	3.14e-34	--	-	-	-	protein DA1-related 1-like isoform X1 [Vigna radiata var. radiata] [Vigna radiata]	-	-	GO:0005488//binding	-
MSTRG.1489	8.98	7.41	8	0.05	0	0.02	8.13	0.0233333	-8.44472	3.4e-30	1.98e-27	--	-	-	-	somatic embryogenesis receptor kinase 1 [Vigna unguiculata]	-	-	-	-
LOC111241832	16.42	20.41	19.5	1.84	3.06	2.3	18.7767	2.4	-2.96783	1.16e-29	6.62e-27	--	-	-	-	glycine-rich RNA-binding protein 2-like [Vigna radiata var. radiata] [Vigna radiata]	-	-	-	-
LOC106763284	1135.34	1297.9	1216.84	315.02	427.33	441.43	1216.69	394.593	-1.62453	1.19e-25	5.73e-23	--	-	-	-	glycine-rich cell wall structural protein [Vigna radiata var. radiata] [Vigna radiata]	-	-	-	-
LOC106778695	0	0.04	0	21.72	23.67	23.34	0.0133333	22.91	10.7467	1.62e-25	7.65e-23	--	-	-	-	Retrovirus-related Pol polyprotein from transposon RE2 [Glycine soja]	-	-	-	-
MSTRG.1464	3.55	2.66	4.86	0.19	0.05	0.27	3.69	0.17	-4.44001	5.51e-25	2.56e-22	--	-	-	-	flavonol sulfotransferase-like protein [Trifolium pratense]	-	-	-	-
LOC106763682	13.01	11.7	11.89	1.83	3.04	2.73	12.2	2.53333	-2.26777	5.84e-25	2.66e-22	--	-	-	-	myb-like protein X [Vigna radiata var. radiata] [Vigna radiata]	-	-	-	-
MSTRG.8915	12.36	10.85	11.6	0.34	0.09	0.33	11.6033	0.253333	-5.51736	1.89e-23	8.32e-21	--	-	-	-	-	-	-	-	-
LOC106761641	41.42	50.23	40.21	10.89	14.36	8.81	43.9533	11.3533	-1.95286	1.05e-21	4.24e-19	--	-	-	-	transport and Golgi organization 2 homolog [Vigna radiata var. radiata] [Vigna radiata]	-	-	-	-
LOC106754290	38.43	32.49	36.72	0	0.06	0.06	35.88	0.04	-9.80896	2.25e-21	8.69e-19	--	-	-	-	uncharacterized protein LOC106754290 [Vigna radiata var. radiata] [Vigna radiata]	-	-	-	-
LOC106766541	1.62	2.54	2.21	13.25	10.43	16.88	2.12333	13.52	2.67069	9.8e-21	3.56e-18	--	-	-	-	kunitz-type trypsin inhibitor KTI1-like [Vigna radiata var. radiata] [Vigna radiata]	-	-	GO:0030414//peptidase inhibitor activity	GO:0006508//proteolysis;GO:0044267//cellular protein metabolic process;GO:0050896//response to stimulus
MSTRG.1632	0	0	0	10.7	12.11	12.58	0.001	11.7967	13.5261	6.61e-20	2.37e-17	--	-	-	-	Ulp1 protease family [Vigna unguiculata]	-	-	-	-
LOC106773565	99.84	94.66	94.38	47.92	40.4	49.06	96.2933	45.7933	-1.0723	1.42e-19	5.01e-17	--	-	-	-	probable serine/threonine-protein kinase DDB_G0281745 [Vigna radiata var. radiata] [Vigna radiata]	-	GO:0009536//plastid	-	-
MSTRG.337	1.67	1.23	1.53	10.53	11.38	14.23	1.47667	12.0467	3.02822	2.62e-19	8.88e-17	--	-	-	-	Subtilisin-like protease SBT5.4 [Glycine soja]	-	-	-	-
LOC106774008	19.44	20.15	20.07	0	0	0.04	19.8867	0.0133333	-10.5425	1.15e-18	3.64e-16	--	-	-	-	protein MAIN-LIKE 1-like [Vigna unguiculata]	-	-	-	-
LOC111242061	0.86	0.86	0.88	0.14	0.12	0.1	0.866667	0.12	-2.85244	2.28e-18	7.16e-16	--	-	-	-	Retrovirus-related Pol polyprotein from transposon TNT 1-94, partial [Cajanus cajan]	-	-	-	-
LOC106773976	17.22	17.83	20.76	3.26	5.75	5.14	18.6033	4.71667	-1.97972	2.49e-18	7.7e-16	--	-	-	-	Stress up-regulated Nod 19 [Vigna unguiculata]	-	-	-	-
MSTRG.16793	0	0	0	6.5	5.46	5.11	0.001	5.69	12.4742	3.29e-18	1.01e-15	--	-	-	-	hypothetical protein VIGAN_10108400, partial [Vigna angularis var. angularis] [Vigna angularis]	-	-	-	-
LOC106778362	2.04	2.1	2.09	0.13	0.12	0.25	2.07667	0.166667	-3.63923	3.8e-18	1.14e-15	--	-	-	-	uncharacterized protein LOC106778362 [Vigna radiata var. radiata] [Vigna radiata]	-	-	-	-
MSTRG.22614	0	0	0	9.08	7.63	8.66	0.001	8.45667	13.0459	6e-18	1.75e-15	--	-	-	-	-	-	-	-	-
MSTRG.20873	12.6	13.65	13.15	4.09	3.75	3.43	13.1333	3.75667	-1.80571	7.02e-18	2.02e-15	--	-	-	-	PREDICTED: CLAVATA3/ESR (CLE)-related protein TDIF-like [Vigna angularis]	-	-	-	GO:0044767//single-organism developmental process
LOC106766467	3.35	3	3.59	0	0.04	0.07	3.31333	0.0366667	-6.49767	9.97e-18	2.84e-15	--	Genetic Information Processing	Replication and repair	K02321	Retrovirus-related Pol polyprotein from transposon TNT 1-94, partial [Cajanus cajan]	ko03030//DNA replication	-	-	-
MSTRG.219	3.81	5.16	4.08	17.98	14.92	15.01	4.35	15.97	1.87628	2e-17	5.51e-15	--	-	-	-	large subunit ribosomal protein L24e [Vigna unguiculata]	-	-	-	-
MSTRG.4337	10.91	9.94	10.99	0.03	0	0	10.6133	0.01	-10.0517	1.34e-16	3.43e-14	--	-	-	-	protein diaphanous homolog 1-like [Vigna unguiculata]	-	-	-	-
MSTRG.9097	0	0	0	10.82	8.09	10.3	0.001	9.73667	13.2492	1.59e-16	4.03e-14	--	-	-	-	-	-	-	-	-
LOC106775469	11.15	12.44	10.93	0	0.05	0	11.5067	0.0166667	-9.43129	1.35e-15	3.17e-13	--	-	-	-	uncharacterized protein LOC106775469 [Vigna radiata var. radiata] [Vigna radiata]	-	-	-	-
MSTRG.19070	0	0	0	2.99	2.18	2.52	0.001	2.56333	11.3238	1.93e-15	4.49e-13	--	-	-	-	-	-	-	-	-
LOC111242606	0.17	0.11	0.28	2.08	2.09	2.81	0.186667	2.32667	3.63973	3.9e-15	8.51e-13	--	-	-	-	Subtilisin-like protease SBT5.4 [Glycine soja]	-	-	-	-
MSTRG.4267	0.16	0.23	0.59	2.85	3.01	3.02	0.326667	2.96	3.17971	8.22e-15	1.73e-12	--	-	-	-	Transducin/WD40 repeat superfamily protein [Spatholobus suberectus]	-	GO:0043231//intracellular membrane-bounded organelle	-	-
LOC106755425	10947.8	14612	12720.7	3947.77	3573.31	5722.41	12760.2	4414.5	-1.53133	8.98e-15	1.88e-12	--	-	-	-	chymotrypsin inhibitor 3-like [Vigna radiata var. radiata] [Vigna radiata]	-	-	-	-
MSTRG.13347	0.04	0.05	0	7.09	7.45	8.15	0.03	7.56333	7.97792	1.24e-14	2.53e-12	--	-	-	-	PREDICTED: protein qua-1-like [Vigna angularis]	-	-	-	-
MSTRG.1132	0	0	0	11.72	8.44	8.48	0.001	9.54667	13.2208	9.74e-14	1.79e-11	--	-	-	-	-	-	-	-	-
MSTRG.20409	62.42	49.37	65.81	11.52	21.48	19.8	59.2	17.6	-1.75002	9.78e-14	1.79e-11	--	-	-	-	hypothetical protein LR48_Vigan02g223700 [Vigna angularis]	-	-	-	-
LOC106773948	4.44	2.7	2.45	15.23	12.33	20.86	3.19667	16.14	2.336	1.7e-13	3.02e-11	--	-	-	-	umecyanin-like [Vigna radiata var. radiata] [Vigna radiata]	-	GO:0031225//anchored component of membrane;GO:0043231//intracellular membrane-bounded organelle	-	GO:0006950//response to stress;GO:0009620//response to fungus;GO:0009642//response to light intensity;GO:0030001//metal ion transport;GO:0044710//single-organism metabolic process;GO:0071704//organic substance metabolic process
MSTRG.22470	0	0	0	3.3	3.12	3.71	0.001	3.37667	11.7214	2.45e-13	4.24e-11	--	-	-	-	PREDICTED: protein FAM63B [Vigna angularis]	-	-	GO:0016772//transferase activity, transferring phosphorus-containing groups	-
MSTRG.4250	3.45	4.13	3.66	10.48	9.58	11.59	3.74667	10.55	1.49356	2.74e-13	4.71e-11	--	-	-	-	hypothetical protein LR48_Vigan02g074800 [Vigna angularis]	-	-	-	-
LOC106759094	9.85	10.88	11.49	2.18	3.87	3.15	10.74	3.06667	-1.80825	3.15e-13	5.34e-11	--	-	-	-	Late embryogenesis abundant protein, partial [Mucuna pruriens]	-	GO:0005911//cell-cell junction;GO:0031225//anchored component of membrane;GO:0044464//cell part	-	-
LOC106774741	1.83	1.25	1.29	0	0.04	0.1	1.45667	0.0466667	-4.96413	7.19e-13	1.17e-10	--	-	-	-	golgin candidate 4-like [Vigna unguiculata]	-	-	-	-
MSTRG.9086	3.3	3.2	3.68	0	0	0	3.39333	0.001	-11.7285	9.62e-13	1.56e-10	--	-	-	-	-	-	-	-	-
MSTRG.20288	0.05	0	0	3.07	4.32	3.73	0.0166667	3.70667	7.79701	1.22e-12	1.96e-10	--	-	-	-	-	-	-	-	-
MSTRG.1652	6.34	5.33	9.84	0	0	0	7.17	0.001	-12.8078	2.1e-12	3.3e-10	--	-	-	-	bZIP transcription factor 16-like isoform X1 [Vigna radiata var. radiata] [Vigna radiata]	-	GO:0043231//intracellular membrane-bounded organelle	GO:0001071//nucleic acid binding transcription factor activity;GO:0003677//DNA binding	GO:0010468//regulation of gene expression;GO:0034645//cellular macromolecule biosynthetic process
MSTRG.5789	12.5	4.74	14.02	0	0	0.05	10.42	0.0166667	-9.28817	2.17e-12	3.41e-10	--	-	-	-	hypothetical protein PHAVU_001G125800g [Phaseolus vulgaris]	-	-	-	-
LOC106775956	6.41	6.55	6.65	3.14	2.45	2.72	6.53667	2.77	-1.23867	2.56e-12	3.94e-10	--	-	-	-	Myb-like protein O [Glycine soja]	-	-	-	GO:0009653//anatomical structure morphogenesis;GO:0009888//tissue development;GO:0033043//regulation of organelle organization;GO:0044237//cellular metabolic process;GO:0044763//single-organism cellular process;GO:0048731//system development
LOC111240966	0	0	0	3.91	3.86	5.96	0.001	4.57667	12.1601	4.24e-12	6.32e-10	--	-	-	-	uncharacterized protein LOC111240966 [Vigna radiata var. radiata] [Vigna radiata]	-	-	-	-
MSTRG.21331	0	0	0	3.07	4.64	4.19	0.001	3.96667	11.9537	4.92e-12	7.31e-10	--	-	-	-	activator of 90 kDa heat shock protein ATPase homolog isoform X3 [Abrus precatorius]	-	-	-	-
MSTRG.21328	0	0	0	4.27	3.78	4.2	0.001	4.08333	11.9955	7.63e-12	1.11e-09	--	Genetic Information Processing	Transcription	K12821	pre-mRNA-processing protein 40A [Cajanus cajan]	ko03040//Spliceosome	GO:0044424//intracellular part	-	GO:0010467//gene expression;GO:0016070//RNA metabolic process;GO:0034645//cellular macromolecule biosynthetic process
MSTRG.6015	0	0	0.06	5.87	5.4	6.72	0.02	5.99667	8.22802	1.08e-11	1.53e-09	--	-	-	-	laccase-7-like [Vigna unguiculata]	-	-	-	-
LOC106764414	14.37	11.32	13.45	25.53	29.9	27.03	13.0467	27.4867	1.07505	1.89e-11	2.61e-09	--	-	-	-	Immunoglobulin E-set [Vigna unguiculata]	-	GO:0030312//external encapsulating structure;GO:0043231//intracellular membrane-bounded organelle;GO:0044444//cytoplasmic part	-	GO:0001101//response to acid chemical;GO:0015698//inorganic anion transport;GO:0046474//glycerophospholipid biosynthetic process
LOC106766567	4.1	4.26	5.26	1.26	1.88	1.55	4.54	1.56333	-1.53807	2.16e-11	2.93e-09	--	-	-	-	pinin-like [Vigna radiata var. radiata] [Vigna radiata]	-	-	-	-
LOC111240728	0	0	0	1.46	1.42	1.51	0.001	1.46333	10.515	4.84e-11	6.26e-09	--	-	-	-	Retrovirus-related Pol polyprotein from transposon TNT 1-94 [Dendrobium catenatum]	-	-	-	-
LOC106760676	79.33	59.1	85.19	14.51	28.51	26.76	74.54	23.26	-1.68016	5.34e-11	6.86e-09	--	-	-	-	olee1-like protein [Vigna radiata var. radiata] [Vigna radiata]	-	GO:0005576//extracellular region	-	-
LOC106755290	21.72	15.66	18.42	8.5	9.45	9.18	18.6	9.04333	-1.04038	5.6e-11	7.12e-09	--	-	-	-	DUF1336 family protein [Medicago truncatula]	-	-	-	-
MSTRG.5089	2.86	16.19	4.53	0	0	0	7.86	0.001	-12.9403	9.98e-11	1.23e-08	--	-	-	-	hypothetical protein VIGAN_09135200, partial [Vigna angularis var. angularis] [Vigna angularis]	-	-	-	-
MSTRG.21998	6.41	5.24	7.32	1.34	1.79	1.8	6.32333	1.64333	-1.94406	1.37e-10	1.66e-08	--	-	-	-	PREDICTED: X-linked retinitis pigmentosa GTPase regulator-interacting protein 1-like isoform X2 [Vitis vinifera]	-	-	-	-
LOC111241999	0	0	0	2.86	2.48	2.36	0.001	2.56667	11.3257	1.66e-10	1.97e-08	--	-	-	-	receptor-like protein 12 [Vigna radiata var. radiata] [Vigna radiata]	-	-	-	-
MSTRG.22330	3.61	3.25	3.11	10.52	8.99	9.63	3.32333	9.71333	1.54734	2.26e-10	2.61e-08	--	-	-	-	pre-mRNA-splicing factor CWC22 homolog [Glycine max]	-	GO:0005576//extracellular region;GO:0009526//plastid envelope;GO:0031090//organelle membrane	GO:0016491//oxidoreductase activity	GO:0044710//single-organism metabolic process
MSTRG.20474	3.57	2.38	5.01	0.15	0	0.23	3.65333	0.126667	-4.8501	2.27e-10	2.61e-08	--	-	-	-	type I inositol polyphosphate 5-phosphatase 2 [Vigna radiata var. radiata] [Vigna radiata]	-	-	-	-
LOC106774795	9.19	8.03	9.62	1.93	3.33	3.28	8.94667	2.84667	-1.65208	2.37e-10	2.7e-08	--	-	-	-	protein brassinosteroid insensitive 1 [Vigna unguiculata]	-	-	-	-
MSTRG.13108	1.25	1.28	2.1	0	0	0	1.54333	0.001	-10.5918	2.87e-10	3.22e-08	--	-	-	-	hypothetical protein LR48_Vigan10g032000 [Vigna angularis]	-	-	-	-
LOC111242308	0	0	0	1.72	2.13	2.85	0.001	2.23333	11.125	3.86e-10	4.19e-08	--	-	-	-	uncharacterized protein LOC111242308 isoform X1 [Vigna radiata var. radiata] [Vigna radiata]	-	-	-	-
MSTRG.8914	3.32	2.86	5	0.22	0.16	0.07	3.72667	0.15	-4.63485	4.18e-10	4.5e-08	--	-	-	-	-	-	-	-	-
LOC106772671	80.9	57.1	49.22	28.84	22.17	25.66	62.4067	25.5567	-1.288	4.56e-10	4.87e-08	--	-	-	-	histone acetyltransferase KAT6B [Morus notabilis]	-	-	-	-
LOC106754573	13.45	13.98	14.6	3.34	6.49	4.81	14.01	4.88	-1.5215	6.18e-10	6.38e-08	--	-	-	-	inversin [Cajanus cajan]	-	-	-	GO:0009664//plant-type cell wall organization
MSTRG.1477	1.75	1.86	1.43	0.46	0.6	0.62	1.68	0.56	-1.58496	9.97e-10	9.85e-08	--	-	-	-	-	-	-	-	-
LOC106753382	8.62	5.15	10.65	2.18	1.72	1.58	8.14	1.82667	-2.15582	1.09e-09	1.07e-07	--	-	-	-	PREDICTED: LOC109791690 isoform X2 [Prunus dulcis]	-	-	-	-
LOC106760076	65.49	52.68	77.77	13.05	26.28	24.62	65.3133	21.3167	-1.6154	1.17e-09	1.14e-07	--	-	-	-	pectinesterase inhibitor-like [Vigna radiata var. radiata] [Vigna radiata]	-	-	-	GO:0008152//metabolic process
MSTRG.1129	1.39	1.33	1.14	0	0	0	1.28667	0.001	-10.3294	1.31e-09	1.26e-07	--	-	-	-	-	-	-	-	-
LOC106767028	16.16	13	12.22	5.93	7.43	5.31	13.7933	6.22333	-1.14821	1.34e-09	1.29e-07	--	-	-	-	L-arabinose transport system permease protein like [Actinidia chinensis var. chinensis] [Actinidia chinensis]	-	-	-	-
MSTRG.20410	43.18	33.27	51.3	7.64	15.19	15.33	42.5833	12.72	-1.74319	1.64e-09	1.53e-07	--	-	-	-	hypothetical protein LR48_Vigan02g223600 [Vigna angularis]	-	-	-	-
LOC106755601	9.27	6.53	9.49	1.58	3.27	2.3	8.43	2.38333	-1.82255	1.65e-09	1.53e-07	--	-	-	-	Actin cross-linking [Vigna unguiculata]	-	-	-	-
LOC111241632	2.23	1.85	1.92	9.85	4.36	7.42	2	7.21	1.85	1.73e-09	1.59e-07	--	-	-	-	protein ACCELERATED CELL DEATH 6-like [Vigna radiata var. radiata] [Vigna radiata]	-	-	-	GO:0009987//cellular process;GO:0045087//innate immune response;GO:0050789//regulation of biological process;GO:0098542//defense response to other organism
MSTRG.22796	5.64	1.81	4.27	0	0	0	3.90667	0.001	-11.9317	2.25e-09	2.04e-07	--	-	-	-	-	-	-	-	-
MSTRG.1136	2.21	3.73	1.63	0	0	0.03	2.52333	0.01	-7.97919	2.37e-09	2.14e-07	--	-	-	-	PREDICTED: polynucleotide 5'-hydroxyl-kinase NOL9-like isoform X1 [Vigna angularis]	-	-	-	-
LOC106763581	41.07	33.14	42.23	6.61	16.28	13.12	38.8133	12.0033	-1.69312	2.56e-09	2.3e-07	--	-	-	-	Universal stress protein A protein [Spatholobus suberectus]	-	-	-	-
LOC106775525	79.03	70.97	89.5	20.42	36.68	36.47	79.8333	31.19	-1.35591	2.8e-09	2.47e-07	--	-	-	-	pectinesterase protein [Spatholobus suberectus]	-	-	-	-
MSTRG.9273	4.35	2.83	4.06	0.35	0.65	0.69	3.74667	0.563333	-2.73355	3.4e-09	2.96e-07	--	-	-	-	PREDICTED: pentatricopeptide repeat-containing protein At5g27270 isoform X2 [Vigna angularis]	-	-	-	-
MSTRG.1647	3.42	3.12	3.41	0.15	0.33	0.73	3.31667	0.403333	-3.03969	4.29e-09	3.67e-07	--	-	-	-	Ulp1 protease family [Vigna unguiculata]	-	-	-	-
MSTRG.19578	2.13	2.86	2.54	0	0	0.04	2.51	0.0133333	-7.55651	4.4e-09	3.75e-07	--	-	-	-	-	-	-	-	-
LOC106768694	13.98	11.66	14.26	2.52	5.67	5.06	13.3	4.41667	-1.5904	5.38e-09	4.51e-07	--	-	-	-	ceramide glucosyltransferase [Vigna unguiculata]	-	-	GO:0035251//UDP-glucosyltransferase activity	-
LOC111241985	1.18	2.92	2.65	10.03	13.8	6.6	2.25	10.1433	2.17253	6.04e-09	5.01e-07	--	-	-	-	Plasma membrane ATPase 4 [Spatholobus suberectus]	-	-	-	-
LOC106771937	11.19	9.61	12.53	2.61	4.97	3.9	11.11	3.82667	-1.5377	6.08e-09	5.03e-07	--	-	-	-	Transposon Ty3-I Gag-Pol polyprotein [Glycine soja]	-	-	-	-
MSTRG.8195	11.05	9.51	10.09	2.53	4.24	3.56	10.2167	3.44333	-1.56905	7.29e-09	5.95e-07	--	-	-	-	dihydropyrimidinase [Vigna unguiculata]	-	-	-	-
MSTRG.21386	0	0	0	2.09	1.37	1.76	0.001	1.74	10.7649	7.49e-09	6.1e-07	--	-	-	-	PREDICTED: DNA (cytosine-5)-methyltransferase DRM2-like [Vigna angularis]	-	-	-	-
MSTRG.1445	2.6	2.42	2.4	0	0	0.05	2.47333	0.0166667	-7.21335	8.06e-09	6.5e-07	--	-	-	-	PREDICTED: 65-kDa microtubule-associated protein 5 [Vigna angularis]	-	-	GO:0015631//tubulin binding	GO:0022402//cell cycle process
LOC106770628	58.95	50.65	67.75	10.48	24.35	22.4	59.1167	19.0767	-1.63176	8.36e-09	6.66e-07	--	-	-	-	PMEI_like superfamily protein precursor [Glycine max]	-	-	-	-
LOC106761770	23.6	17.94	23.18	4.94	10.01	8.37	21.5733	7.77333	-1.47264	9.31e-09	7.37e-07	--	-	-	-	suppressor protein SRP40 [Vigna radiata var. radiata] [Vigna radiata]	-	-	-	-
MSTRG.20180	5.47	3.97	5.54	0.5	1.21	1.32	4.99333	1.01	-2.30565	9.62e-09	7.57e-07	--	-	-	-	Plant self-incompatibility S1 [Vigna unguiculata]	-	-	-	-
LOC106756969	35.58	28.28	36.63	6.53	13.03	14.35	33.4967	11.3033	-1.56727	1.18e-08	9.11e-07	--	-	-	-	pectinesterase inhibitor-like [Vigna radiata var. radiata] [Vigna radiata]	-	-	GO:0052689//carboxylic ester hydrolase activity	GO:0009892//negative regulation of metabolic process
LOC106766112	7.26	5.81	7.15	1.32	2.8	2.44	6.74	2.18667	-1.62402	1.78e-08	1.33e-06	--	-	-	-	protein ENHANCED DISEASE RESISTANCE 2 [Glycine max]	-	GO:0016020//membrane	-	-
LOC106770463	8.97	6.62	9.54	2.13	3.78	2.73	8.37667	2.88	-1.54031	1.93e-08	1.43e-06	--	-	-	-	myb-like protein X [Medicago truncatula]	-	-	-	-
LOC106769916	3.52	4.29	8.7	30.06	21.8	13.76	5.50333	21.8733	1.9908	1.99e-08	1.46e-06	--	-	-	-	early nodulin-75 [Vigna radiata var. radiata] [Vigna radiata]	-	-	-	-
LOC106756980	88.22	71.91	82.12	15.88	36.16	33.04	80.75	28.36	-1.5096	2.49e-08	1.81e-06	--	-	-	-	pectinesterase protein [Spatholobus suberectus]	-	-	-	-
LOC106763127	2.9	3.17	3.89	6.09	9.12	11.26	3.32	8.82333	1.41014	2.63e-08	1.91e-06	--	-	-	-	lycopene cyclase CruP [Vigna unguiculata]	-	GO:0009536//plastid	GO:0016491//oxidoreductase activity	GO:0016109//tetraterpenoid biosynthetic process
LOC106771726	78.41	62.52	88.17	18.38	35.16	33.43	76.3667	28.99	-1.39739	2.66e-08	1.92e-06	--	-	-	-	pectinesterase protein [Spatholobus suberectus]	-	-	-	GO:0008152//metabolic process
MSTRG.1466	3.4	5.07	4.14	0	0	0	4.20333	0.001	-12.0373	2.69e-08	1.94e-06	--	-	-	-	hypothetical protein VIGAN_02141000, partial [Vigna angularis var. angularis] [Vigna angularis]	-	-	-	-
LOC106770450	10.88	7.25	11.12	1.61	3.63	3	9.75	2.74667	-1.82772	3e-08	2.14e-06	--	-	-	-	pectinesterase inhibitor-like [Vigna radiata var. radiata] [Vigna radiata]	-	-	-	GO:0008152//metabolic process
MSTRG.1631	0	0	0	2.68	2.16	2	0.001	2.28	11.1548	3.85e-08	2.68e-06	--	-	-	-	hypothetical protein LR48_Vigan03g094300 [Vigna angularis]	-	-	-	-
LOC106770629	36.46	31.59	39.05	6.12	15.37	12.85	35.7	11.4467	-1.641	5.09e-08	3.45e-06	--	-	-	-	PMEI_like superfamily protein precursor [Glycine max]	-	-	-	-
MSTRG.1569	3.67	4.94	4.2	0.1	0	0	4.27	0.0333333	-7.00113	5.48e-08	3.66e-06	--	-	-	-	-	-	-	-	-
LOC106761645	53.46	47.42	58.68	9.85	24.71	20.17	53.1867	18.2433	-1.5437	5.92e-08	3.91e-06	--	-	-	-	peptide upstream ORF protein [Medicago truncatula]	-	-	-	-
MSTRG.17509	10.4	8.31	9.6	2.18	3.43	4	9.43667	3.20333	-1.5587	5.98e-08	3.94e-06	--	-	-	-	MOB kinase activator-like 2 [Vigna unguiculata]	-	-	-	-
LOC111242530	34.43	23.5	29.93	12.6	15.79	12.62	29.2867	13.67	-1.09923	7.09e-08	4.63e-06	--	-	-	-	glycosyltransferase family 28 protein [Spatholobus suberectus]	-	GO:0043231//intracellular membrane-bounded organelle	-	-
LOC106756695	24.05	16.78	25.56	3.16	8.32	7.39	22.13	6.29	-1.81487	8.18e-08	5.3e-06	--	-	-	-	lipid transfer-like protein VAS [Vigna radiata var. radiata] [Vigna radiata]	-	-	-	-
LOC106764893	10.21	8.71	8.74	5.44	3.8	3.93	9.22	4.39	-1.07055	9.07e-08	5.82e-06	--	-	-	-	Retrovirus-related Pol polyprotein from transposon TNT 1-94 [Cajanus cajan]	-	-	-	-
LOC106755816	41.42	66.91	57.72	9.07	25.31	14.06	55.35	16.1467	-1.77735	1.03e-07	6.5e-06	--	-	-	-	PREDICTED: transmembrane [Prunus dulcis]	-	-	-	-
LOC106773862	12.17	11.26	9.12	3.33	5.79	2.82	10.85	3.98	-1.44685	1.21e-07	7.48e-06	--	-	-	-	DUF936 domain-containing protein [Cephalotus follicularis]	-	-	-	-
MSTRG.757	0	0	0	1.64	2.39	2.46	0.001	2.16333	11.079	1.23e-07	7.53e-06	--	-	-	-	-	-	-	-	-
LOC106767799	7.58	6.58	11.32	20.42	21.34	18.87	8.49333	20.21	1.25067	1.44e-07	8.66e-06	--	-	-	-	uncharacterized protein LOC106767799 [Vigna radiata var. radiata] [Vigna radiata]	-	-	-	-
LOC106769995	3.08	2.94	2.3	0.64	0.71	0.76	2.77333	0.703333	-1.97934	1.48e-07	8.87e-06	--	-	-	-	isoflavone-7-O-methyltransferase 6-like isoform X6 [Vigna radiata var. radiata] [Vigna radiata]	-	-	-	-
LOC106752799	34.43	26.35	37.39	3.84	11.2	11.35	32.7233	8.79667	-1.89529	1.52e-07	9.08e-06	--	-	-	-	EKN protein [Spatholobus suberectus]	-	-	-	-
LOC106777481	88.04	67.25	95.14	14.39	36.8	32.11	83.4767	27.7667	-1.58802	1.84e-07	1.08e-05	--	-	-	-	olee1-like protein [Vigna radiata var. radiata] [Vigna radiata]	-	GO:0005576//extracellular region	-	GO:0009987//cellular process
MSTRG.1636	2.37	2.58	2.56	4.83	5.42	5.41	2.50333	5.22	1.0602	2.1e-07	1.22e-05	--	-	-	-	DUF1336 family protein [Medicago truncatula]	-	-	-	GO:0044710//single-organism metabolic process
LOC106780158	4.19	5.75	4.57	10.12	12.07	10.55	4.83667	10.9133	1.17401	2.12e-07	1.23e-05	--	-	-	-	glycine-rich cell wall structural protein [Vigna radiata var. radiata] [Vigna radiata]	-	-	-	-
LOC106775509	49.15	38.73	55.34	9.94	21.77	20.83	47.74	17.5133	-1.44674	2.7e-07	1.54e-05	--	-	-	-	pectinesterase inhibitor-like [Vigna unguiculata]	-	-	-	-
LOC106773073	20.21	13.46	22.56	2.8	7.68	5.76	18.7433	5.41333	-1.79179	2.72e-07	1.54e-05	--	-	-	-	pectinesterase inhibitor-like [Vigna radiata var. radiata] [Vigna radiata]	-	-	GO:0052689//carboxylic ester hydrolase activity	GO:0009892//negative regulation of metabolic process
MSTRG.5907	1.12	4.54	0.98	0.04	0	0	2.21333	0.0133333	-7.37504	3.25e-07	1.81e-05	--	-	-	-	sulfite exporter TauE/SafE family protein 3 isoform X1 [Vigna unguiculata]	-	-	-	-
LOC111241822	1.5	1.11	1.17	0.3	0.27	0.19	1.26	0.253333	-2.31431	3.9e-07	2.13e-05	--	-	-	-	receptor kinase-like protein Xa21 [Vigna radiata var. radiata] [Vigna radiata]	-	-	-	-
MSTRG.20411	30.44	29.29	38.14	8.26	14.28	16.2	32.6233	12.9133	-1.33704	4.18e-07	2.27e-05	--	-	-	-	hypothetical protein PHAVU_007G059300g [Phaseolus vulgaris]	-	-	-	-
MSTRG.2851	3.66	4.47	5.14	0.9	1.15	1.81	4.42333	1.28667	-1.7815	4.87e-07	2.6e-05	--	-	-	-	bidirectional sugar transporter SWEET12 [Spatholobus suberectus]	-	-	-	-
LOC111242666	8.27	6.32	8.26	1.44	3.25	3.09	7.61667	2.59333	-1.55435	4.9e-07	2.62e-05	--	-	-	-	Trichohyalin like [Actinidia chinensis var. chinensis] [Actinidia chinensis]	-	-	-	-
LOC106768809	1.33	0.67	1.06	0	0	0	1.02	0.001	-9.99435	5.01e-07	2.65e-05	--	-	-	-	uncharacterized protein LOC106768809 isoform X1 [Vigna radiata var. radiata] [Vigna radiata]	-	-	-	-
MSTRG.10366	7.37	0	9.94	0	0.05	0.04	5.77	0.03	-7.58747	5.76e-07	3.01e-05	--	-	-	-	-	-	-	-	-
LOC106757863	43.84	45.08	58.78	12.08	20.57	25.6	49.2333	19.4167	-1.34234	7.15e-07	3.67e-05	--	-	-	-	classical arabinogalactan protein 6-like [Vigna radiata var. radiata] [Vigna radiata]	-	-	-	-
LOC106768347	41.34	26.67	22.77	6.32	6.67	13.76	30.26	8.91667	-1.76284	7.39e-07	3.77e-05	--	-	-	-	arabinogalactan peptide 14 [Vigna radiata var. radiata] [Vigna radiata]	-	GO:0031224//intrinsic component of membrane	GO:0005488//binding	GO:0048588//developmental cell growth
LOC106768178	55.84	45.73	57.07	12.56	27.47	24.26	52.88	21.43	-1.30309	8.18e-07	4.13e-05	--	-	-	-	RNA polymerase II degradation factor 1 [Vigna radiata var. radiata] [Vigna radiata]	-	-	-	-
LOC106778676	0.56	0.67	0.31	0	0.02	0	0.513333	0.00666667	-6.26679	8.23e-07	4.14e-05	--	-	-	-	transposon-like protein [Beta vulgaris]	-	-	-	-
LOC106761658	1.58	1.33	1.41	3.52	2.89	4.32	1.44	3.57667	1.31255	9.12e-07	4.55e-05	--	-	-	-	PREDICTED: LOC109846376 isoform [Prunus dulcis]	-	-	-	GO:0044085//cellular component biogenesis;GO:0045491//xylan metabolic process
LOC106755381	2.58	4.46	2.43	7.83	11.34	7.05	3.15667	8.74	1.46923	9.9e-07	4.89e-05	--	-	-	-	O-acyltransferase WSD1 [Vigna radiata var. radiata] [Vigna radiata]	-	-	GO:0016740//transferase activity	GO:0008610//lipid biosynthetic process
LOC106770554	7.48	6.45	7.9	1.21	3.38	2.41	7.27667	2.33333	-1.64089	1.08e-06	5.29e-05	--	-	-	-	ankyrin-2-like [Cucumis melo var. makuwa] [Cucumis melo]	-	GO:0043231//intracellular membrane-bounded organelle	-	GO:0009664//plant-type cell wall organization
LOC106755898	0.14	0.41	0.8	1.93	2.67	6.77	0.45	3.79	3.0742	1.13e-06	5.53e-05	--	-	-	-	LMBR1-like membrane protein isoform 1 [Hibiscus syriacus]	-	-	-	-
MSTRG.14030	4.73	3.53	5.38	0.99	1.86	1.44	4.54667	1.43	-1.66879	1.21e-06	5.84e-05	--	-	-	-	The fantastic four family [Vigna unguiculata]	-	-	-	-
MSTRG.12989	0.35	5.03	1.22	0.12	0.09	0.2	2.2	0.136667	-4.00877	1.23e-06	5.9e-05	--	-	-	-	hypothetical protein LR48_Vigan118s001900 [Vigna angularis]	-	-	-	-
LOC106765987	0.36	0.77	1.08	0	0	0	0.736667	0.001	-9.52487	1.3e-06	6.18e-05	--	-	-	-	Gag-pro-like protein [Cucumis melo var. makuwa] [Cucumis melo]	-	-	-	-
LOC106758334	0.39	0.63	0.63	0.25	0.01	0.21	0.55	0.156667	-1.81173	1.47e-06	6.95e-05	--	-	-	-	PREDICTED: transmembrane [Prunus dulcis]	-	-	-	-
LOC106759962	0	0	0	0.43	0.69	0.42	0.001	0.513333	9.00375	1.47e-06	6.95e-05	--	-	-	-	receptor kinase-like protein Xa21 [Vigna radiata var. radiata] [Vigna radiata]	-	-	-	-
LOC111241046	0.48	0.56	0.78	0	0.02	0	0.606667	0.00666667	-6.50779	1.51e-06	7.08e-05	--	-	-	-	PREDICTED: mediator of RNA polymerase II transcription subunit 15-like [Vigna angularis]	-	-	-	-
LOC106756970	47.88	36.92	49.96	8.34	20.02	20.53	44.92	16.2967	-1.46278	2.01e-06	9.29e-05	--	-	-	-	pectinesterase inhibitor-like [Vigna radiata var. radiata] [Vigna radiata]	-	-	-	-
LOC106759499	2.31	2.95	3.92	0.81	1.52	0.92	3.06	1.08333	-1.49805	2.34e-06	0.000106483	--	-	-	-	extensin-2 [Vigna radiata var. radiata] [Vigna radiata]	-	-	-	-
MSTRG.1416	1.33	0.69	0.75	0	0	0	0.923333	0.001	-9.85071	2.99e-06	0.000134558	--	-	-	-	-	-	-	-	-
LOC106755857	0.94	0.53	1.15	2.64	2.37	2.37	0.873333	2.46	1.49405	4.11e-06	0.000179697	--	-	-	-	CDK5 and ABL1 enzyme substrate 2-like [Gossypium australe]	-	-	-	-
MSTRG.5926	0.24	1.23	0.19	0	0	0	0.553333	0.001	-9.11201	4.86e-06	0.000207987	--	-	-	-	cysteine-rich receptor-like protein kinase 25 [Vigna unguiculata]	-	-	GO:0016772//transferase activity, transferring phosphorus-containing groups	-
LOC106763963	3.42	3.3	3.13	1.34	1.01	1.18	3.28333	1.17667	-1.48046	5.2e-06	0.000219455	--	-	-	-	PREDICTED: universal stress protein A-like protein [Vigna angularis]	-	GO:0043231//intracellular membrane-bounded organelle	-	GO:0010033//response to organic substance
MSTRG.21407	28.58	0.13	28.33	0.09	0.03	0	19.0133	0.04	-8.8928	5.65e-06	0.000234852	--	-	-	-	-	-	-	-	-
MSTRG.1579	1.05	0.38	0.58	3.42	3.94	5.86	0.67	4.40667	2.71745	6.01e-06	0.000248342	--	-	-	-	hypothetical protein VIGAN_04188500, partial [Vigna angularis var. angularis] [Vigna angularis]	-	-	-	-
LOC106774906	0.81	0.9	1.25	0.23	0.09	0.27	0.986667	0.196667	-2.32681	6.02e-06	0.000248342	--	-	-	-	Senescence regulator S40 [Vigna unguiculata]	-	-	-	-
LOC106760503	2.07	1.34	1.73	0.36	0.71	0.6	1.71333	0.556667	-1.62192	6.38e-06	0.000259662	--	-	-	-	vacuolar protein 8 [Vigna unguiculata]	-	-	-	-
LOC106760474	8.3	6.8	7.84	0.95	3.42	2.63	7.64667	2.33333	-1.71244	8.1e-06	0.00032221	--	-	-	-	DUF620 family protein [Spatholobus suberectus]	-	-	-	-
LOC111241520	0	0	0	0.94	1.31	1.91	0.001	1.38667	10.4374	8.11e-06	0.00032221	--	-	-	-	ankyrin repeat and ELMO domain-containing protein D-like [Vigna radiata var. radiata] [Vigna radiata]	-	-	-	-
LOC106753964	16.72	0.02	18.35	0.03	0	0.02	11.6967	0.0166667	-9.45492	8.71e-06	0.00034451	--	-	-	-	Aminotransferase-like [Vigna unguiculata]	-	-	-	-
MSTRG.1580	0.44	0.66	0.73	4.17	2.75	2.78	0.61	3.23333	2.40614	1.41e-05	0.000530583	--	-	-	-	hypothetical protein VIGAN_04188500, partial [Vigna angularis var. angularis] [Vigna angularis]	-	-	-	-
LOC106761508	1.38	1.47	2.22	6.43	4.85	3.09	1.69	4.79	1.503	1.54e-05	0.000574375	--	-	-	-	zinc finger protein CONSTANS-LIKE 4 [Vigna unguiculata]	-	-	-	GO:0006355//regulation of transcription, DNA-templated;GO:0009756//carbohydrate mediated signaling
LOC106764742	4.65	5.02	5.62	2.19	3.09	2.16	5.09667	2.48	-1.03921	1.77e-05	0.000655082	--	-	-	-	RING/U-box domain-containing protein [Trifolium pratense]	-	-	GO:0043169//cation binding	-
LOC106768096	2.96	7.36	3.46	13.33	41.82	29.64	4.59333	28.2633	2.62132	1.83e-05	0.000676183	--	-	-	-	DUF1997 family protein [Medicago truncatula]	-	-	-	-
MSTRG.4684	0	0	0	1.74	0.56	1.77	0.001	1.35667	10.4059	1.9e-05	0.000694628	--	-	-	-	ankyrin repeat and ELMO domain-containing protein D-like [Vigna radiata var. radiata] [Vigna radiata]	-	-	-	-
MSTRG.19939	1	1.35	0.92	0	0	0	1.09	0.001	-10.0901	1.97e-05	0.000714678	--	-	-	-	-	-	-	-	-
LOC106764537	5.73	4.1	4.3	1.25	2.27	1.98	4.71	1.83333	-1.36126	2.17e-05	0.000783284	--	-	-	-	probable serine/threonine-protein kinase DDB_G0288147 [Arachis hypogaea]	-	-	-	GO:0003006//developmental process involved in reproduction;GO:0009987//cellular process;GO:0016043//cellular component organization;GO:0048856//anatomical structure development
LOC106759628	0.6	0.55	0.59	0	0	0	0.58	0.001	-9.17991	2.27e-05	0.00081347	--	-	-	-	F-box/kelch-repeat protein At3g23880-like [Vigna radiata var. radiata] [Vigna radiata]	-	-	-	-
LOC106771496	3.4	3.77	6.65	14.15	11.55	8.36	4.60667	11.3533	1.30132	2.31e-05	0.000825015	--	-	-	-	2-oxoglutarate (2OG) and Fe(II)-dependent oxygenase superfamily protein [Hibiscus syriacus]	-	-	-	-
LOC106761698	1.02	0.86	0.91	0.26	0.24	0.17	0.93	0.223333	-2.05803	2.31e-05	0.000825015	--	-	-	-	uncharacterized protein LOC106761698 [Vigna radiata var. radiata] [Vigna radiata]	-	-	-	-
LOC106770947	0.75	1.11	0.89	0	0	0	0.916667	0.001	-9.84025	2.86e-05	0.000992578	--	-	-	-	ARM repeat protein interacting with ABF2 [Vitis vinifera]	-	GO:0032993//protein-DNA complex	-	GO:0006261//DNA-dependent DNA replication;GO:0008283//cell proliferation;GO:0032446//protein modification by small protein conjugation
LOC106771275	1.41	0.03	1.55	0.08	0.03	0.05	0.996667	0.0533333	-4.224	2.9e-05	0.00100626	--	-	-	-	Retrovirus-related Pol polyprotein from transposon 17.6 [Cajanus cajan]	-	-	-	-
LOC106764533	0.42	0.67	0.46	0	0	0	0.516667	0.001	-9.01309	3.03e-05	0.00104987	--	-	-	-	Wings apart-like protein like [Glycine soja]	-	-	-	-
LOC106761807	1.78	1.16	1.04	0.3	0.05	0.17	1.32667	0.173333	-2.93618	3.04e-05	0.00105053	--	-	-	-	probable 2-oxoglutarate-dependent dioxygenase AOP1.2 [Vigna radiata var. radiata] [Vigna radiata]	-	-	GO:0016706//oxidoreductase activity, acting on paired donors, with incorporation or reduction of molecular oxygen, 2-oxoglutarate as one donor, and incorporation of one atom each of oxygen into both donors	-
LOC106761453	7.83	10.4	11.5	1.26	2.59	4.78	9.91	2.87667	-1.78449	3.53e-05	0.00120057	--	-	-	-	lachrymatory-factor synthase-like [Vigna radiata var. radiata] [Vigna radiata]	-	-	-	-
LOC106766419	4.26	2.84	4.33	0.93	1.36	1.79	3.81	1.36	-1.48618	4.17e-05	0.00138805	--	-	-	-	dentin sialophosphoprotein [Vigna radiata var. radiata] [Vigna radiata]	-	-	-	-
LOC106773047	2.15	1.79	1.76	0.42	0.9	0.55	1.9	0.623333	-1.60792	4.25e-05	0.00141154	--	-	-	-	BnaA09g08220D [Brassica napus]	-	-	-	-
MSTRG.9143	0	0	0	0.65	0.49	1.25	0.001	0.796667	9.63783	4.36e-05	0.00144499	--	-	-	-	activator of 90 kDa heat shock protein ATPase homolog isoform X3 [Abrus precatorius]	-	-	-	-
MSTRG.6951	5.26	9.45	4.62	13.24	13.67	15.02	6.44333	13.9767	1.11714	4.59e-05	0.00151431	--	-	-	-	PREDICTED: LOW QUALITY PROTEIN: lon protease-like, partial [Vigna angularis]	-	GO:0009532//plastid stroma	GO:0042623//ATPase activity, coupled	GO:0006605//protein targeting;GO:0006952//defense response;GO:0009755//hormone-mediated signaling pathway;GO:0009863//salicylic acid mediated signaling pathway;GO:0010468//regulation of gene expression;GO:0031399//regulation of protein modification process;GO:0035556//intracellular signal transduction;GO:0042743//hydrogen peroxide metabolic process;GO:0043067//regulation of programmed cell death;…
MSTRG.13012	0	0	0.05	0.73	1.01	0.67	0.0166667	0.803333	5.59096	4.71e-05	0.00154967	--	-	-	-	PREDICTED: serine/threonine-protein phosphatase 5 [Vigna angularis]	-	-	-	GO:0000338//protein deneddylation;GO:0006886//intracellular protein transport;GO:0009639//response to red or far red light;GO:0016571//histone methylation;GO:0048580//regulation of post-embryonic development
LOC111241888	0.5	0.14	0.69	0	0	0	0.443333	0.001	-8.79225	5.22e-05	0.00168706	--	-	-	-	Stromal processing peptidase, chloroplastic, partial [Glycine soja]	-	-	-	-
LOC106764218	4.09	0.07	5.23	0.01	0.05	0	3.13	0.02	-7.29002	5.74e-05	0.00183262	--	-	-	-	Ulp1 protease family [Vigna unguiculata]	-	-	-	-
LOC106758233	1.82	1.19	2.2	0.47	0.57	0.69	1.73667	0.576667	-1.59051	6.67e-05	0.002077	--	-	-	-	phosphatidylinositol-3-phosphatase myotubularin-2 [Spatholobus suberectus]	-	-	-	-
LOC106773029	8.2	7.91	9.37	2.82	4.89	4.91	8.49333	4.20667	-1.01365	7.02e-05	0.00217208	--	-	-	-	tail fiber [Trema orientale]	-	-	-	-
LOC106773945	3.39	2.3	3.65	7.27	5.19	7.11	3.11333	6.52333	1.06715	7.97e-05	0.00242469	--	-	-	-	DUF761 domain-containing protein, partial [Cephalotus follicularis]	-	-	-	-
LOC106761310	2.44	2.93	2.93	0.83	1.01	1.38	2.76667	1.07333	-1.36605	8.38e-05	0.00254355	--	-	-	-	DNA-directed RNA polymerase subunit beta [Trema orientale]	-	-	-	GO:0009059//macromolecule biosynthetic process
MSTRG.10254	26.93	0.03	28.38	0	0	0.05	18.4467	0.0166667	-10.1122	8.43e-05	0.0025569	--	-	-	-	hypothetical protein LR48_Vigan475s000400 [Vigna angularis]	-	-	-	-
LOC106766096	16.62	9.78	10.8	2.23	1.09	6.17	12.4	3.16333	-1.97082	8.55e-05	0.00258406	--	-	-	-	extensin-2 isoform X1 [Vigna radiata var. radiata] [Vigna radiata]	-	-	-	-
LOC106759683	4.72	2.22	4.94	13.05	9.53	7.78	3.96	10.12	1.35364	8.84e-05	0.00265444	--	-	-	-	repetitive proline-rich cell wall protein 1 [Vigna radiata var. radiata] [Vigna radiata]	-	GO:0030312//external encapsulating structure	GO:0005198//structural molecule activity	GO:0044707//single-multicellular organism process
MSTRG.20774	0.96	3.76	0.19	0	0	0	1.63667	0.001	-10.6765	8.9e-05	0.00266855	--	-	-	-	-	-	-	-	-
MSTRG.16093	0.06	0.07	0	0.95	1.12	1.17	0.0433333	1.08	4.63941	9.31e-05	0.00277393	--	-	-	-	hypothetical protein LR48_Vigan53s000200 [Vigna angularis]	-	-	-	-
LOC106776574	3.85	2.34	3.52	0.67	1.28	1.27	3.23667	1.07333	-1.59241	0.000108006	0.00313905	--	-	-	-	pre-rRNA-processing protein TSR2 homolog [Vigna radiata var. radiata] [Vigna radiata]	-	-	-	-
LOC106766417	2.96	1.6	2.4	0.64	1.14	0.91	2.32	0.896667	-1.37148	0.000111958	0.00322773	--	-	-	-	muscle M-line assembly protein unc-89 [Spatholobus suberectus]	-	-	-	-
LOC106780297	3.03	2.34	3.49	0.27	1.27	0.89	2.95333	0.81	-1.86635	0.000117182	0.00335138	--	-	-	-	G-type lectin S-receptor-like serine/threonine-protein kinase [Gossypium australe]	-	-	-	GO:0010243//response to organonitrogen compound
LOC106770037	6.22	3.53	5.45	1.83	2.15	2.2	5.06667	2.06	-1.29839	0.000122195	0.00348282	--	-	-	-	Cell division cycle 20.1, cofactor of APC complex isoform C [Glycine soja]	-	-	-	GO:0009628//response to abiotic stimulus
LOC106755957	3.26	0.62	2.5	0.46	0.38	0.64	2.12667	0.493333	-2.10796	0.000124047	0.00353162	--	-	-	-	PREDICTED: pentatricopeptide repeat-containing protein At1g62720-like [Vigna angularis]	-	-	-	-
LOC106780305	4.19	3.28	4.02	1.17	1.86	2.02	3.83	1.68333	-1.18602	0.000125729	0.00357543	--	-	-	-	vitellogenin-2 protein [Spatholobus suberectus]	-	-	-	-
MSTRG.19669	0	0	0	1.03	0.49	0.87	0.001	0.796667	9.63783	0.000126279	0.003587	--	-	-	-	E3 ubiquitin-protein ligase RGLG5-like isoform X2 [Vigna radiata var. radiata] [Vigna radiata]	-	-	-	-
LOC106761653	3.23	2.86	2.48	1.17	1.67	1	2.85667	1.28	-1.15819	0.000130523	0.00369085	--	-	-	-	bromodomain and WD repeat-containing DDB_G0285837 [Glycine max]	-	-	-	-
LOC106757429	3.32	2.06	5	6.53	8.05	9.25	3.46	7.94333	1.19897	0.000141857	0.0039844	--	-	-	-	pollen Ole e I family allergen [Gossypium australe]	-	-	-	-
LOC106758677	1.12	0.84	1.12	3.02	3.09	1.79	1.02667	2.63333	1.35892	0.00014321	0.00400891	--	-	-	-	transmembrane protein 45B [Vigna radiata var. radiata] [Vigna radiata]	-	-	-	-
LOC106778885	4.54	2.64	4.18	1.31	0.85	1.83	3.78667	1.33	-1.5095	0.000145016	0.00404498	--	-	-	-	LOW QUALITY PROTEIN: pathogen-related protein-like [Vigna radiata var. radiata] [Vigna radiata]	-	-	-	-
LOC106768387	8.84	2.46	8.24	2.4	1.76	2.09	6.51333	2.08333	-1.6445	0.000159921	0.004403	--	-	-	-	cell division cycle-associated 7-like protein [Vigna radiata var. radiata] [Vigna radiata]	-	-	-	-
LOC106758228	0.28	0.27	0.25	0	0	0	0.266667	0.001	-8.05889	0.000161893	0.00444754	--	-	-	-	Gag-pro-like protein [Cucumis melo var. makuwa] [Cucumis melo]	-	-	-	-
LOC111241507	0.5	0.72	0.55	0	0	0	0.59	0.001	-9.20457	0.000162891	0.00447006	--	-	-	-	splicing factor, proline- and glutamine-rich-like [Vigna radiata var. radiata] [Vigna radiata]	-	-	-	-
LOC106768071	0.56	0.62	0.68	1.5	1.99	1.57	0.62	1.68667	1.44383	0.000172466	0.00471734	--	-	-	-	DUF1442 domain-containing protein [Cephalotus follicularis]	-	-	-	-
MSTRG.19213	0.98	2.24	0.54	4.72	3.85	3	1.25333	3.85667	1.62158	0.000175208	0.0047819	--	-	-	-	-	-	-	-	-
LOC106753550	1.78	2.15	2.82	5.32	4.11	6.41	2.25	5.28	1.23061	0.000184345	0.00500561	--	-	-	-	MLP-like protein 28 [Vigna radiata var. radiata] [Vigna radiata]	-	-	-	GO:0050896//response to stimulus
LOC106773036	0.4	0.29	0.28	0.84	0.93	1.24	0.323333	1.00333	1.63371	0.000194992	0.00526458	--	Cellular Processes	Transport and catabolism	K19476	IST1-like protein isoform B [Glycine soja]	ko04144//Endocytosis	-	-	-
MSTRG.11713	0.12	0.4	0.41	1.29	0.87	1.95	0.31	1.37	2.14384	0.000215776	0.00573315	--	-	-	-	hypothetical protein VIGAN_01469900, partial [Vigna angularis var. angularis] [Vigna angularis]	-	-	-	-
LOC106760547	0.71	0.54	0.58	0.1	0.17	0.22	0.61	0.163333	-1.90099	0.000253165	0.00662136	--	-	-	-	protein CROWDED NUCLEI 2-like [Vigna radiata var. radiata] [Vigna radiata]	-	GO:0005911//cell-cell junction;GO:0031981//nuclear lumen;GO:0043232//intracellular non-membrane-bounded organelle;GO:0044444//cytoplasmic part	-	GO:0007017//microtubule-based process;GO:0007154//cell communication;GO:0009791//post-embryonic development;GO:0030422//production of siRNA involved in RNA interference;GO:0034968//histone lysine methylation;GO:0045087//innate immune response;GO:1902410//mitotic cytokinetic process
LOC106770556	3.37	2.91	3.69	0.51	1.74	1.25	3.32333	1.16667	-1.51024	0.000257124	0.00671091	--	-	-	-	cyclin D1/2/4 [Spatholobus suberectus]	-	-	-	-
LOC106773055	2.71	1.35	3.58	0.3	0.45	0.5	2.54667	0.416667	-2.61164	0.000258545	0.00674098	--	Environmental Information Processing	Signal transduction	K14488	indole-3-acetic acid-induced protein ARG7 [Vigna radiata var. radiata] [Vigna radiata]	ko04075//Plant hormone signal transduction	-	-	-
LOC106770025	2.44	2.15	1.84	0.47	0.75	0.81	2.14333	0.676667	-1.66334	0.000280374	0.00722749	--	-	-	-	NDR1/HIN1-like protein 6 [Vigna radiata var. radiata] [Vigna radiata]	-	-	-	-
LOC106776759	3.51	3.09	2.59	1.26	1.99	0.93	3.06333	1.39333	-1.13656	0.000286865	0.00737208	--	-	-	-	PREDICTED: rhamnogalacturonate lyase-like [Vigna angularis]	-	-	-	-
LOC106775515	5.53	4.82	3.84	1.63	2.12	2.18	4.73	1.97667	-1.25877	0.000303947	0.00773969	--	-	-	-	cytochrome c oxidase assembly factor 4 homolog, mitochondrial [Vigna unguiculata]	-	GO:0043231//intracellular membrane-bounded organelle	-	-
MSTRG.15702	10.33	6.51	9.09	2.95	4.13	4	8.64333	3.69333	-1.22666	0.000325203	0.00818951	--	-	-	-	mitochondrial acidic protein MAM33 [Vigna radiata var. radiata] [Vigna radiata]	-	GO:0044429//mitochondrial part	-	-
MSTRG.20328	2.02	2.47	2.03	1.01	1.17	0.73	2.17333	0.97	-1.16385	0.000336046	0.00839513	--	-	-	-	-	-	-	-	-
LOC106753195	0.58	0.94	0.24	0	0	0	0.586667	0.001	-9.1964	0.0003439	0.00856575	--	-	-	-	uncharacterized protein LOC106753195 isoform X1 [Vigna radiata var. radiata] [Vigna radiata]	-	-	-	-
MSTRG.22270	17.18	0.1	15.44	0.33	0.31	0.18	10.9067	0.273333	-5.31841	0.000367624	0.00904882	--	-	-	-	hypothetical protein LR48_Vigan07g173100 [Vigna angularis]	-	-	-	-
LOC106757498	3.28	2.96	3.42	0.93	2.13	1.5	3.22	1.52	-1.08299	0.000371731	0.00914094	--	-	-	-	NDR1/HIN1-like protein 6 [Medicago truncatula]	-	-	-	-
MSTRG.22147	7.55	4.58	6.73	2.12	3	3.96	6.28667	3.02667	-1.05457	0.000410052	0.00996601	--	-	-	-	mediator of RNA polymerase II transcription subunit 25-like [Vigna unguiculata]	-	-	-	-
LOC106768687	0.37	0.64	0.68	1.8	1.44	1.69	0.563333	1.64333	1.54456	0.000424926	0.0102481	--	-	-	-	RNA ligase/cyclic nucleotide phosphodiesterase [Vigna unguiculata]	-	-	GO:0003824//catalytic activity;GO:0005515//protein binding	GO:0046474//glycerophospholipid biosynthetic process
LOC106758956	1.41	0.7	1.48	6.76	4.62	1.78	1.19667	4.38667	1.8741	0.000471108	0.0112644	--	-	-	-	Extensin like [Actinidia chinensis var. chinensis] [Actinidia chinensis]	-	-	-	-
LOC106757494	1.78	3.27	1.7	0.29	0.67	0.84	2.25	0.6	-1.90689	0.000482397	0.0114687	--	-	-	-	UvrABC system protein C [Theobroma cacao]	-	GO:0043231//intracellular membrane-bounded organelle	-	-
LOC106768227	0.31	0.26	0.37	0.09	0.07	0.07	0.313333	0.0766667	-2.03103	0.000508943	0.0119525	--	-	-	-	PREDICTED: cingulin-like [Vigna angularis]	-	-	-	-
LOC106767436	1.12	1.06	1.04	2.67	3.1	1.95	1.07333	2.57333	1.26154	0.00054317	0.0126733	--	-	-	-	glycine-rich cell wall structural protein 1.0-like [Vigna radiata var. radiata] [Vigna radiata]	-	-	-	-
MSTRG.10356	1.5	4.98	1.23	8.09	6.67	8.03	2.57	7.59667	1.5636	0.000578206	0.0133664	--	-	-	-	uncharacterized protein LOC111240821 [Vigna radiata var. radiata] [Vigna radiata]	-	-	-	-
LOC106754599	0.34	0.36	0.96	0	0.04	0.03	0.553333	0.0233333	-4.56768	0.000580813	0.0134143	--	-	-	-	Stress up-regulated Nod 19 [Vigna unguiculata]	-	-	-	-
LOC106773814	2.01	1.31	1.12	6.15	7.5	1.75	1.48	5.13333	1.7943	0.000640367	0.0144961	--	-	-	-	PAR1 protein [Spatholobus suberectus]	-	GO:0009536//plastid	-	GO:0030001//metal ion transport
MSTRG.13476	3.56	0.03	4.17	0	0	0	2.58667	0.001	-11.3369	0.000655342	0.0147817	--	-	-	-	uncharacterized protein LOC111242294 [Vigna radiata var. radiata] [Vigna radiata]	-	-	-	-
LOC106778881	2.03	1.38	5.53	12.31	9.75	5.72	2.98	9.26	1.6357	0.00076834	0.0169232	--	Environmental Information Processing	Signal transduction	K14488	auxin-responsive protein SAUR50-like [Vigna radiata var. radiata] [Vigna radiata]	ko04075//Plant hormone signal transduction	-	-	-
LOC106775467	1.32	1.09	1.21	0.32	0.44	0.43	1.20667	0.396667	-1.60503	0.000820348	0.0179077	--	-	-	-	LEAF RUST 10 DISEASE-RESISTANCE LOCUS RECEPTOR-LIKE PROTEIN KINASE-like 2.7 [Vigna unguiculata]	-	-	GO:0001871//pattern binding	GO:0006796//phosphate-containing compound metabolic process
LOC111242557	3.47	2.29	2.54	0.33	1	1.26	2.76667	0.863333	-1.68016	0.00085154	0.0185089	--	-	-	-	PREDICTED: AT5G46770 [Prunus dulcis]	-	-	-	-
MSTRG.22362	1.98	1.87	1.4	1.04	0.55	0.83	1.75	0.806667	-1.11731	0.000869578	0.0188062	--	-	-	-	hypothetical protein LR48_Vigan54s000400 [Vigna angularis]	-	-	-	-
LOC106756396	1.22	0.96	2.53	0.37	0.54	0.32	1.57	0.41	-1.93707	0.00088675	0.01904	--	-	-	-	Expp1 protein [Trema orientale]	-	GO:0043231//intracellular membrane-bounded organelle	-	-
MSTRG.19572	1.34	5.72	1.23	0.82	0.95	0.77	2.76333	0.846667	-1.70654	0.000922241	0.0196531	--	-	-	-	hypothetical protein VIGAN_09070700, partial [Vigna angularis var. angularis] [Vigna angularis]	-	-	-	-
MSTRG.16109	0.63	0.54	0.55	1	1.25	1.36	0.573333	1.20333	1.06959	0.0010328	0.0216052	--	-	-	-	pantoate--beta-alanine ligase-like [Hibiscus syriacus]	-	GO:0044434//chloroplast part	-	-
LOC106757366	1.82	1.57	2.81	5.08	6.34	2.76	2.06667	4.72667	1.19352	0.00104716	0.0218147	--	-	-	-	phosphatidylinositol-3-phosphatase myotubularin-2 [Spatholobus suberectus]	-	-	-	-
MSTRG.22296	0.73	0.33	0.31	0	0	0	0.456667	0.001	-8.835	0.0012313	0.024906	--	-	-	-	-	-	-	-	-
MSTRG.2615	1.23	0.42	0.79	0	0	0.07	0.813333	0.0233333	-5.12338	0.00125412	0.0252696	--	-	-	-	Peroxisomal membrane protein 2 [Mucuna pruriens]	-	-	-	-
LOC111241589	0.58	1.28	1.07	3.9	1.73	3.19	0.976667	2.94	1.58988	0.00138036	0.0273693	--	-	-	-	protein ACCELERATED CELL DEATH 6 [Vigna radiata var. radiata] [Vigna radiata]	-	-	-	-
LOC106760492	0.52	0.44	0.72	1.49	1.56	1.12	0.56	1.39	1.31159	0.00139785	0.0276288	--	-	-	-	PREDICTED: LOW QUALITY PROTEIN: serine-aspartate repeat-containing protein I-like [Vigna angularis]	-	-	-	-
LOC106758515	0.1	0.96	2.23	0	0	0	1.09667	0.001	-10.0989	0.00143581	0.0281507	--	-	-	-	mediator of RNA polymerase II transcription subunit [Trema orientale]	-	GO:0043231//intracellular membrane-bounded organelle;GO:0044444//cytoplasmic part	-	GO:0009620//response to fungus
LOC106753808	1.45	0.03	1.22	0	0	0	0.9	0.001	-9.81378	0.00150663	0.0292941	--	-	-	-	uncharacterized protein LOC106753808 isoform X1 [Vigna radiata var. radiata] [Vigna radiata]	-	-	-	-
LOC111241882	0.09	0.09	0.09	0	0	0	0.09	0.001	-6.49185	0.00165265	0.0316185	--	-	-	-	uncharacterized protein LOC111241882 [Vigna radiata var. radiata] [Vigna radiata]	-	-	-	-
LOC106757255	1.55	1.2	1.53	3.7	3.07	2.4	1.42667	3.05667	1.09931	0.00167605	0.0320417	--	-	-	-	Protein PTST, chloroplastic, partial [Mucuna pruriens]	-	-	-	-
MSTRG.19747	1.23	1.91	0.3	0	0	0	1.14667	0.001	-10.1632	0.00182662	0.0342161	--	-	-	-	-	-	-	-	-
LOC106771489	5.07	5.68	8.92	9.41	16.95	13.66	6.55667	13.34	1.02472	0.00192774	0.0357101	--	-	-	-	Heat shock 22 protein [Actinidia chinensis var. chinensis] [Actinidia chinensis]	-	GO:0031090//organelle membrane	-	-
LOC106778963	0	0	0	0.13	0.28	0.26	0.001	0.223333	7.80305	0.00202819	0.0372409	--	-	-	-	MDIS1-interacting receptor like kinase 1-like [Vigna radiata var. radiata] [Vigna radiata]	-	-	-	-
MSTRG.19987	0.18	2.22	0.3	0	0	0	0.9	0.001	-9.81378	0.00215634	0.0391923	--	-	-	-	-	-	-	-	-
LOC106754455	0	0	0	0.2	0.36	0.13	0.001	0.23	7.84549	0.00216691	0.039292	--	-	-	-	TNP2, partial [Antirrhinum majus]	-	-	-	-
LOC106768848	0.42	0.24	0.34	1.35	1.14	1.12	0.333333	1.20333	1.852	0.00221877	0.040008	--	-	-	-	PREDICTED: transcriptional regulator Myc [Vigna angularis]	-	-	-	-
MSTRG.3289	3.09	0.92	1.56	0.22	0.33	0.59	1.85667	0.38	-2.28864	0.00235648	0.042008	--	-	-	-	elongation factor [Trema orientale]	-	-	-	-
LOC111242533	0	0	0	0.17	0.17	0.09	0.001	0.143333	7.16323	0.002603	0.0454023	--	-	-	-	S-antigen protein-like [Vigna radiata var. radiata] [Vigna radiata]	-	-	-	-
LOC106766302	0	0	0	0.39	0.21	0.33	0.001	0.31	8.27612	0.00267311	0.0464653	--	-	-	-	Myb/SANT-like DNA-binding domain protein [Medicago truncatula]	-	-	-	-
MSTRG.19514	0	0	0	1.27	0.81	1.43	0.001	1.17	10.1923	0.00267506	0.0464653	--	-	-	-	brassinosteroid insensitive 1-associated receptor kinase 1 [Vigna unguiculata]	-	-	-	-
MSTRG.8620	0	0	0	0.82	0.57	1.04	0.001	0.81	9.66178	0.00267506	0.0464653	--	-	-	-	-	-	-	-	-
LOC106760359	1.37	1.55	2.14	0.67	0.74	0.42	1.68667	0.61	-1.46729	0.00271256	0.0469216	--	-	-	-	mucin-1 [Vigna radiata var. radiata] [Vigna radiata]	-	-	-	-
LOC106758449	1.62	1.81	1.73	0.33	0.69	0.94	1.72	0.653333	-1.39652	0.00272831	0.0471291	--	-	-	-	Actin cross-linking [Vigna unguiculata]	-	GO:0043231//intracellular membrane-bounded organelle	-	-
LOC106771289	0.14	0.51	0.25	0	0	0.05	0.3	0.0166667	-4.16993	0.00280115	0.0480893	--	-	-	-	sec14 cytosolic factor isoform X2 [Vigna radiata var. radiata] [Vigna radiata]	-	-	-	-
LOC111242124	7.21	2.95	4.75	2.1	2.48	0.97	4.97	1.85	-1.42572	0.00280482	0.0481193	--	-	-	-	PREDICTED: late embryogenesis abundant protein D-29-like [Vigna angularis]	-	-	-	-
LOC106760791	0	0	0	0.68	1.03	0.93	0.001	0.88	9.78136	1.61e-11	2.24e-09	-	-	-	-	-	-	-	-	-
LOC106760385	1.54	1.2	1.53	0	0	0	1.42333	0.001	-10.4751	1.43e-09	1.36e-07	-	-	-	-	-	-	-	-	-
LOC106779620	1.07	0.06	0.85	0	0.03	0.02	0.66	0.0166667	-5.30743	0.000197436	0.0053134	-	-	-	-	-	-	-	-	-
LOC106770366	4.91	4.66	4.15	2.06	1.75	2.1	4.57333	1.97	-1.21505	6.19e-11	7.84e-09	2021-08-06	-	-	-	AUGMIN subunit 6-like isoform X1 [Vigna radiata var. radiata] [Vigna radiata]	-	GO:0005875//microtubule associated complex;GO:0044444//cytoplasmic part	GO:0008017//microtubule binding	GO:0006461//protein complex assembly;GO:0031023//microtubule organizing center organization
